# Supplementary material for: Revisiting Zn-specific nucleation via a dimensionless factor to quantify interfacial electrochemistry of aqueous batteries
Source: Nat Commun. 2026 Jun 2;17:7067. doi: 10.1038/s41467-026-73953-w (PMC13392247; doi:10.1038/s41467-026-73953-w)
Supplement: Supplementary file 3 — Supplementary Data 1–3 [file 41467_2026_73953_MOESM3_ESM.zip]

Archive with 13 entries (9 files):
- Supplementary Data/
- Supplementary Data/Supplementary Data 1 (Zn)/
- Supplementary Data/Supplementary Data 1 (Zn)/001.cif
- Supplementary Data/Supplementary Data 1 (Zn)/100.cif
- Supplementary Data/Supplementary Data 1 (Zn)/101.cif
- Supplementary Data/Supplementary Data 2 (AT@Zn)/
- Supplementary Data/Supplementary Data 2 (AT@Zn)/AT@Zn_001.cif
- Supplementary Data/Supplementary Data 2 (AT@Zn)/AT@Zn_100.cif
- Supplementary Data/Supplementary Data 2 (AT@Zn)/AT@Zn_101.cif
- Supplementary Data/Supplementary Data 3 (H2O@Zn)/
- Supplementary Data/Supplementary Data 3 (H2O@Zn)/H2O@Zn_001.cif
- Supplementary Data/Supplementary Data 3 (H2O@Zn)/H2O@Zn_100.cif
- Supplementary Data/Supplementary Data 3 (H2O@Zn)/H2O@Zn_101.cif
