# Supplementary material for: Revisiting Zn-specific nucleation via a dimensionless factor to quantify interfacial electrochemistry of aqueous batteries
Source: Nat Commun. 2026 Jun 2;17:7067. doi: 10.1038/s41467-026-73953-w (PMC13392247; doi:10.1038/s41467-026-73953-w)
Supplement: Supplementary file 3 — Supplementary Data 1–3 [file 41467_2026_73953_MOESM3_ESM.zip › Supplementary Data/Supplementary Data 1 (Zn)/001.cif]

#Generated by Multiwfn
data_system
_cell_angle_alpha  90.000
_cell_angle_beta   90.000
_cell_angle_gamma 120.000
_cell_length_a   10.746408
_cell_length_b   10.746408
_cell_length_c   30.815486
loop_
_symmetry_equiv_pos_as_xyz
x,y,z
loop_
_atom_site_label
_atom_site_fract_x
_atom_site_fract_y
_atom_site_fract_z
Zn      0.08333300      0.16666700      0.00000000
Zn      0.08348378      0.16746834      0.14694361
Zn      0.16666700      0.08333300      0.07302612
Zn      0.16560737      0.08031818      0.22390432
Zn      0.33333300      0.16666700      0.00000000
Zn      0.33495403      0.16824558      0.14923290
Zn      0.41666700      0.08333300      0.07302612
Zn      0.41744949      0.08480109      0.22629892
Zn      0.58333300      0.16666700     -0.00000000
Zn      0.58285228      0.16619261      0.14911562
Zn      0.66666700      0.08333300      0.07302612
Zn      0.66301317      0.07983906      0.22398182
Zn      0.83333300      0.16666700     -0.00000000
Zn      0.83236077      0.16697899      0.14895925
Zn      0.91666700      0.08333300      0.07302612
Zn      0.91394501      0.07916488      0.22137865
Zn      0.08333300      0.41666700      0.00000000
Zn      0.08408219      0.42015432      0.14690681
Zn      0.16666700      0.33333300      0.07302612
Zn      0.16808909      0.33560131      0.21914875
Zn      0.33333300      0.41666700      0.00000000
Zn      0.33530871      0.41936838      0.14679921
Zn      0.41666700      0.33333300      0.07302612
Zn      0.41914087      0.33567309      0.22397877
Zn      0.58333300      0.41666700     -0.00000000
Zn      0.58375331      0.41758056      0.14867418
Zn      0.66666700      0.33333300      0.07302612
Zn      0.66948966      0.33649316      0.22421576
Zn      0.83333300      0.41666700      0.00000000
Zn      0.83408794      0.41823831      0.14877251
Zn      0.91666700      0.33333300      0.07302612
Zn      0.91838019      0.33656626      0.22386030
Zn      0.08333300      0.66666700      0.00000000
Zn      0.08361952      0.66993587      0.14916325
Zn      0.16666700      0.58333300      0.07302612
Zn      0.16508462      0.58227191      0.22361193
Zn      0.33333300      0.66666700      0.00000000
Zn      0.33005051      0.66608604      0.14695106
Zn      0.41666700      0.58333300      0.07302612
Zn      0.41401736      0.58116708      0.22139566
Zn      0.58333300      0.66666700     -0.00000000
Zn      0.58115305      0.66526409      0.14708441
Zn      0.66666700      0.58333300      0.07302612
Zn      0.66405856      0.58082081      0.22399705
Zn      0.83333300      0.66666700     -0.00000000
Zn      0.83282858      0.66629016      0.14925691
Zn      0.91666700      0.58333300      0.07302612
Zn      0.91479740      0.58161659      0.22586811
Zn      0.08333300      0.91666700      0.00000000
Zn      0.08560164      0.92050557      0.14862051
Zn      0.16666700      0.83333300      0.07302612
Zn      0.16669879      0.83419577      0.22415314
Zn      0.33333300      0.91666700     -0.00000000
Zn      0.33581777      0.92218426      0.14890666
Zn      0.41666700      0.83333300      0.07302612
Zn      0.41741833      0.83468826      0.22147269
Zn      0.58333300      0.91666700     -0.00000000
Zn      0.58190692      0.91688082      0.14688749
Zn      0.66666700      0.83333300      0.07302612
Zn      0.66818839      0.83430839      0.22134608
Zn      0.83333300      0.91666700      0.00000000
Zn      0.83291679      0.91697505      0.14685904
Zn      0.91666700      0.83333300      0.07302612
Zn      0.91659609      0.83297343      0.22391042
