# Supplementary material for: Revisiting Zn-specific nucleation via a dimensionless factor to quantify interfacial electrochemistry of aqueous batteries
Source: Nat Commun. 2026 Jun 2;17:7067. doi: 10.1038/s41467-026-73953-w (PMC13392247; doi:10.1038/s41467-026-73953-w)
Supplement: Supplementary file 3 — Supplementary Data 1–3 [file 41467_2026_73953_MOESM3_ESM.zip › Supplementary Data/Supplementary Data 1 (Zn)/100.cif]

#Generated by Multiwfn
data_system
_cell_angle_alpha  90.000
_cell_angle_beta   90.000
_cell_angle_gamma  90.000
_cell_length_a   10.746408
_cell_length_b    9.001318
_cell_length_c   31.960598
loop_
_symmetry_equiv_pos_as_xyz
x,y,z
loop_
_atom_site_label
_atom_site_fract_x
_atom_site_fract_y
_atom_site_fract_z
Zn      0.12500000      0.12500000      0.00000000
Zn      0.00000000      0.12500000      0.07279790
Zn      0.12304833      0.12882115      0.14866126
Zn      0.00349194      0.12983764      0.22134307
Zn      1.00000000      0.37500000      0.02426597
Zn      0.12500000      0.37500000      0.09706386
Zn      1.00294253      0.37917578      0.16847280
Zn      0.12557543      0.38518456      0.24011838
Zn      0.37500000      0.12500000     -0.00000000
Zn      0.25000000      0.12500000      0.07279790
Zn      0.37449016      0.12903388      0.14847293
Zn      0.24811688      0.13719884      0.22135801
Zn      0.25000000      0.37500000      0.02426597
Zn      0.37500000      0.37500000      0.09706386
Zn      0.24863556      0.37924113      0.16653148
Zn      0.37466915      0.38771007      0.24142560
Zn      0.62500000      0.12500000      0.00000000
Zn      0.50000000      0.12500000      0.07279790
Zn      0.62567934      0.13670991      0.14885045
Zn      0.50101155      0.12931624      0.22081277
Zn      0.50000000      0.37500000      0.02426597
Zn      0.62500000      0.37500000      0.09706386
Zn      0.50040327      0.37920544      0.16861679
Zn      0.62563207      0.37930937      0.24111726
Zn      0.87500000      0.12500000     -0.00000000
Zn      0.75000000      0.12500000      0.07279790
Zn      0.87716768      0.12951257      0.14848517
Zn      0.75100157      0.12947864      0.22129991
Zn      0.75000000      0.37500000      0.02426597
Zn      0.87500000      0.37500000      0.09706386
Zn      0.75125987      0.38692088      0.16664388
Zn      0.87751148      0.37895002      0.24140825
Zn      0.12500000      0.62500000      0.00000000
Zn      0.00000000      0.62500000      0.07279790
Zn      0.12305056      0.62889376      0.14867742
Zn      0.00358227      0.62973303      0.22134820
Zn      1.00000000      0.87500000      0.02426597
Zn      0.12500000      0.87500000      0.09706386
Zn      1.00307882      0.87911992      0.16856604
Zn      0.12308845      0.88695263      0.24125894
Zn      0.37500000      0.62500000      0.00000000
Zn      0.25000000      0.62500000      0.07279790
Zn      0.37438586      0.62884636      0.14816720
Zn      0.24806890      0.63746720      0.22134313
Zn      0.25000000      0.87500000      0.02426597
Zn      0.37500000      0.87500000      0.09706386
Zn      0.24852720      0.87923516      0.16664820
Zn      0.37430591      0.88753233      0.24139085
Zn      0.62500000      0.62500000      0.00000000
Zn      0.50000000      0.62500000      0.07279790
Zn      0.62577020      0.62949373      0.14866450
Zn      0.50086043      0.63644275      0.21912026
Zn      0.50000000      0.87500000      0.02426597
Zn      0.62500000      0.87500000      0.09706386
Zn      0.50074256      0.87938763      0.16664200
Zn      0.62550853      0.87928520      0.24054219
Zn      0.87500000      0.62500000      0.00000000
Zn      0.75000000      0.62500000      0.07279790
Zn      0.87715941      0.62961619      0.14849429
Zn      0.75097698      0.62953681      0.22130718
Zn      0.75000000      0.87500000      0.02426597
Zn      0.87500000      0.87500000      0.09706386
Zn      0.75100566      0.88706104      0.16651847
Zn      0.87736053      0.87889678      0.24141200
