# Supplementary material for: Revisiting Zn-specific nucleation via a dimensionless factor to quantify interfacial electrochemistry of aqueous batteries
Source: Nat Commun. 2026 Jun 2;17:7067. doi: 10.1038/s41467-026-73953-w (PMC13392247; doi:10.1038/s41467-026-73953-w)
Supplement: Supplementary file 3 — Supplementary Data 1–3 [file 41467_2026_73953_MOESM3_ESM.zip › Supplementary Data/Supplementary Data 1 (Zn)/101.cif]

#Generated by Multiwfn
data_system
_cell_angle_alpha  90.000
_cell_angle_beta   90.000
_cell_angle_gamma 104.849
_cell_length_a   10.483084
_cell_length_b   10.746408
_cell_length_c   30.248090
loop_
_symmetry_equiv_pos_as_xyz
x,y,z
loop_
_atom_site_label
_atom_site_fract_x
_atom_site_fract_y
_atom_site_fract_z
Zn      0.01473100      0.00368300      0.01138784
Zn      0.12017600      0.15504400      0.07971701
Zn      0.21087024      0.05485685      0.14906198
Zn      0.32381729      0.21100683      0.21472040
Zn      0.24715700      0.18678900      0.00000000
Zn      0.35260200      0.08815000      0.06832917
Zn      0.44919757      0.24052637      0.13245771
Zn      0.05053435      0.13696803      0.20691794
Zn      0.51473100      0.00368300      0.01138784
Zn      0.62017600      0.15504400      0.07971701
Zn      0.70372810      0.04923522      0.14934571
Zn      0.82765055      0.20486946      0.21354439
Zn      0.74715700      0.18678900     -0.00000000
Zn      0.85260200      0.08815000      0.06832917
Zn      0.94879362      0.23638547      0.13287322
Zn      0.54314836      0.13708685      0.20683566
Zn      0.01473100      0.25368300      0.01138784
Zn      0.12017600      0.40504400      0.07971701
Zn      0.20657040      0.30337264      0.14909112
Zn      0.32894213      0.46190498      0.21341781
Zn      0.24715700      0.43678900      0.00000000
Zn      0.35260200      0.33815000      0.06832917
Zn      0.45183177      0.49104170      0.13293895
Zn      0.05016093      0.38825546      0.20695545
Zn      0.51473100      0.25368300      0.01138784
Zn      0.62017600      0.40504400      0.07971701
Zn      0.71000848      0.30000213      0.14916631
Zn      0.82327016      0.45536077      0.21481283
Zn      0.74715700      0.43678900     -0.00000000
Zn      0.85260200      0.33815000      0.06832917
Zn      0.94544737      0.48566661      0.13309594
Zn      0.55012320      0.38888907      0.20692197
Zn      0.01473100      0.50368300      0.01138784
Zn      0.12017600      0.65504400      0.07971701
Zn      0.20450481      0.55246037      0.14912266
Zn      0.32114190      0.70788500      0.21375591
Zn      0.24715700      0.68678900     -0.00000000
Zn      0.35260200      0.58815000      0.06832917
Zn      0.44635091      0.73817146      0.13307971
Zn      0.04258523      0.63413456      0.20690524
Zn      0.51473100      0.50368300      0.01138784
Zn      0.62017600      0.65504400      0.07971701
Zn      0.71074288      0.55180921      0.14904978
Zn      0.82520807      0.70713247      0.21474525
Zn      0.74715700      0.68678900      0.00000000
Zn      0.85260200      0.58815000      0.06832917
Zn      0.94981044      0.73707350      0.13234674
Zn      0.55061200      0.64029369      0.20690884
Zn      0.01473100      0.75368300      0.01138784
Zn      0.12017600      0.90504400      0.07971701
Zn      0.20481086      0.80325412      0.14919704
Zn      0.32258826      0.95928445      0.21482686
Zn      0.24715700      0.93678900      0.00000000
Zn      0.35260200      0.83815000      0.06832917
Zn      0.44555526      0.98873205      0.13306639
Zn      0.04922611      0.88574943      0.20709494
Zn      0.51473100      0.75368300      0.01138784
Zn      0.62017600      0.90504400      0.07971701
Zn      0.71009958      0.80254923      0.14908618
Zn      0.82789719      0.95804613      0.21349243
Zn      0.74715700      0.93678900      0.00000000
Zn      0.85260200      0.83815000      0.06832917
Zn      0.95118563      0.98812501      0.13265015
Zn      0.54232019      0.88595378      0.20685232
