# Supplementary material for: Revisiting Zn-specific nucleation via a dimensionless factor to quantify interfacial electrochemistry of aqueous batteries
Source: Nat Commun. 2026 Jun 2;17:7067. doi: 10.1038/s41467-026-73953-w (PMC13392247; doi:10.1038/s41467-026-73953-w)
Supplement: Supplementary file 3 — Supplementary Data 1–3 [file 41467_2026_73953_MOESM3_ESM.zip › Supplementary Data/Supplementary Data 2 (AT@Zn)/AT@Zn_001.cif]

#Generated by Multiwfn
data_system
_cell_angle_alpha  90.000
_cell_angle_beta   90.000
_cell_angle_gamma 120.000
_cell_length_a   10.746408
_cell_length_b   10.746408
_cell_length_c   30.815486
loop_
_symmetry_equiv_pos_as_xyz
x,y,z
loop_
_atom_site_label
_atom_site_fract_x
_atom_site_fract_y
_atom_site_fract_z
Zn      0.08333300      0.16666700      0.00000000
Zn      0.08585162      0.17192406      0.14932204
Zn      0.16666700      0.08333300      0.07302612
Zn      0.16811474      0.08366050      0.21889394
Zn      0.33333300      0.16666700     -0.00000000
Zn      0.33106018      0.16568444      0.14389805
Zn      0.41666700      0.08333300      0.07302612
Zn      0.41266533      0.07743966      0.21900135
Zn      0.58333300      0.16666700      0.00000000
Zn      0.58254747      0.16630169      0.14944261
Zn      0.66666700      0.08333300      0.07302612
Zn      0.67042189      0.08437578      0.21928908
Zn      0.83333300      0.16666700      0.00000000
Zn      0.83373162      0.16759091      0.14656999
Zn      0.91666700      0.08333300      0.07302612
Zn      0.92025772      0.08615735      0.21928383
Zn      0.08333300      0.41666700      0.00000000
Zn      0.08369452      0.41907991      0.14708821
Zn      0.16666700      0.33333300      0.07302612
Zn      0.17529791      0.33575758      0.24365768
Zn      0.33333300      0.41666700     -0.00000000
Zn      0.33311207      0.41839451      0.14661764
Zn      0.41666700      0.33333300      0.07302612
Zn      0.41011973      0.33035838      0.21377002
Zn      0.58333300      0.41666700     -0.00000000
Zn      0.58346768      0.41776519      0.14701114
Zn      0.66666700      0.33333300      0.07302612
Zn      0.66880215      0.33798819      0.23516616
Zn      0.83333300      0.41666700      0.00000000
Zn      0.83502334      0.41795875      0.14946755
Zn      0.91666700      0.33333300      0.07302612
Zn      0.92382636      0.33584257      0.22047747
Zn      0.08333300      0.66666700     -0.00000000
Zn      0.08595679      0.66859880      0.14874076
Zn      0.16666700      0.58333300      0.07302612
Zn      0.16796818      0.58057400      0.22391713
Zn      0.33333300      0.66666700     -0.00000000
Zn      0.33655185      0.66972704      0.14931879
Zn      0.41666700      0.58333300      0.07302612
Zn      0.41829014      0.58148860      0.21915192
Zn      0.58333300      0.66666700     -0.00000000
Zn      0.58730780      0.67033465      0.14666557
Zn      0.66666700      0.58333300      0.07302612
Zn      0.67112688      0.58719293      0.21881225
Zn      0.83333300      0.66666700      0.00000000
Zn      0.83786442      0.67041714      0.14696986
Zn      0.91666700      0.58333300      0.07302612
Zn      0.92245488      0.58756318      0.22402031
Zn      0.08333300      0.91666700     -0.00000000
Zn      0.08330154      0.91610930      0.14703821
Zn      0.16666700      0.83333300      0.07302612
Zn      0.16778216      0.83222432      0.22152742
Zn      0.33333300      0.91666700     -0.00000000
Zn      0.33118516      0.91426824      0.14678798
Zn      0.41666700      0.83333300      0.07302612
Zn      0.41831704      0.83404234      0.22648200
Zn      0.58333300      0.91666700      0.00000000
Zn      0.58180681      0.91558721      0.14687678
Zn      0.66666700      0.83333300      0.07302612
Zn      0.66832864      0.83428675      0.22139008
Zn      0.83333300      0.91666700      0.00000000
Zn      0.83262109      0.91662557      0.14702962
Zn      0.91666700      0.83333300      0.07302612
Zn      0.91694767      0.83267688      0.22575042
O       0.34034676      1.17745377      0.37603897
O       0.49615802      1.48936294      0.37075148
O       0.17030872      1.32601095      0.30937865
O       0.62176867      1.31109220      0.29883099
O       0.13390817      1.22962210      0.37629712
O       0.70427809      1.44449241      0.36013631
C       0.33794401      1.25340173      0.33806701
C       0.47715750      1.39970863      0.33411412
C       0.20348999      1.27095072      0.34120318
C       0.61263803      1.38441198      0.33066751
H       0.32857558      1.19104953      0.30850785
H       0.46962611      1.45115151      0.30383691
H       0.25515415      1.17124151      0.39089180
H       0.59252144      1.50780202      0.38009145
