# Supplementary material for: Revisiting Zn-specific nucleation via a dimensionless factor to quantify interfacial electrochemistry of aqueous batteries
Source: Nat Commun. 2026 Jun 2;17:7067. doi: 10.1038/s41467-026-73953-w (PMC13392247; doi:10.1038/s41467-026-73953-w)
Supplement: Supplementary file 3 — Supplementary Data 1–3 [file 41467_2026_73953_MOESM3_ESM.zip › Supplementary Data/Supplementary Data 2 (AT@Zn)/AT@Zn_100.cif]

#Generated by Multiwfn
data_system
_cell_angle_alpha  90.000
_cell_angle_beta   90.000
_cell_angle_gamma  90.000
_cell_length_a   10.746408
_cell_length_b    9.001318
_cell_length_c   31.960598
loop_
_symmetry_equiv_pos_as_xyz
x,y,z
loop_
_atom_site_label
_atom_site_fract_x
_atom_site_fract_y
_atom_site_fract_z
Zn      0.12500000      0.12500000      0.00000000
Zn      0.00000000      0.12500000      0.07279790
Zn      0.12334328      0.12847254      0.14810861
Zn     -0.00311039      0.12905252      0.22137080
Zn      1.00000000      0.37500000      0.02426597
Zn      0.12500000      0.37500000      0.09706386
Zn      0.99729440      0.37093406      0.16879480
Zn      0.12982187      0.38734582      0.25153559
Zn      0.37500000      0.12500000     -0.00000000
Zn      0.25000000      0.12500000      0.07279790
Zn      0.37405668      0.12179282      0.14872691
Zn      0.24955451      0.12166280      0.22030084
Zn      0.25000000      0.37500000      0.02426597
Zn      0.37500000      0.37500000      0.09706386
Zn      0.24794397      0.37872182      0.16635207
Zn      0.37388074      0.37079373      0.23416101
Zn      0.62500000      0.12500000     -0.00000000
Zn      0.50000000      0.12500000      0.07279790
Zn      0.62581899      0.12183646      0.14626089
Zn      0.49965873      0.12129543      0.21913357
Zn      0.50000000      0.37500000      0.02426597
Zn      0.62500000      0.37500000      0.09706386
Zn      0.50682499      0.37879420      0.16828842
Zn      0.61864191      0.37050600      0.25355755
Zn      0.87500000      0.12500000     -0.00000000
Zn      0.75000000      0.12500000      0.07279790
Zn      0.87707373      0.12117836      0.14858107
Zn      0.75098292      0.12964645      0.21914609
Zn      0.75000000      0.37500000      0.02426597
Zn      0.87500000      0.37500000      0.09706386
Zn      0.75139764      0.37907923      0.16654495
Zn      0.87042167      0.37901705      0.23893543
Zn      0.12500000      0.62500000      0.00000000
Zn      0.00000000      0.62500000      0.07279790
Zn      0.12261596      0.62840887      0.14628943
Zn     -0.00299456      0.62105500      0.21903368
Zn      1.00000000      0.87500000      0.02426597
Zn      0.12500000      0.87500000      0.09706386
Zn      0.99670122      0.87086419      0.16861310
Zn      0.12272553      0.87916351      0.24163000
Zn      0.37500000      0.62500000     -0.00000000
Zn      0.25000000      0.62500000      0.07279790
Zn      0.37454494      0.62886919      0.14666734
Zn      0.25474285      0.62808176      0.21840392
Zn      0.25000000      0.87500000      0.02426597
Zn      0.37500000      0.87500000      0.09706386
Zn      0.24884155      0.87139635      0.16845385
Zn      0.37457280      0.87101958      0.24340651
Zn      0.62500000      0.62500000     -0.00000000
Zn      0.50000000      0.62500000      0.07279790
Zn      0.62568677      0.62909618      0.14622018
Zn      0.50002913      0.62145370      0.21841299
Zn      0.50000000      0.87500000      0.02426597
Zn      0.62500000      0.87500000      0.09706386
Zn      0.49953266      0.87885646      0.16869494
Zn      0.62562257      0.87071687      0.24405323
Zn      0.87500000      0.62500000      0.00000000
Zn      0.75000000      0.62500000      0.07279790
Zn      0.87495416      0.62706261      0.14752902
Zn      0.75137710      0.62893294      0.21908534
Zn      0.75000000      0.87500000      0.02426597
Zn      0.87500000      0.87500000      0.09706386
Zn      0.75160526      0.87914004      0.16873655
Zn      0.87696572      0.87890462      0.24342665
O       0.36318640      0.20862336      0.37783247
O       0.35683703      0.54124581      0.37757781
O       0.12572633      0.38281178      0.31527400
O       0.59243735      0.35869319      0.31535929
O       0.13361117      0.27581133      0.37942348
O       0.59182486      0.49168021      0.37536365
C       0.32651886      0.29917734      0.34315036
C       0.39427563      0.45028206      0.34294608
C       0.18353862      0.32060083      0.34590979
C       0.53794308      0.43273885      0.34460557
H       0.34903172      0.24240717      0.31338889
H       0.37066698      0.50611281      0.31304579
H       0.28092713      0.20240327      0.39202799
H       0.44044111      0.56015365      0.38971715
