# Supplementary material for: Revisiting Zn-specific nucleation via a dimensionless factor to quantify interfacial electrochemistry of aqueous batteries
Source: Nat Commun. 2026 Jun 2;17:7067. doi: 10.1038/s41467-026-73953-w (PMC13392247; doi:10.1038/s41467-026-73953-w)
Supplement: Supplementary file 3 — Supplementary Data 1–3 [file 41467_2026_73953_MOESM3_ESM.zip › Supplementary Data/Supplementary Data 2 (AT@Zn)/AT@Zn_101.cif]

#Generated by Multiwfn
data_system
_cell_angle_alpha  90.000
_cell_angle_beta   90.000
_cell_angle_gamma 104.849
_cell_length_a   10.483084
_cell_length_b   10.746408
_cell_length_c   30.248090
loop_
_symmetry_equiv_pos_as_xyz
x,y,z
loop_
_atom_site_label
_atom_site_fract_x
_atom_site_fract_y
_atom_site_fract_z
Zn      0.01473100      0.00368300      0.01138784
Zn      0.12017600      0.15504400      0.07971701
Zn      0.20617368      0.05032803      0.14711871
Zn      0.32779355      0.20429436      0.21068689
Zn      0.24715700      0.18678900      0.00000000
Zn      0.35260200      0.08815000      0.06832917
Zn      0.45257078      0.23999525      0.13313794
Zn      0.04248441      0.13287200      0.20527561
Zn      0.51473100      0.00368300      0.01138784
Zn      0.62017600      0.15504400      0.07971701
Zn      0.71041808      0.04943198      0.14920414
Zn      0.82321730      0.20418748      0.21477561
Zn      0.74715700      0.18678900     -0.00000000
Zn      0.85260200      0.08815000      0.06832917
Zn      0.94629304      0.24002446      0.13346897
Zn      0.55047462      0.13699565      0.20687376
Zn      0.01473100      0.25368300      0.01138784
Zn      0.12017600      0.40504400      0.07971701
Zn      0.20251992      0.30078491      0.15168801
Zn      0.33254114      0.46236820      0.20887534
Zn      0.24715700      0.43678900     -0.00000000
Zn      0.35260200      0.33815000      0.06832917
Zn      0.45324065      0.48600005      0.13118082
Zn      0.05122758      0.38782837      0.21745865
Zn      0.51473100      0.25368300      0.01138784
Zn      0.62017600      0.40504400      0.07971701
Zn      0.70990137      0.30072916      0.14936228
Zn      0.83117826      0.45601695      0.21429405
Zn      0.74715700      0.43678900      0.00000000
Zn      0.85260200      0.33815000      0.06832917
Zn      0.94708887      0.48658181      0.13324397
Zn      0.55769193      0.38950783      0.21463956
Zn      0.01473100      0.50368300      0.01138784
Zn      0.12017600      0.65504400      0.07971701
Zn      0.20301998      0.55082578      0.14936089
Zn      0.32358701      0.70731305      0.21482111
Zn      0.24715700      0.68678900      0.00000000
Zn      0.35260200      0.58815000      0.06832917
Zn      0.44656751      0.73704458      0.13290749
Zn      0.05182378      0.63738458      0.20802030
Zn      0.51473100      0.50368300      0.01138784
Zn      0.62017600      0.65504400      0.07971701
Zn      0.71011811      0.55080030      0.14939273
Zn      0.83094802      0.70699236      0.21232376
Zn      0.74715700      0.68678900     -0.00000000
Zn      0.85260200      0.58815000      0.06832917
Zn      0.95322634      0.73754579      0.13271958
Zn      0.54995048      0.64047222      0.20448751
Zn      0.01473100      0.75368300      0.01138784
Zn      0.12017600      0.90504400      0.07971701
Zn      0.21476018      0.80338521      0.14823097
Zn      0.32386821      0.95873111      0.21480158
Zn      0.24715700      0.93678900      0.00000000
Zn      0.35260200      0.83815000      0.06832917
Zn      0.45210062      0.98896923      0.13298934
Zn      0.05047373      0.88597961      0.20608977
Zn      0.51473100      0.75368300      0.01138784
Zn      0.62017600      0.90504400      0.07971701
Zn      0.70795140      0.80159798      0.14887242
Zn      0.82423793      0.95225472      0.21426733
Zn      0.74715700      0.93678900      0.00000000
Zn      0.85260200      0.83815000      0.06832917
Zn      0.94688295      0.98857334      0.13253678
Zn      0.54300549      0.88563232      0.20689056
O       0.27228862      0.24307139      0.35510713
O       0.32189252      0.51912407      0.36012478
O       0.06243438      0.37768435      0.28554721
O       0.52409849      0.39984418      0.28290901
O       0.03165887      0.25210266      0.34684397
O       0.56211206      0.51156027      0.34735274
C       0.25055129      0.31788841      0.31825045
C       0.34080635      0.45440950      0.32020021
C       0.10246355      0.31547671      0.31664863
C       0.48876680      0.45567405      0.31646782
H       0.27362153      0.27462976      0.28679812
H       0.31706641      0.50714279      0.29099029
H       0.17950424      0.21411578      0.36572420
H       0.41568217      0.54412473      0.37003561
