# Supplementary material for: Revisiting Zn-specific nucleation via a dimensionless factor to quantify interfacial electrochemistry of aqueous batteries
Source: Nat Commun. 2026 Jun 2;17:7067. doi: 10.1038/s41467-026-73953-w (PMC13392247; doi:10.1038/s41467-026-73953-w)
Supplement: Supplementary file 3 — Supplementary Data 1–3 [file 41467_2026_73953_MOESM3_ESM.zip › Supplementary Data/Supplementary Data 3 (H2O@Zn)/H2O@Zn_001.cif]

#Generated by Multiwfn
data_system
_cell_angle_alpha  90.000
_cell_angle_beta   90.000
_cell_angle_gamma 120.000
_cell_length_a   10.746408
_cell_length_b   10.746408
_cell_length_c   27.132907
loop_
_symmetry_equiv_pos_as_xyz
x,y,z
loop_
_atom_site_label
_atom_site_fract_x
_atom_site_fract_y
_atom_site_fract_z
Zn      0.08333300      0.16666700      0.00000000
Zn      0.08315485      0.16719499      0.16801376
Zn      0.16666700      0.08333300      0.08293750
Zn      0.16679221      0.08374405      0.25183156
Zn      0.33333300      0.16666700      0.00000000
Zn      0.33158939      0.16518124      0.16781356
Zn      0.41666700      0.08333300      0.08293750
Zn      0.41707799      0.08537541      0.25445342
Zn      0.58333300      0.16666700     -0.00000000
Zn      0.58230509      0.16524893      0.16778066
Zn      0.66666700      0.08333300      0.08293750
Zn      0.66257644      0.07928964      0.25173582
Zn      0.83333300      0.16666700      0.00000000
Zn      0.83250289      0.16698819      0.16770592
Zn      0.91666700      0.08333300      0.08293750
Zn      0.91399123      0.07961432      0.25148981
Zn      0.08333300      0.41666700     -0.00000000
Zn      0.08389572      0.41884621      0.16801429
Zn      0.16666700      0.33333300      0.08293750
Zn      0.16701529      0.33477676      0.25426155
Zn      0.33333300      0.41666700      0.00000000
Zn      0.32950506      0.41322316      0.16637509
Zn      0.41666700      0.33333300      0.08293750
Zn      0.41094472      0.32994658      0.25134919
Zn      0.58333300      0.41666700     -0.00000000
Zn      0.58039913      0.41259755      0.17080016
Zn      0.66666700      0.33333300      0.08293750
Zn      0.66447607      0.32870531      0.25156136
Zn      0.83333300      0.41666700     -0.00000000
Zn      0.83391482      0.41742604      0.16560177
Zn      0.91666700      0.33333300      0.08293750
Zn      0.91398074      0.33128898      0.24915566
Zn      0.08333300      0.66666700      0.00000000
Zn      0.08516693      0.66856084      0.16786481
Zn      0.16666700      0.58333300      0.08293750
Zn      0.16547860      0.58337591      0.25442038
Zn      0.33333300      0.66666700     -0.00000000
Zn      0.33106115      0.66329307      0.16801052
Zn      0.41666700      0.58333300      0.08293750
Zn      0.41016832      0.58204755      0.25130487
Zn      0.58333300      0.66666700     -0.00000000
Zn      0.58056706      0.66447451      0.17081904
Zn      0.66666700      0.58333300      0.08293750
Zn      0.66857431      0.58252629      0.26228718
Zn      0.83333300      0.66666700     -0.00000000
Zn      0.83517104      0.66889501      0.16820017
Zn      0.91666700      0.58333300      0.08293750
Zn      0.91682609      0.58074088      0.25127353
Zn      0.08333300      0.91666700      0.00000000
Zn      0.08362033      0.91670872      0.16763531
Zn      0.16666700      0.83333300      0.08293750
Zn      0.16592034      0.83374191      0.25175280
Zn      0.33333300      0.91666700     -0.00000000
Zn      0.33214217      0.91451178      0.16826002
Zn      0.41666700      0.83333300      0.08293750
Zn      0.41596640      0.83367779      0.25447236
Zn      0.58333300      0.91666700      0.00000000
Zn      0.58214523      0.91411199      0.16776192
Zn      0.66666700      0.83333300      0.08293750
Zn      0.66474665      0.83257965      0.25173096
Zn      0.83333300      0.91666700      0.00000000
Zn      0.83264139      0.91670267      0.16747369
Zn      0.91666700      0.83333300      0.08293750
Zn      0.91651518      0.83287036      0.25161706
O       0.62269696      0.55582308      0.34701980
H       0.56034832      0.45165892      0.34877373
H       0.55687901      0.59331872      0.34982973
