# Supplementary material for: Revisiting Zn-specific nucleation via a dimensionless factor to quantify interfacial electrochemistry of aqueous batteries
Source: Nat Commun. 2026 Jun 2;17:7067. doi: 10.1038/s41467-026-73953-w (PMC13392247; doi:10.1038/s41467-026-73953-w)
Supplement: Supplementary file 3 — Supplementary Data 1–3 [file 41467_2026_73953_MOESM3_ESM.zip › Supplementary Data/Supplementary Data 3 (H2O@Zn)/H2O@Zn_100.cif]

#Generated by Multiwfn
data_system
_cell_angle_alpha  90.000
_cell_angle_beta   90.000
_cell_angle_gamma  90.000
_cell_length_a   10.746408
_cell_length_b    9.001318
_cell_length_c   28.671210
loop_
_symmetry_equiv_pos_as_xyz
x,y,z
loop_
_atom_site_label
_atom_site_fract_x
_atom_site_fract_y
_atom_site_fract_z
Zn      0.12500000      0.12500000      0.00000000
Zn      0.00000000      0.12500000      0.08114985
Zn      0.12241509      0.09502293      0.17089713
Zn      0.99583121      0.16312412      0.25658255
Zn     -0.00000000      0.37500000      0.02704995
Zn      0.12500000      0.37500000      0.10819980
Zn      0.99710557      0.33781737      0.18470294
Zn      0.12234310      0.42097085      0.26799478
Zn      0.37500000      0.12500000     -0.00000000
Zn      0.25000000      0.12500000      0.08114985
Zn      0.37442608      0.08735171      0.17580735
Zn      0.25472667      0.16289311      0.25449448
Zn      0.25000000      0.37500000      0.02704995
Zn      0.37500000      0.37500000      0.10819980
Zn      0.24811471      0.33795453      0.18444766
Zn      0.37406394      0.42085442      0.25729365
Zn      0.62500000      0.12500000      0.00000000
Zn      0.50000000      0.12500000      0.08114985
Zn      0.62527468      0.08807032      0.17358007
Zn      0.49324055      0.17023276      0.25987452
Zn      0.50000000      0.37500000      0.02704995
Zn      0.62500000      0.37500000      0.10819980
Zn      0.49994002      0.33681485      0.18431680
Zn      0.62545657      0.42085136      0.26261739
Zn      0.87500000      0.12500000      0.00000000
Zn      0.75000000      0.12500000      0.08114985
Zn      0.87112088      0.08758587      0.17606685
Zn      0.75193901      0.17044757      0.25981979
Zn      0.75000000      0.37500000      0.02704995
Zn      0.87500000      0.37500000      0.10819980
Zn      0.75094688      0.33694882      0.18441249
Zn      0.87134351      0.42114932      0.25980272
Zn      0.12500000      0.62500000     -0.00000000
Zn     -0.00000000      0.62500000      0.08114985
Zn      0.12234472      0.59515019      0.17095800
Zn      0.99613002      0.66982913      0.25976582
Zn     -0.00000000      0.87500000      0.02704995
Zn      0.12500000      0.87500000      0.10819980
Zn      0.99696201      0.83731338      0.18449622
Zn      0.12297116      0.92042830      0.26268450
Zn      0.37500000      0.62500000     -0.00000000
Zn      0.25000000      0.62500000      0.08114985
Zn      0.37416816      0.58770965      0.17602086
Zn      0.25496275      0.66316519      0.25712022
Zn      0.25000000      0.87500000      0.02704995
Zn      0.37500000      0.87500000      0.10819980
Zn      0.24854669      0.83745301      0.18457359
Zn      0.37415354      0.92022382      0.25980887
Zn      0.62500000      0.62500000     -0.00000000
Zn      0.50000000      0.62500000      0.08114985
Zn      0.62533986      0.58808659      0.17360812
Zn      0.49941363      0.67042352      0.25977544
Zn      0.50000000      0.87500000      0.02704995
Zn      0.62500000      0.87500000      0.10819980
Zn      0.49979332      0.83695292      0.18446993
Zn      0.62527630      0.92126187      0.26268231
Zn      0.87500000      0.62500000     -0.00000000
Zn      0.75000000      0.62500000      0.08114985
Zn      0.87132446      0.58760413      0.17632013
Zn      0.75199694      0.67042725      0.25976812
Zn      0.75000000      0.87500000      0.02704995
Zn      0.87500000      0.87500000      0.10819980
Zn      0.75072211      0.83687677      0.18441039
Zn      0.87092575      0.92089913      0.25988092
O       0.12626617      0.37502288      0.35283261
H       0.12471474      0.26674566      0.35123999
H       0.21313795      0.39870586      0.35922420
