# Supplementary material for: Revisiting Zn-specific nucleation via a dimensionless factor to quantify interfacial electrochemistry of aqueous batteries
Source: Nat Commun. 2026 Jun 2;17:7067. doi: 10.1038/s41467-026-73953-w (PMC13392247; doi:10.1038/s41467-026-73953-w)
Supplement: Supplementary file 3 — Supplementary Data 1–3 [file 41467_2026_73953_MOESM3_ESM.zip › Supplementary Data/Supplementary Data 3 (H2O@Zn)/H2O@Zn_101.cif]

#Generated by Multiwfn
data_system
_cell_angle_alpha  90.000
_cell_angle_beta   90.000
_cell_angle_gamma 104.849
_cell_length_a   10.483084
_cell_length_b   10.746408
_cell_length_c   27.192436
loop_
_symmetry_equiv_pos_as_xyz
x,y,z
loop_
_atom_site_label
_atom_site_fract_x
_atom_site_fract_y
_atom_site_fract_z
Zn      0.01473100      0.00368300      0.01266751
Zn      0.12017600      0.15504400      0.08867493
Zn      0.22021979      0.05490068      0.16520761
Zn      0.33929213      0.21005412      0.23756736
Zn      0.24715700      0.18678900      0.00000000
Zn      0.35260200      0.08815000      0.07600742
Zn      0.45696585      0.24000262      0.14821709
Zn      0.05168016      0.13745322      0.22925295
Zn      0.51473100      0.00368300      0.01266751
Zn      0.62017600      0.15504400      0.08867493
Zn      0.71449938      0.05422240      0.16519891
Zn      0.83190200      0.21071417      0.23770650
Zn      0.74715700      0.18678900      0.00000000
Zn      0.85260200      0.08815000      0.07600742
Zn      0.95028342      0.23992518      0.14827207
Zn      0.55903104      0.13691734      0.23192732
Zn      0.01473100      0.25368300      0.01266751
Zn      0.12017600      0.40504400      0.08867493
Zn      0.21461397      0.30104370      0.16560214
Zn      0.33891896      0.45612803      0.24029935
Zn      0.24715700      0.43678900     -0.00000000
Zn      0.35260200      0.33815000      0.07600742
Zn      0.44900442      0.48614226      0.14841742
Zn      0.05752569      0.38876518      0.22936888
Zn      0.51473100      0.25368300      0.01266751
Zn      0.62017600      0.40504400      0.08867493
Zn      0.71448463      0.30219098      0.16515478
Zn      0.83922002      0.46245603      0.23758837
Zn      0.74715700      0.43678900     -0.00000000
Zn      0.85260200      0.33815000      0.07600742
Zn      0.95675915      0.49165931      0.14828945
Zn      0.56481560      0.38879429      0.23181357
Zn      0.01473100      0.50368300      0.01266751
Zn      0.12017600      0.65504400      0.08867493
Zn      0.21611201      0.55141937      0.16538196
Zn      0.33223006      0.70754223      0.23764956
Zn      0.24715700      0.68678900      0.00000000
Zn      0.35260200      0.58815000      0.07600742
Zn      0.44944779      0.73722516      0.14833857
Zn      0.06471669      0.64105783      0.23202425
Zn      0.51473100      0.50368300      0.01266751
Zn      0.62017600      0.65504400      0.08867493
Zn      0.71376459      0.55238690      0.16516566
Zn      0.83906990      0.70848487      0.23752554
Zn      0.74715700      0.68678900     -0.00000000
Zn      0.85260200      0.58815000      0.07600742
Zn      0.95605493      0.73891482      0.14815131
Zn      0.55686213      0.63509042      0.22919476
Zn      0.01473100      0.75368300      0.01266751
Zn      0.12017600      0.90504400      0.08867493
Zn      0.21456068      0.80368714      0.16520159
Zn      0.33820098      0.95915893      0.23768557
Zn      0.24715700      0.93678900      0.00000000
Zn      0.35260200      0.83815000      0.07600742
Zn      0.45685046      0.98910912      0.14825264
Zn      0.05863458      0.89203191      0.23180256
Zn      0.51473100      0.75368300      0.01266751
Zn      0.62017600      0.90504400      0.08867493
Zn      0.71518652      0.80303699      0.16521633
Zn      0.83137266      0.95896789      0.23756318
Zn      0.74715700      0.93678900     -0.00000000
Zn      0.85260200      0.83815000      0.07600742
Zn      0.95509990      0.98937768      0.14803490
Zn      0.55800039      0.88541033      0.22935081
O       0.35095489      0.46655609      0.33591172
H       0.32621253      0.54794051      0.33709488
H       0.27031345      0.40214577      0.34445723
