# Supplementary material for: Revisiting Zn-specific nucleation via a dimensionless factor to quantify interfacial electrochemistry of aqueous batteries
Source: Nat Commun. 2026 Jun 2;17:7067. doi: 10.1038/s41467-026-73953-w (PMC13392247; doi:10.1038/s41467-026-73953-w)
Supplement: Supplementary file 5 — Source Data [file 41467_2026_73953_MOESM5_ESM.xlsx]

## Sheet: Figure 2
Fig. 2a				Fig. 2d											Fig. 2d											Fig. 2e				Fig. 2e
	BA	AD		BA											AD											BA				AD
Time (h)	Potential (V vs.Zn/Zn2+)	Potential (V vs.Zn/Zn2+)		Interval center	Relative frequency (%)	Interval center	Relative frequency (%)	Interval center	Relative frequency (%)	Interval center	Relative frequency (%)	Interval center	Relative frequency (%)		Interval center	Relative frequency (%)	Interval center	Relative frequency (%)	Interval center	Relative frequency (%)	Interval center	Relative frequency (%)	Interval center	Relative frequency (%)		Overpotential-1 (mV-1)	Nuclei length (nm)	Standard deviation		Overpotential-1 (mV-1)	Nuclei length (nm)	Standard deviation
0.00833	0.0058	-0.0099		150	2.45098	150	1.10497	150	2.25225	125	4.46429	125	3.31126		50	0.49751	125	1.0989	125	7.89474	25	0.76923	70	1.28205		0.0148	560	209.609		0.0285	359.894	116.251
0.01667	-0.141	-0.0839		250	7.35294	250	10.4972	250	21.6216	175	5.35714	175	15.2318		150	6.46766	175	2.1978	175	17.7632	75	1.53846	90	1.92308		0.0115	472.674	132.244		0.0233	331.097	85.6484
0.025	-0.1159	-0.0839		350	12.7451	350	17.1271	350	31.0811	225	21.4286	225	31.7881		250	26.8657	225	11.5385	225	32.8947	125	18.4615	110	10.2564		0.0091	406.375	135.407		0.0133	241.95	68.5182
0.03333	-0.1106	-0.0729		450	19.6078	450	27.6243	450	22.973	275	25	275	27.1523		350	30.3483	275	25.2747	275	25.6579	175	27.6923	130	10.8974		0.0071	283.521	73.615		0.0101	201.252	62.2117
0.04167	-0.1081	-0.0626		550	16.1765	550	27.0718	550	12.6126	325	29.4643	325	13.9073		450	26.3682	325	24.7253	325	8.55263	225	30	150	19.2308		0.0059	251.391	65.869		0.0083	171.856	47.0521
0.05	-0.1057	-0.0564		650	16.6667	650	11.6022	650	6.75676	375	9.82143	375	5.96026		550	6.46766	375	17.5824	375	4.60526	275	13.8461	170	15.3846
0.05833	-0.1035	-0.051		750	10.7843	750	3.8674	750	1.8018	425	3.57143	425	2.64901		650	1.99005	425	5.49451	425	1.31579	325	6.15385	190	15.3846
0.06667	-0.1016	-0.0477		850	7.84314	850	1.10497	850	0.9009	475	0				750	0.49751	475	6.04396	475	1.31579	375	1.53846	210	10.8974
0.075	-0.1001	-0.0453		950	2.94118					525	0.89286				850	0.49751	525	4.3956					230	6.41026
0.08333	-0.0979	-0.0438		1050	2.94118												575	1.64835					250	3.20513
0.09167	-0.0964	-0.0424		1150	0												625	0					270	2.5641
0.1	-0.0948	-0.0413		1250	0.4902																		290	1.92308
0.10833	-0.0933	-0.0404																					310	0.64103
0.11667	-0.092	-0.0396																					330	0
0.125	-0.0905	-0.039
0.13333	-0.0892	-0.0386
0.14167	-0.0883	-0.038
0.15	-0.0874	-0.0375
0.15833	-0.0864	-0.0372
0.16667	-0.0855	-0.0367
0.175	-0.0846	-0.0365
0.18333	-0.084	-0.0361
0.19167	-0.0833	-0.036
0.2	-0.0818	-0.0356
0.20833	-0.0812	-0.0353
0.21667	-0.0806	-0.0352
0.225	-0.0799	-0.035
0.23333	-0.0796	-0.0347
0.24167	-0.079	-0.0345
0.25	-0.0784	-0.0343
0.25833	-0.0778	-0.0341
0.26667	-0.0775	-0.034
0.275	-0.0771	-0.0339
0.28333	-0.0768	-0.0337
0.29167	-0.0762	-0.0335
0.3	-0.0759	-0.0334
0.30833	-0.0756	-0.0333
0.31667	-0.075	-0.0331
0.325	-0.0744	-0.0331
0.33333	-0.074	-0.0329
0.34167	-0.0737	-0.0328
0.35	-0.0734	-0.0328
0.35833	-0.0731	-0.0326
0.36667	-0.0728	-0.0325
0.375	-0.0725	-0.0325
0.38333	-0.0722	-0.0323
0.39167	-0.0719	-0.0323
0.4	-0.0716	-0.0321
0.40833	-0.0716	-0.032
0.41667	-0.0709	-0.0319
0.425	-0.0709	-0.0319
0.43333	-0.0706	-0.0318
0.44167	-0.0703	-0.0318
0.45	-0.07	-0.0316
0.45833	-0.0697	-0.0315
0.46667	-0.0697	-0.0315
0.475	-0.0694	-0.0314
0.48333	-0.0691	-0.0315
0.49167	-0.0685	-0.0313
0.5	-0.0682	-0.0313
0.50833	-0.0682	-0.0312
0.51667	-0.0678	-0.0311
0.525	-0.0672	-0.0312
0.53333	-0.0669	-0.031
0.54167	-0.0669	-0.031
0.55	-0.0666	-0.0309
0.55833	-0.0666	-0.0309
0.56667	-0.0663	-0.0309
0.575	-0.066	-0.0307
0.58333	-0.066	-0.0308
0.59167	-0.0657	-0.0306
0.6	-0.0657	-0.0306
0.60833	-0.0654	-0.0306
0.61667	-0.0654	-0.0305
0.625	-0.0651	-0.0305
0.63333	-0.0647	-0.0304
0.64167	-0.0647	-0.0303
0.65	-0.0644	-0.0303
0.65833	-0.0644	-0.0304
0.66667	-0.0641	-0.0304
0.675	-0.0641	-0.0303
0.68333	-0.0638	-0.0302
0.69167	-0.0638	-0.0302
0.7	-0.0638	-0.0301
0.70833	-0.0635	-0.0301
0.71667	-0.0632	-0.0301
0.725	-0.0632	-0.03
0.73333	-0.0629	-0.0299
0.74167	-0.0629	-0.03
0.75	-0.0626	-0.0299
0.75833	-0.0626	-0.0299
0.76667	-0.0623	-0.0299
0.775	-0.062	-0.0297
0.78333	-0.0616	-0.0297
0.79167	-0.0616	-0.0297
0.8	-0.0616	-0.0295
0.80833	-0.0613	-0.0296
0.81667	-0.0613	-0.0295
0.825	-0.061	-0.0296
0.83333	-0.061	-0.0295
0.84167	-0.0607	-0.0293
0.85	-0.0607	-0.0295
0.85833	-0.0607	-0.0293
0.86667	-0.0604	-0.0293
0.875	-0.0604	-0.0294
0.88333	-0.0604	-0.0292
0.89167	-0.0601	-0.0293
0.9	-0.0598	-0.0293
0.90833	-0.0598	-0.0292
0.91667	-0.0598	-0.0292
0.925	-0.0592	-0.0291
0.93333	-0.0592	-0.0291
0.94167	-0.0592	-0.0291
0.95	-0.0589	-0.0291
0.95833	-0.0589	-0.0291
0.96667	-0.0585	-0.0291
0.975	-0.0585	-0.0291
0.98333	-0.0585	-0.029
0.99167	-0.0582	-0.0291
1	-0.0582	-0.0289
1.00833	-0.0582	-0.0289
1.01667	-0.0579	-0.029
1.025	-0.0579	-0.0289
1.03333	-0.0576	-0.029
1.04167	-0.0573	-0.0289
1.05	-0.0573	-0.0289
1.05833	-0.057	-0.0289
1.06667	-0.057	-0.0289
1.075	-0.057	-0.0288
1.08333	-0.057	-0.0289
1.09167	-0.0567	-0.0289
1.1	-0.0567	-0.0287
1.10833	-0.0564	-0.0287
1.11667	-0.0564	-0.0288
1.125	-0.0564	-0.0288
1.13333	-0.0564	-0.0287
1.14167	-0.0561	-0.0288
1.15	-0.0561	-0.0287
1.15833	-0.0561	-0.0287
1.16667	-0.0558	-0.0287
1.175	-0.0558	-0.0286
1.18333	-0.0558	-0.0287
1.19167	-0.0558	-0.0287
1.2	-0.0554	-0.0285
1.20833	-0.0554	-0.0286
1.21667	-0.0554	-0.0285
1.225	-0.0554	-0.0287
1.23333	-0.0551	-0.0285
1.24167	-0.0551	-0.0286
1.25	-0.0551	-0.0286
1.25833	-0.0548	-0.0286
1.26667	-0.0548	-0.0285
1.275	-0.0548	-0.0285
1.28333	-0.0545	-0.0286
1.29167	-0.0545	-0.0286
1.3	-0.0542	-0.0284
1.30833	-0.0542	-0.0284
1.31667	-0.0542	-0.0284
1.325	-0.0542	-0.0284
1.33333	-0.0539	-0.0284
1.34167	-0.0539	-0.0285
1.35	-0.0536	-0.0285
1.35833	-0.0536	-0.0284
1.36667	-0.0536	-0.0284
1.375	-0.0536	-0.0284
1.38333	-0.0533	-0.0284
1.39167	-0.0533	-0.0283
1.4	-0.0533	-0.0283
1.40833	-0.0533	-0.0283
1.41667	-0.0533	-0.0282
1.425	-0.053	-0.0283
1.43333	-0.053	-0.0283
1.44167	-0.0527	-0.0283
1.45	-0.053	-0.0282
1.45833	-0.0527	-0.0282
1.46667	-0.0527	-0.0282
1.475	-0.0527	-0.0283
1.48333	-0.0523	-0.0283
1.49167	-0.0523	-0.0283
1.5	-0.0523	-0.0283
1.50833	-0.0523	-0.0281
1.51667	-0.052	-0.0281
1.525	-0.052	-0.0282
1.53333	-0.052	-0.0282
1.54167	-0.052	-0.0282
1.55	-0.0514	-0.0282
1.55833	-0.0514	-0.0281
1.56667	-0.0511	-0.028
1.575	-0.0511	-0.0282
1.58333	-0.0511	-0.028
1.59167	-0.0511	-0.028
1.6	-0.0511	-0.0281
1.60833	-0.0508	-0.028
1.61667	-0.0508	-0.0281
1.625	-0.0505	-0.028
1.63333	-0.0505	-0.028
1.64167	-0.0505	-0.028
1.65	-0.0505	-0.028
1.65833	-0.0502	-0.028
1.66667	-0.0502	-0.028
1.675	-0.0502	-0.0281
1.68333	-0.0502	-0.0281
1.69167	-0.0502	-0.028
1.7	-0.0499	-0.028
1.70833	-0.0499	-0.0279
1.71667	-0.0499	-0.0279
1.725	-0.0496	-0.028
1.73333	-0.0496	-0.028
1.74167	-0.0496	-0.028
1.75	-0.0492	-0.0279
1.75833	-0.0492	-0.0279
1.76667	-0.0492	-0.0279
1.775	-0.0489	-0.0278
1.78333	-0.0489	-0.028
1.79167	-0.0489	-0.0279
1.8	-0.0486	-0.0279
1.80833	-0.0486	-0.0279
1.81667	-0.0486	-0.0279
1.825	-0.0483	-0.0279
1.83333	-0.0483	-0.0279
1.84167	-0.0483	-0.0279
1.85	-0.0483	-0.0278
1.85833	-0.0483	-0.0278
1.86667	-0.0483	-0.0278
1.875	-0.048	-0.0279
1.88333	-0.048	-0.0278
1.89167	-0.048	-0.0277
1.9	-0.0477	-0.0277
1.90833	-0.0477	-0.0278
1.91667	-0.0474	-0.0278
1.925	-0.0474	-0.0277
1.93333	-0.0474	-0.0277
1.94167	-0.0474	-0.0277
1.95	-0.0471	-0.0277
1.95833	-0.0471	-0.0276
1.96667	-0.0468	-0.0277
1.975	-0.0471	-0.0277
1.98333	-0.0468	-0.0276
1.99167	-0.0471	-0.0276
2	-0.0468	-0.0276
2.00833	-0.0468	-0.0276
2.01667	-0.0465	-0.0275
2.025	-0.0465	-0.0276
2.03333	-0.0465	-0.0276
2.04167	-0.0465	-0.0276
2.05	-0.0461	-0.0275
2.05833	-0.0461	-0.0275
2.06667	-0.0461	-0.0275
2.075	-0.0461	-0.0275
2.08333	-0.0458	-0.0275
2.09167	-0.0461	-0.0274
2.1	-0.0458	-0.0276
2.10833	-0.0458	-0.0274
2.11667	-0.0458	-0.0275
2.125	-0.0455	-0.0275
2.13333	-0.0455	-0.0274
2.14167	-0.0455	-0.0274
2.15	-0.0455	-0.0274
2.15833	-0.0455	-0.0274
2.16667	-0.0452	-0.0274
2.175	-0.0452	-0.0274
2.18333	-0.0452	-0.0274
2.19167	-0.0452	-0.0273
2.2	-0.0449	-0.0274
2.20833	-0.0449	-0.0274
2.21667	-0.0449	-0.0274
2.225	-0.0449	-0.0273
2.23333	-0.0449	-0.0273
2.24167	-0.0449	-0.0273
2.25	-0.0446	-0.0273
2.25833	-0.0446	-0.0273
2.26667	-0.0446	-0.0272
2.275	-0.0446	-0.0272
2.28333	-0.0443	-0.0272
2.29167	-0.0443	-0.0273
2.3	-0.0443	-0.0271
2.30833	-0.0443	-0.0272
2.31667	-0.0437	-0.0271
2.325	-0.0437	-0.0271
2.33333	-0.0443	-0.0271
2.34167	-0.0437	-0.0272
2.35	-0.0437	-0.0272
2.35833	-0.0434	-0.0271
2.36667	-0.0434	-0.027
2.375	-0.0434	-0.0271
2.38333	-0.0434	-0.0271
2.39167	-0.0434	-0.0271
2.4	-0.0434	-0.027
2.40833	-0.0434	-0.0269
2.41667	-0.043	-0.027
2.425	-0.0434	-0.027
2.43333	-0.043	-0.0269
2.44167	-0.043	-0.027
2.45	-0.043	-0.0269
2.45833	-0.043	-0.0269
2.46667	-0.043	-0.0269
2.475	-0.0427	-0.0269
2.48333	-0.0427	-0.0268
2.49167	-0.0427	-0.0268
2.5	-0.0427	-0.0269
2.50833	-0.0427	-0.0269
2.51667	-0.0424	-0.0267
2.525	-0.0427	-0.0268
2.53333	-0.0424	-0.0268
2.54167	-0.0424	-0.0267
2.55	-0.0424	-0.0267
2.55833	-0.0424	-0.0266
2.56667	-0.0424	-0.0267
2.575	-0.0424	-0.0267
2.58333	-0.0421	-0.0267
2.59167	-0.0421	-0.0267
2.6	-0.0421	-0.0266
2.60833	-0.0421	-0.0266
2.61667	-0.0421	-0.0265
2.625	-0.0421	-0.0266
2.63333	-0.0418	-0.0266
2.64167	-0.0421	-0.0266
2.65	-0.0418	-0.0265
2.65833	-0.0418	-0.0265
2.66667	-0.0418	-0.0265
2.675	-0.0418	-0.0265
2.68333	-0.0418	-0.0266
2.69167	-0.0418	-0.0265
2.7	-0.0418	-0.0265
2.70833	-0.0415	-0.0264
2.71667	-0.0415	-0.0265
2.725	-0.0415	-0.0265
2.73333	-0.0415	-0.0265
2.74167	-0.0415	-0.0264
2.75	-0.0415	-0.0264
2.75833	-0.0415	-0.0263
2.76667	-0.0415	-0.0264
2.775	-0.0415	-0.0264
2.78333	-0.0412	-0.0263
2.79167	-0.0412	-0.0263
2.8	-0.0412	-0.0263
2.80833	-0.0415	-0.0264
2.81667	-0.0412	-0.0263
2.825	-0.0412	-0.0262
2.83333	-0.0412	-0.0262
2.84167	-0.0412	-0.0262
2.85	-0.0412	-0.0263
2.85833	-0.0412	-0.0263
2.86667	-0.0412	-0.0262
2.875	-0.0412	-0.0261
2.88333	-0.0409	-0.0261
2.89167	-0.0409	-0.0262
2.9	-0.0409	-0.0262
2.90833	-0.0409	-0.0261
2.91667	-0.0412	-0.0262
2.925	-0.0409	-0.0261
2.93333	-0.0409	-0.0262
2.94167	-0.0409	-0.0262
2.95	-0.0409	-0.0261
2.95833	-0.0409	-0.0261
2.96667	-0.0406	-0.026
2.975	-0.0406	-0.026
2.98333	-0.0406	-0.0261
2.99167	-0.0406	-0.026
3	-0.0409	-0.0261
3.00833	-0.0406	-0.0261
3.01667	-0.0406	-0.026
3.025	-0.0406	-0.026
3.03333	-0.0406	-0.0261
3.04167	-0.0406	-0.0261
3.05	-0.0406	-0.0261
3.05833	-0.0406	-0.0259
3.06667	-0.0406	-0.0259
3.075	-0.0406	-0.026
3.08333	-0.0403	-0.0259
3.09167	-0.0403	-0.0259
3.1	-0.0406	-0.026
3.10833	-0.0403	-0.0259
3.11667	-0.0406	-0.026
3.125	-0.0406	-0.026
3.13333	-0.0406	-0.0259
3.14167	-0.0403	-0.026
3.15	-0.0403	-0.0259
3.15833	-0.0403	-0.0259
3.16667	-0.0403	-0.026
3.175	-0.0403	-0.0259
3.18333	-0.0403	-0.0258
3.19167	-0.0403	-0.0258
3.2	-0.0403	-0.0259
3.20833	-0.0403	-0.0258
3.21667	-0.0403	-0.0258
3.225	-0.0403	-0.0258
3.23333	-0.0403	-0.0259
3.24167	-0.0403	-0.0259
3.25	-0.0403	-0.0259
3.25833	-0.0403	-0.0259
3.26667	-0.0403	-0.0258
3.275	-0.0403	-0.0259
3.28333	-0.0403	-0.0258
3.29167	-0.0399	-0.0257
3.3	-0.0399	-0.0258
3.30833	-0.0399	-0.0257
3.31667	-0.0399	-0.0258
3.325	-0.0399	-0.0258
3.33333	-0.0399	-0.0258
3.34167	-0.0399	-0.0257
3.35	-0.0399	-0.0257
3.35833	-0.0399	-0.0258
3.36667	-0.0399	-0.0258
3.375	-0.0399	-0.0257
3.38333	-0.0399	-0.0258
3.39167	-0.0399	-0.0258
3.4	-0.0396	-0.0257
3.40833	-0.0396	-0.0257
3.41667	-0.0396	-0.0256
3.425	-0.0396	-0.0257
3.43333	-0.0396	-0.0257
3.44167	-0.0396	-0.0256
3.45	-0.0396	-0.0257
3.45833	-0.0396	-0.0256
3.46667	-0.0396	-0.0256
3.475	-0.0396	-0.0256
3.48333	-0.0396	-0.0257
3.49167	-0.0396	-0.0257
3.5	-0.0396	-0.0257
3.50833	-0.0396	-0.0257
3.51667	-0.0396	-0.0257
3.525	-0.0393	-0.0256
3.53333	-0.0396	-0.0256
3.54167	-0.0393	-0.0256
3.55	-0.0393	-0.0257
3.55833	-0.0393	-0.0256
3.56667	-0.0393	-0.0257
3.575	-0.0393	-0.0256
3.58333	-0.0393	-0.0256
3.59167	-0.0393	-0.0256
3.6	-0.0393	-0.0255
3.60833	-0.0393	-0.0256
3.61667	-0.0393	-0.0256
3.625	-0.0393	-0.0257
3.63333	-0.0393	-0.0256
3.64167	-0.039	-0.0256
3.65	-0.039	-0.0256
3.65833	-0.039	-0.0256
3.66667	-0.039	-0.0256
3.675	-0.039	-0.0257
3.68333	-0.039	-0.0256
3.69167	-0.039	-0.0256
3.7	-0.039	-0.0256
3.70833	-0.039	-0.0256
3.71667	-0.039	-0.0255
3.725	-0.039	-0.0256
3.73333	-0.039	-0.0255
3.74167	-0.039	-0.0255
3.75	-0.039	-0.0255
3.75833	-0.0387	-0.0256
3.76667	-0.0387	-0.0256
3.775	-0.039	-0.0255
3.78333	-0.0387	-0.0256
3.79167	-0.0387	-0.0255
3.8	-0.0387	-0.0255
3.80833	-0.0387	-0.0255
3.81667	-0.0387	-0.0255
3.825	-0.0387	-0.0255
3.83333	-0.0387	-0.0255
3.84167	-0.0387	-0.0256
3.85	-0.0387	-0.0256
3.85833	-0.0387	-0.0256
3.86667	-0.0387	-0.0255
3.875	-0.0384	-0.0255
3.88333	-0.0384	-0.0254
3.89167	-0.0384	-0.0254
3.9	-0.0384	-0.0255
3.90833	-0.0384	-0.0255
3.91667	-0.0384	-0.0255
3.925	-0.0384	-0.0256
3.93333	-0.0384	-0.0254
3.94167	-0.0381	-0.0255
3.95	-0.0384	-0.0255
3.95833	-0.0384	-0.0255
3.96667	-0.0384	-0.0254
3.975	-0.0384	-0.0255
3.98333	-0.0384	-0.0255
3.99167	-0.0384	-0.0254
4	-0.0384	-0.0254
4.00833	-0.0381	-0.0255
4.01667	-0.0381	-0.0255
4.025	-0.0381	-0.0254
4.03333	-0.0384	-0.0254
4.04167	-0.0381	-0.0255
4.05	-0.0381	-0.0255
4.05833	-0.0381	-0.0253
4.06667	-0.0381	-0.0255
4.075	-0.0381	-0.0254
4.08333	-0.0381	-0.0255
4.09167	-0.0381	-0.0255
4.1	-0.0381	-0.0255
4.10833	-0.0381	-0.0255
4.11667	-0.0381	-0.0253
4.125	-0.0378	-0.0253
4.13333	-0.0381	-0.0253
4.14167	-0.0378	-0.0253
4.15	-0.0381	-0.0253
4.15833	-0.0378	-0.0253
4.16667	-0.0378	-0.0252
4.175	-0.0378	-0.0253
4.18333	-0.0381	-0.0252
4.19167	-0.0378	-0.0252
4.2	-0.0378	-0.0252
4.20833	-0.0378	-0.0252
4.21667	-0.0378	-0.0252
4.225	-0.0378	-0.0252
4.23333	-0.0378	-0.0252
4.24167	-0.0378	-0.0251
4.25	-0.0378	-0.0251
4.25833	-0.0378	-0.0251
4.26667	-0.0378	-0.0251
4.275	-0.0378	-0.0251
4.28333	-0.0375	-0.0251
4.29167	-0.0375	-0.0252
4.3	-0.0375	-0.0252
4.30833	-0.0375	-0.0252
4.31667	-0.0375	-0.0252
4.325	-0.0375	-0.0252
4.33333	-0.0372	-0.0251
4.34167	-0.0375	-0.0251
4.35	-0.0375	-0.0251
4.35833	-0.0375	-0.0251
4.36667	-0.0372	-0.0251
4.375	-0.0375	-0.0252
4.38333	-0.0375	-0.0251
4.39167	-0.0375	-0.0251
4.4	-0.0372	-0.0252
4.40833	-0.0372	-0.025
4.41667	-0.0372	-0.0251
4.425	-0.0372	-0.025
4.43333	-0.0375	-0.0252
4.44167	-0.0372	-0.0251
4.45	-0.0372	-0.025
4.45833	-0.0372	-0.0251
4.46667	-0.0372	-0.0251
4.475	-0.0372	-0.0251
4.48333	-0.0372	-0.0251
4.49167	-0.0372	-0.025
4.5	-0.0372	-0.025
4.50833	-0.0372	-0.0249
4.51667	-0.0372	-0.0249
4.525	-0.0368	-0.0249
4.53333	-0.0372	-0.0249
4.54167	-0.0368	-0.0249
4.55	-0.0372	-0.0248
4.55833	-0.0368	-0.0249
4.56667	-0.0372	-0.0248
4.575	-0.0372	-0.0247
4.58333	-0.0368	-0.0248
4.59167	-0.0368	-0.0247
4.6	-0.0368	-0.0248
4.60833	-0.0368	-0.0248
4.61667	-0.0368	-0.0248
4.625	-0.0368	-0.0247
4.63333	-0.0368	-0.0248
4.64167	-0.0368	-0.0247
4.65	-0.0368	-0.0247
4.65833	-0.0368	-0.0247
4.66667	-0.0365	-0.0247
4.675	-0.0365	-0.0247
4.68333	-0.0365	-0.0248
4.69167	-0.0368	-0.0247
4.7	-0.0365	-0.0247
4.70833	-0.0365	-0.0248
4.71667	-0.0365	-0.0246
4.725	-0.0365	-0.0246
4.73333	-0.0365	-0.0247
4.74167	-0.0365	-0.0247
4.75	-0.0365	-0.0247
4.75833	-0.0362	-0.0246
4.76667	-0.0365	-0.0246
4.775	-0.0365	-0.0246
4.78333	-0.0365	-0.0246
4.79167	-0.0362	-0.0247
4.8	-0.0362	-0.0246
4.80833	-0.0362	-0.0247
4.81667	-0.0365	-0.0247
4.825	-0.0362	-0.0246
4.83333	-0.0365	-0.0246
4.84167	-0.0365	-0.0246
4.85	-0.0365	-0.0247
4.85833	-0.0362	-0.0245
4.86667	-0.0362	-0.0247
4.875	-0.0362	-0.0246
4.88333	-0.0362	-0.0246
4.89167	-0.0362	-0.0245
4.9	-0.0362	-0.0245
4.90833	-0.0362	-0.0245
4.91667	-0.0362	-0.0246
4.925	-0.0362	-0.0245
4.93333	-0.0362	-0.0245
4.94167	-0.0362	-0.0246
4.95	-0.0356	-0.0246
4.95833	-0.0362	-0.0246
4.96667	-0.0362	-0.0245
4.975	-0.0362	-0.0245
4.98333	-0.0356	-0.0246
4.99167	-0.0356	-0.0246
5	-0.0362	-0.0246
5.00833	-0.0356	-0.0245
5.01667	-0.0356	-0.0245
5.025	-0.0356	-0.0245
5.03333	-0.0356	-0.0244
5.04167	-0.0356	-0.0245
5.05	-0.0356	-0.0245
5.05833	-0.0356	-0.0246
5.06667	-0.0356	-0.0244
5.075	-0.0356	-0.0245
5.08333	-0.0356	-0.0245
5.09167	-0.0356	-0.0246
5.1	-0.0356	-0.0245
5.10833	-0.0356	-0.0245
5.11667	-0.0356	-0.0244
5.125	-0.0356	-0.0246
5.13333	-0.0356	-0.0244
5.14167	-0.0356	-0.0245
5.15	-0.0356	-0.0245
5.15833	-0.0353	-0.0244
5.16667	-0.0353	-0.0245
5.175	-0.0353	-0.0244
5.18333	-0.035	-0.0244
5.19167	-0.035	-0.0245
5.2	-0.0353	-0.0244
5.20833	-0.035	-0.0245
5.21667	-0.035	-0.0244
5.225	-0.035	-0.0244
5.23333	-0.035	-0.0244
5.24167	-0.035	-0.0244
5.25	-0.035	-0.0244
5.25833	-0.035	-0.0245
5.26667	-0.0347	-0.0244
5.275	-0.0347	-0.0243
5.28333	-0.0347	-0.0245
5.29167	-0.0347	-0.0243
5.3	-0.0347	-0.0244
5.30833	-0.0347	-0.0244
5.31667	-0.0347	-0.0244
5.325	-0.0347	-0.0244
5.33333	-0.0344	-0.0244
5.34167	-0.0344	-0.0244
5.35	-0.0347	-0.0244
5.35833	-0.0347	-0.0244
5.36667	-0.0347	-0.0243
5.375	-0.0347	-0.0243
5.38333	-0.0344	-0.0244
5.39167	-0.0344	-0.0244
5.4	-0.0344	-0.0243
5.40833	-0.0344	-0.0244
5.41667	-0.0344	-0.0243
5.425	-0.0344	-0.0244
5.43333	-0.0344	-0.0243
5.44167	-0.0344	-0.0243
5.45	-0.0344	-0.0243
5.45833	-0.0344	-0.0244
5.46667	-0.0344	-0.0243
5.475	-0.0344	-0.0243
5.48333	-0.0344	-0.0242
5.49167	-0.0344	-0.0243
5.5	-0.0341	-0.0243
5.50833	-0.0344	-0.0242
5.51667	-0.0344	-0.0242
5.525	-0.0341	-0.0243
5.53333	-0.0341	-0.0242
5.54167	-0.0341	-0.0242
5.55	-0.0341	-0.0243
5.55833	-0.0341	-0.0242
5.56667	-0.0341	-0.0243
5.575	-0.0341	-0.0242
5.58333	-0.0341	-0.0243
5.59167	-0.0341	-0.0242
5.6	-0.0341	-0.0242
5.60833	-0.0341	-0.0241
5.61667	-0.0341	-0.0243
5.625	-0.0341	-0.0241
5.63333	-0.0341	-0.0241
5.64167	-0.0341	-0.0241
5.65	-0.0341	-0.0241
5.65833	-0.0341	-0.0241
5.66667	-0.0337	-0.0242
5.675	-0.0341	-0.0242
5.68333	-0.0337	-0.0242
5.69167	-0.0341	-0.0241
5.7	-0.0337	-0.0242
5.70833	-0.0341	-0.0242
5.71667	-0.0337	-0.0241
5.725	-0.0337	-0.0242
5.73333	-0.0341	-0.0241
5.74167	-0.0341	-0.0241
5.75	-0.0337	-0.0241
5.75833	-0.0337	-0.0241
5.76667	-0.0337	-0.0242
5.775	-0.0337	-0.0242
5.78333	-0.0337	-0.0242
5.79167	-0.0337	-0.0242
5.8	-0.0337	-0.0241
5.80833	-0.0337	-0.0241
5.81667	-0.0337	-0.0242
5.825	-0.0337	-0.0241
5.83333	-0.0337	-0.024
5.84167	-0.0337	-0.0242
5.85	-0.0337	-0.0241
5.85833	-0.0337	-0.024
5.86667	-0.0337	-0.0242
5.875	-0.0337	-0.0242
5.88333	-0.0337	-0.0242
5.89167	-0.0337	-0.024
5.9	-0.0337	-0.0241
5.90833	-0.0337	-0.0241
5.91667	-0.0337	-0.0242
5.925	-0.0337	-0.024
5.93333	-0.0337	-0.024
5.94167	-0.0337	-0.024
5.95	-0.0337	-0.024
5.95833	-0.0334	-0.024
5.96667	-0.0334	-0.0241
5.975	-0.0337	-0.0242
5.98333	-0.0334	-0.0241
5.99167	-0.0334	-0.024
6	-0.0334	-0.0241
6.00833	-0.0337	-0.0241
6.01667	-0.0334	-0.0241
6.025	-0.0337	-0.024
6.03333	-0.0334	-0.0241
6.04167	-0.0334	-0.024
6.05	-0.0337	-0.024
6.05833	-0.0334	-0.024
6.06667	-0.0334	-0.024
6.075	-0.0337	-0.024
6.08333	-0.0334	-0.024
6.09167	-0.0334	-0.024
6.1	-0.0334	-0.024
6.10833	-0.0334	-0.024
6.11667	-0.0334	-0.0241
6.125	-0.0334	-0.024
6.13333	-0.0334	-0.024
6.14167	-0.0334	-0.0241
6.15	-0.0334	-0.024
6.15833	-0.0334	-0.0241
6.16667	-0.0334	-0.0241
6.175	-0.0334	-0.024
6.18333	-0.0334	-0.024
6.19167	-0.0334	-0.0241
6.2	-0.0334	-0.024
6.20833	-0.0334	-0.024
6.21667	-0.0334	-0.0239
6.225	-0.0334	-0.024
6.23333	-0.0334	-0.0241
6.24167	-0.0334	-0.0239
6.25	-0.0334	-0.024
6.25833	-0.0334	-0.024
6.26667	-0.0334	-0.0239
6.275	-0.0334	-0.0239
6.28333	-0.0334	-0.0239
6.29167	-0.0334	-0.024
6.3	-0.0334	-0.024
6.30833	-0.0334	-0.024
6.31667	-0.0331	-0.024
6.325	-0.0334	-0.024
6.33333	-0.0331	-0.024
6.34167	-0.0334	-0.024
6.35	-0.0334	-0.0239
6.35833	-0.0334	-0.024
6.36667	-0.0334	-0.0239
6.375	-0.0331	-0.024
6.38333	-0.0331	-0.0239
6.39167	-0.0331	-0.024
6.4	-0.0331	-0.0239
6.40833	-0.0331	-0.024
6.41667	-0.0331	-0.0239
6.425	-0.0331	-0.0239
6.43333	-0.0331	-0.0239
6.44167	-0.0331	-0.024
6.45	-0.0331	-0.0238
6.45833	-0.0331	-0.024
6.46667	-0.0331	-0.0239
6.475	-0.0331	-0.0239
6.48333	-0.0331	-0.0239
6.49167	-0.0331	-0.0239
6.5	-0.0331	-0.0239
6.50833	-0.0331	-0.0238
6.51667	-0.0331	-0.0239
6.525	-0.0331	-0.0239
6.53333	-0.0331	-0.024
6.54167	-0.0331	-0.0239
6.55	-0.0331	-0.0238
6.55833	-0.0331	-0.0237
6.56667	-0.0331	-0.0237
6.575	-0.0331	-0.0239
6.58333	-0.0331	-0.0238
6.59167	-0.0331	-0.0238
6.6	-0.0331	-0.0237
6.60833	-0.0331	-0.0238
6.61667	-0.0331	-0.0238
6.625	-0.0331	-0.0238
6.63333	-0.0331	-0.0238
6.64167	-0.0331	-0.0237
6.65	-0.0328	-0.0238
6.65833	-0.0331	-0.0237
6.66667	-0.0331	-0.0237
6.675	-0.0331	-0.0237
6.68333	-0.0328	-0.0238
6.69167	-0.0328	-0.0237
6.7	-0.0331	-0.0238
6.70833	-0.0331	-0.0238
6.71667	-0.0331	-0.0237
6.725	-0.0331	-0.0237
6.73333	-0.0328	-0.0237
6.74167	-0.0328	-0.0238
6.75	-0.0328	-0.0237
6.75833	-0.0331	-0.0237
6.76667	-0.0328	-0.0237
6.775	-0.0328	-0.0237
6.78333	-0.0328	-0.0238
6.79167	-0.0328	-0.0237
6.8	-0.0328	-0.0237
6.80833	-0.0328	-0.0236
6.81667	-0.0328	-0.0236
6.825	-0.0328	-0.0237
6.83333	-0.0328	-0.0236
6.84167	-0.0328	-0.0237
6.85	-0.0328	-0.0236
6.85833	-0.0328	-0.0236
6.86667	-0.0328	-0.0236
6.875	-0.0328	-0.0237
6.88333	-0.0328	-0.0236
6.89167	-0.0328	-0.0236
6.9	-0.0328	-0.0236
6.90833	-0.0328	-0.0237
6.91667	-0.0328	-0.0236
6.925	-0.0328	-0.0237
6.93333	-0.0328	-0.0237
6.94167	-0.0328	-0.0237
6.95	-0.0328	-0.0236
6.95833	-0.0328	-0.0237
6.96667	-0.0328	-0.0236
6.975	-0.0325	-0.0236
6.98333	-0.0325	-0.0237
6.99167	-0.0328	-0.0236
7	-0.0328	-0.0236
7.00833	-0.0328	-0.0236
7.01667	-0.0328	-0.0237
7.025	-0.0328	-0.0236
7.03333	-0.0328	-0.0237
7.04167	-0.0325	-0.0236
7.05	-0.0325	-0.0237
7.05833	-0.0325	-0.0236
7.06667	-0.0325	-0.0237
7.075	-0.0325	-0.0237
7.08333	-0.0328	-0.0237
7.09167	-0.0328	-0.0236
7.1	-0.0328	-0.0236
7.10833	-0.0328	-0.0236
7.11667	-0.0328	-0.0236
7.125	-0.0325	-0.0236
7.13333	-0.0328	-0.0236
7.14167	-0.0325	-0.0237
7.15	-0.0325	-0.0236
7.15833	-0.0325	-0.0236
7.16667	-0.0325	-0.0237
7.175	-0.0325	-0.0236
7.18333	-0.0325	-0.0236
7.19167	-0.0325	-0.0235
7.2	-0.0325	-0.0236
7.20833	-0.0325	-0.0236
7.21667	-0.0325	-0.0235
7.225	-0.0325	-0.0236
7.23333	-0.0325	-0.0236
7.24167	-0.0325	-0.0235
7.25	-0.0325	-0.0236
7.25833	-0.0325	-0.0235
7.26667	-0.0325	-0.0236
7.275	-0.0325	-0.0236
7.28333	-0.0325	-0.0235
7.29167	-0.0325	-0.0235
7.3	-0.0325	-0.0235
7.30833	-0.0325	-0.0235
7.31667	-0.0325	-0.0236
7.325	-0.0325	-0.0236
7.33333	-0.0325	-0.0235
7.34167	-0.0325	-0.0235
7.35	-0.0325	-0.0236
7.35833	-0.0325	-0.0236
7.36667	-0.0325	-0.0234
7.375	-0.0325	-0.0235
7.38333	-0.0325	-0.0235
7.39167	-0.0322	-0.0235
7.4	-0.0322	-0.0235
7.40833	-0.0325	-0.0235
7.41667	-0.0322	-0.0235
7.425	-0.0322	-0.0236
7.43333	-0.0325	-0.0236
7.44167	-0.0325	-0.0234
7.45	-0.0325	-0.0235
7.45833	-0.0322	-0.0236
7.46667	-0.0322	-0.0235
7.475	-0.0322	-0.0235
7.48333	-0.0322	-0.0235
7.49167	-0.0322	-0.0235
7.5	-0.0322	-0.0236
7.50833	-0.0322	-0.0234
7.51667	-0.0322	-0.0234
7.525	-0.0322	-0.0235
7.53333	-0.0322	-0.0235
7.54167	-0.0322	-0.0235
7.55	-0.0322	-0.0235
7.55833	-0.0322	-0.0235
7.56667	-0.0322	-0.0235
7.575	-0.0322	-0.0235
7.58333	-0.0322	-0.0235
7.59167	-0.0322	-0.0234
7.6	-0.0322	-0.0235
7.60833	-0.0322	-0.0235
7.61667	-0.0322	-0.0234
7.625	-0.0322	-0.0235
7.63333	-0.0322	-0.0235
7.64167	-0.0322	-0.0235
7.65	-0.0322	-0.0235
7.65833	-0.0322	-0.0235
7.66667	-0.0322	-0.0235
7.675	-0.0322	-0.0234
7.68333	-0.0319	-0.0234
7.69167	-0.0319	-0.0234
7.7	-0.0322	-0.0234
7.70833	-0.0322	-0.0235
7.71667	-0.0322	-0.0234
7.725	-0.0322	-0.0235
7.73333	-0.0322	-0.0235
7.74167	-0.0322	-0.0234
7.75	-0.0319	-0.0234
7.75833	-0.0319	-0.0233
7.76667	-0.0322	-0.0233
7.775	-0.0319	-0.0235
7.78333	-0.0319	-0.0234
7.79167	-0.0319	-0.0233
7.8	-0.0319	-0.0235
7.80833	-0.0322	-0.0234
7.81667	-0.0319	-0.0235
7.825	-0.0322	-0.0235
7.83333	-0.0319	-0.0234
7.84167	-0.0322	-0.0235
7.85	-0.0319	-0.0233
7.85833	-0.0319	-0.0234
7.86667	-0.0319	-0.0234
7.875	-0.0319	-0.0234
7.88333	-0.0319	-0.0234
7.89167	-0.0319	-0.0235
7.9	-0.0319	-0.0233
7.90833	-0.0319	-0.0234
7.91667	-0.0319	-0.0235
7.925	-0.0319	-0.0234
7.93333	-0.0319	-0.0234
7.94167	-0.0319	-0.0234
7.95	-0.0319	-0.0234
7.95833	-0.0319	-0.0234
7.96667	-0.0319	-0.0235
7.975	-0.0319	-0.0235
7.98333	-0.0319	-0.0235
7.99167	-0.0319	-0.0234
8	-0.0319	-0.0234
8.00833	-0.0319	-0.0233
8.01667	-0.0319	-0.0233
8.025	-0.0319	-0.0233
8.03333	-0.0319	-0.0233
8.04167	-0.0319	-0.0234
8.05	-0.0319	-0.0234
8.05833	-0.0319	-0.0234
8.06667	-0.0319	-0.0234
8.075	-0.0319	-0.0233
8.08333	-0.0319	-0.0233
8.09167	-0.0319	-0.0234
8.1	-0.0316	-0.0233
8.10833	-0.0319	-0.0234
8.11667	-0.0319	-0.0234
8.125	-0.0316	-0.0234
8.13333	-0.0316	-0.0234
8.14167	-0.0316	-0.0234
8.15	-0.0316	-0.0233
8.15833	-0.0316	-0.0233
8.16667	-0.0316	-0.0233
8.175	-0.0316	-0.0234
8.18333	-0.0319	-0.0234
8.19167	-0.0319	-0.0233
8.2	-0.0316	-0.0234
8.20833	-0.0316	-0.0234
8.21667	-0.0316	-0.0234
8.225	-0.0319	-0.0233
8.23333	-0.0316	-0.0233
8.24167	-0.0316	-0.0233
8.25	-0.0316	-0.0233
8.25833	-0.0316	-0.0233
8.26667	-0.0316	-0.0233
8.275	-0.0316	-0.0233
8.28333	-0.0316	-0.0234
8.29167	-0.0316	-0.0234
8.3	-0.0316	-0.0234
8.30833	-0.0316	-0.0233
8.31667	-0.0316	-0.0234
8.325	-0.0316	-0.0234
8.33333	-0.0316	-0.0234
8.34167	-0.0316	-0.0233
8.35	-0.0316	-0.0233
8.35833	-0.0316	-0.0233
8.36667	-0.0316	-0.0233
8.375	-0.0316	-0.0233
8.38333	-0.0316	-0.0234
8.39167	-0.0316	-0.0233
8.4	-0.0316	-0.0233
8.40833	-0.0316	-0.0233
8.41667	-0.0316	-0.0232
8.425	-0.0313	-0.0232
8.43333	-0.0316	-0.0232
8.44167	-0.0316	-0.0232
8.45	-0.0316	-0.0232
8.45833	-0.0316	-0.0232
8.46667	-0.0313	-0.0233
8.475	-0.0316	-0.0233
8.48333	-0.0316	-0.0232
8.49167	-0.0313	-0.0233
8.5	-0.0313	-0.0232
8.50833	-0.0313	-0.0232
8.51667	-0.0316	-0.0232
8.525	-0.0313	-0.0232
8.53333	-0.0313	-0.0232
8.54167	-0.0313	-0.0232
8.55	-0.0313	-0.0233
8.55833	-0.0313	-0.0234
8.56667	-0.0313	-0.0232
8.575	-0.0313	-0.0233
8.58333	-0.0313	-0.0233
8.59167	-0.0313	-0.0232
8.6	-0.0313	-0.0233
8.60833	-0.0313	-0.0233
8.61667	-0.0313	-0.0233
8.625	-0.0313	-0.0232
8.63333	-0.0313	-0.0233
8.64167	-0.0313	-0.0233
8.65	-0.0313	-0.0232
8.65833	-0.0313	-0.0232
8.66667	-0.0313	-0.0232
8.675	-0.0313	-0.0232
8.68333	-0.0313	-0.0232
8.69167	-0.0313	-0.0232
8.7	-0.0313	-0.0232
8.70833	-0.0313	-0.0232
8.71667	-0.0313	-0.0232
8.725	-0.0313	-0.0232
8.73333	-0.0313	-0.0232
8.74167	-0.0313	-0.0232
8.75	-0.0313	-0.0232
8.75833	-0.031	-0.0232
8.76667	-0.031	-0.0233
8.775	-0.031	-0.0231
8.78333	-0.0313	-0.0233
8.79167	-0.0313	-0.0232
8.8	-0.0313	-0.0232
8.80833	-0.031	-0.0231
8.81667	-0.031	-0.0233
8.825	-0.0313	-0.0231
8.83333	-0.0313	-0.0231
8.84167	-0.0313	-0.0233
8.85	-0.031	-0.0232
8.85833	-0.031	-0.0232
8.86667	-0.031	-0.0232
8.875	-0.031	-0.0232
8.88333	-0.0313	-0.0232
8.89167	-0.031	-0.0232
8.9	-0.0313	-0.0231
8.90833	-0.031	-0.0231
8.91667	-0.0313	-0.0233
8.925	-0.031	-0.0232
8.93333	-0.031	-0.0232
8.94167	-0.031	-0.0232
8.95	-0.031	-0.0231
8.95833	-0.031	-0.0232
8.96667	-0.031	-0.0231
8.975	-0.0313	-0.0232
8.98333	-0.031	-0.0231
8.99167	-0.0313	-0.0231
9	-0.031	-0.0232
9.00833	-0.031	-0.0232
9.01667	-0.031	-0.0231
9.025	-0.0313	-0.0231
9.03333	-0.031	-0.0231
9.04167	-0.031	-0.0232
9.05	-0.031	-0.0231
9.05833	-0.031	-0.0232
9.06667	-0.031	-0.0232
9.075	-0.031	-0.0232
9.08333	-0.031	-0.0231
9.09167	-0.031	-0.0232
9.1	-0.031	-0.0231
9.10833	-0.031	-0.0232
9.11667	-0.031	-0.0231
9.125	-0.031	-0.0232
9.13333	-0.031	-0.0231
9.14167	-0.031	-0.0232
9.15	-0.031	-0.0232
9.15833	-0.031	-0.023
9.16667	-0.031	-0.0231
9.175	-0.031	-0.023
9.18333	-0.031	-0.0231
9.19167	-0.031	-0.0231
9.2	-0.031	-0.0231
9.20833	-0.031	-0.023
9.21667	-0.031	-0.0231
9.225	-0.031	-0.0232
9.23333	-0.031	-0.0231
9.24167	-0.031	-0.0231
9.25	-0.031	-0.0232
9.25833	-0.0306	-0.0232
9.26667	-0.031	-0.0232
9.275	-0.031	-0.023
9.28333	-0.0306	-0.0232
9.29167	-0.031	-0.023
9.3	-0.031	-0.0231
9.30833	-0.031	-0.0231
9.31667	-0.031	-0.0231
9.325	-0.031	-0.0231
9.33333	-0.031	-0.0231
9.34167	-0.031	-0.023
9.35	-0.031	-0.023
9.35833	-0.031	-0.0231
9.36667	-0.031	-0.0231
9.375	-0.031	-0.0231
9.38333	-0.0306	-0.0231
9.39167	-0.031	-0.0231
9.4	-0.031	-0.023
9.40833	-0.031	-0.023
9.41667	-0.031	-0.023
9.425	-0.031	-0.023
9.43333	-0.0306	-0.023
9.44167	-0.031	-0.023
9.45	-0.0306	-0.023
9.45833	-0.0306	-0.0231
9.46667	-0.0306	-0.023
9.475	-0.031	-0.0231
9.48333	-0.0306	-0.023
9.49167	-0.0306	-0.0231
9.5	-0.0306	-0.023
9.50833	-0.031	-0.0231
9.51667	-0.0306	-0.0229
9.525	-0.0306	-0.023
9.53333	-0.0306	-0.0231
9.54167	-0.0306	-0.023
9.55	-0.0306	-0.023
9.55833	-0.0306	-0.023
9.56667	-0.0306	-0.0231
9.575	-0.0306	-0.0231
9.58333	-0.0306	-0.023
9.59167	-0.0306	-0.0231
9.6	-0.0306	-0.0231
9.60833	-0.0306	-0.023
9.61667	-0.0306	-0.0231
9.625	-0.0306	-0.023
9.63333	-0.0306	-0.0231
9.64167	-0.0306	-0.023
9.65	-0.0306	-0.023
9.65833	-0.0306	-0.0231
9.66667	-0.0306	-0.023
9.675	-0.0306	-0.023
9.68333	-0.0306	-0.0229
9.69167	-0.0306	-0.023
9.7	-0.0306	-0.023
9.70833	-0.0306	-0.023
9.71667	-0.0306	-0.023
9.725	-0.0303	-0.023
9.73333	-0.0306	-0.023
9.74167	-0.0306	-0.023
9.75	-0.0303	-0.023
9.75833	-0.0306	-0.023
9.76667	-0.0303	-0.0229
9.775	-0.0306	-0.023
9.78333	-0.0306	-0.0229
9.79167	-0.0303	-0.0229
9.8	-0.0306	-0.023
9.80833	-0.0303	-0.0231
9.81667	-0.0306	-0.0229
9.825	-0.0303	-0.023
9.83333	-0.0303	-0.023
9.84167	-0.0303	-0.023
9.85	-0.0306	-0.023
9.85833	-0.0303	-0.0229
9.86667	-0.0303	-0.0229
9.875	-0.0303	-0.0229
9.88333	-0.0303	-0.023
9.89167	-0.0303	-0.023
9.9	-0.0303	-0.023
9.90833	-0.0303	-0.023
9.91667	-0.0306	-0.0229
9.925	-0.0303	-0.023
9.93333	-0.0303	-0.023
9.94167	-0.0306	-0.0229
9.95	-0.0303	-0.023
9.95833	-0.0306	-0.0229
9.96667	-0.0303	-0.023
9.975	-0.0306	-0.023
9.98333	-0.0303	-0.0229
9.99167	-0.0303	-0.023
10	-0.0303	-0.0229
10.0083	-0.0303	-0.0229
10.0167	-0.0303	-0.0229
10.025	-0.0303	-0.023
10.0333	-0.0303	-0.023
10.0417	-0.0303	-0.023
10.05	-0.0303	-0.023
10.0583	-0.0303	-0.0229
10.0667	-0.0303	-0.023
10.075	-0.0303	-0.023
10.0833	-0.0303	-0.0229
10.0917	-0.0303	-0.023
10.1	-0.0303	-0.023
10.1083	-0.0303	-0.0229
10.1167	-0.0303	-0.0229
10.125	-0.0303	-0.0228
10.1333	-0.0303	-0.023
10.1417	-0.0303	-0.023
10.15	-0.0303	-0.0229
10.1583	-0.0303	-0.0228
10.1667	-0.0303	-0.0228
10.175	-0.0303	-0.0228
10.1833	-0.0303	-0.0229
10.1917	-0.0303	-0.0229
10.2	-0.0303	-0.0229
10.2083	-0.0303	-0.0229
10.2167	-0.0303	-0.0229
10.225	-0.0303	-0.0229
10.2333	-0.0303	-0.0229
10.2417	-0.0303	-0.0229
10.25	-0.03	-0.0229
10.2583	-0.0303	-0.0229
10.2667	-0.0303	-0.0228
10.275	-0.0303	-0.0229
10.2833	-0.0303	-0.0229
10.2917	-0.0303	-0.0229
10.3	-0.03	-0.0228
10.3083	-0.03	-0.0228
10.3167	-0.0303	-0.0228
10.325	-0.03	-0.0228
10.3333	-0.0303	-0.0229
10.3417	-0.0303	-0.0228
10.35	-0.0303	-0.0229
10.3583	-0.0303	-0.0228
10.3667	-0.0303	-0.0228
10.375	-0.0303	-0.0228
10.3833	-0.0303	-0.0229
10.3917	-0.03	-0.0229
10.4	-0.0303	-0.0228
10.4083	-0.03	-0.0229
10.4167	-0.03	-0.0229
10.425	-0.03	-0.0228
10.4333	-0.03	-0.0228
10.4417	-0.03	-0.0228
10.45	-0.0303	-0.0228
10.4583	-0.0303	-0.0228
10.4667	-0.0303	-0.0228
10.475	-0.03	-0.0229
10.4833	-0.03	-0.0229
10.4917	-0.03	-0.0228
10.5	-0.03	-0.0228
10.5083	-0.03	-0.0228
10.5167	-0.03	-0.0229
10.525	-0.03	-0.0229
10.5333	-0.03	-0.0227
10.5417	-0.03	-0.0228
10.55	-0.03	-0.0228
10.5583	-0.03	-0.0228
10.5667	-0.03	-0.0227
10.575	-0.03	-0.0229
10.5833	-0.03	-0.0228
10.5917	-0.03	-0.0228
10.6	-0.03	-0.0228
10.6083	-0.03	-0.0227
10.6167	-0.03	-0.0229
10.625	-0.03	-0.0229
10.6333	-0.03	-0.0228
10.6417	-0.03	-0.0228
10.65	-0.03	-0.0228
10.6583	-0.03	-0.0228
10.6667	-0.03	-0.0228
10.675	-0.03	-0.0228
10.6833	-0.03	-0.0227
10.6917	-0.03	-0.0228
10.7	-0.03	-0.0227
10.7083	-0.03	-0.0228
10.7167	-0.03	-0.0228
10.725	-0.03	-0.0228
10.7333	-0.03	-0.0229
10.7417	-0.03	-0.0227
10.75	-0.03	-0.0227
10.7583	-0.03	-0.0227
10.7667	-0.0297	-0.0227
10.775	-0.03	-0.0227
10.7833	-0.03	-0.0228
10.7917	-0.03	-0.0228
10.8	-0.0297	-0.0228
10.8083	-0.0297	-0.0228
10.8167	-0.03	-0.0228
10.825	-0.03	-0.0228
10.8333	-0.0297	-0.0228
10.8417	-0.03	-0.0227
10.85	-0.03	-0.0228
10.8583	-0.03	-0.0228
10.8667	-0.0297	-0.0227
10.875	-0.03	-0.0228
10.8833	-0.03	-0.0227
10.8917	-0.0297	-0.0228
10.9	-0.03	-0.0227
10.9083	-0.0297	-0.0227
10.9167	-0.0297	-0.0227
10.925	-0.0297	-0.0227
10.9333	-0.0297	-0.0227
10.9417	-0.03	-0.0228
10.95	-0.0297	-0.0228
10.9583	-0.0297	-0.0227
10.9667	-0.03	-0.0227
10.975	-0.03	-0.0226
10.9833	-0.0297	-0.0227
10.9917	-0.0297	-0.0227
11	-0.0297	-0.0227
11.0083	-0.0297	-0.0227
11.0167	-0.0297	-0.0227
11.025	-0.0297	-0.0228
11.0333	-0.0297	-0.0227
11.0417	-0.0297	-0.0226
11.05	-0.0297	-0.0227
11.0583	-0.0297	-0.0228
11.0667	-0.0297	-0.0228
11.075	-0.0297	-0.0228
11.0833	-0.0297	-0.0228
11.0917	-0.0297	-0.0227
11.1	-0.0297	-0.0227
11.1083	-0.0297	-0.0227
11.1167	-0.0297	-0.0227
11.125	-0.0297	-0.0227
11.1333	-0.0297	-0.0226
11.1417	-0.0297	-0.0226
11.15	-0.0297	-0.0227
11.1583	-0.0297	-0.0227
11.1667	-0.0297	-0.0227
11.175	-0.0297	-0.0227
11.1833	-0.0297	-0.0227
11.1917	-0.0297	-0.0227
11.2	-0.0297	-0.0227
11.2083	-0.0297	-0.0227
11.2167	-0.0297	-0.0228
11.225	-0.0297	-0.0227
11.2333	-0.0297	-0.0226
11.2417	-0.0297	-0.0227
11.25	-0.0297	-0.0227
11.2583	-0.0297	-0.0227
11.2667	-0.0297	-0.0227
11.275	-0.0294	-0.0227
11.2833	-0.0297	-0.0227
11.2917	-0.0297	-0.0227
11.3	-0.0297	-0.0227
11.3083	-0.0294	-0.0227
11.3167	-0.0294	-0.0226
11.325	-0.0297	-0.0226
11.3333	-0.0294	-0.0226
11.3417	-0.0294	-0.0226
11.35	-0.0297	-0.0227
11.3583	-0.0294	-0.0227
11.3667	-0.0294	-0.0227
11.375	-0.0294	-0.0227
11.3833	-0.0297	-0.0227
11.3917	-0.0294	-0.0227
11.4	-0.0294	-0.0227
11.4083	-0.0297	-0.0227
11.4167	-0.0297	-0.0226
11.425	-0.0294	-0.0226
11.4333	-0.0294	-0.0227
11.4417	-0.0294	-0.0227
11.45	-0.0294	-0.0226
11.4583	-0.0294	-0.0227
11.4667	-0.0294	-0.0227
11.475	-0.0294	-0.0227
11.4833	-0.0294	-0.0226
11.4917	-0.0294	-0.0227
11.5	-0.0297	-0.0226
11.5083	-0.0294	-0.0226
11.5167	-0.0294	-0.0227
11.525	-0.0294	-0.0227
11.5333	-0.0294	-0.0227
11.5417	-0.0294	-0.0227
11.55	-0.0294	-0.0227
11.5583	-0.0294	-0.0226
11.5667	-0.0294	-0.0227
11.575	-0.0294	-0.0227
11.5833	-0.0294	-0.0227
11.5917	-0.0294	-0.0227
11.6	-0.0294	-0.0226
11.6083	-0.0294	-0.0226
11.6167	-0.0294	-0.0226
11.625	-0.0294	-0.0225
11.6333	-0.0294	-0.0225
11.6417	-0.0294	-0.0226
11.65	-0.0294	-0.0226
11.6583	-0.0294	-0.0225
11.6667	-0.0294	-0.0226
11.675	-0.0294	-0.0226
11.6833	-0.0294	-0.0227
11.6917	-0.0294	-0.0227
11.7	-0.0294	-0.0225
11.7083	-0.0294	-0.0226
11.7167	-0.0294	-0.0226
11.725	-0.0294	-0.0226
11.7333	-0.0294	-0.0226
11.7417	-0.0294	-0.0226
11.75	-0.0294	-0.0226
11.7583	-0.0294	-0.0226
11.7667	-0.0294	-0.0226
11.775	-0.0294	-0.0226
11.7833	-0.0294	-0.0227
11.7917	-0.0294	-0.0227
11.8	-0.0294	-0.0225
11.8083	-0.0291	-0.0226
11.8167	-0.0294	-0.0226
11.825	-0.0294	-0.0226
11.8333	-0.0294	-0.0225
11.8417	-0.0294	-0.0225
11.85	-0.0291	-0.0226
11.8583	-0.0291	-0.0225
11.8667	-0.0294	-0.0225
11.875	-0.0294	-0.0227
11.8833	-0.0291	-0.0227
11.8917	-0.0294	-0.0226
11.9	-0.0294	-0.0225
11.9083	-0.0294	-0.0225
11.9167	-0.0291	-0.0226
11.925	-0.0294	-0.0226
11.9333	-0.0291	-0.0227
11.9417	-0.0291	-0.0226
11.95	-0.0291	-0.0226
11.9583	-0.0294	-0.0225
11.9667	-0.0291	-0.0226
11.975	-0.0291	-0.0226
11.9833	-0.0291	-0.0226
11.9917	-0.0291	-0.0226
12	-0.0291	-0.0226
12.0083	-0.0291	-0.0225
12.0167	-0.0294	-0.0226
12.025	-0.0291	-0.0225
12.0333	-0.0294	-0.0226
12.0417	-0.0291	-0.0226
12.05	-0.0291	-0.0226
12.0583	-0.0294	-0.0226
12.0667	-0.0291	-0.0225
12.075	-0.0294	-0.0225
12.0833	-0.0291	-0.0225
12.0917	-0.0291	-0.0225
12.1	-0.0291	-0.0225
12.1083	-0.0294	-0.0225
12.1167	-0.0291	-0.0226
12.125	-0.0291	-0.0225
12.1333	-0.0291	-0.0226
12.1417	-0.0291	-0.0226
12.15	-0.0291	-0.0226
12.1583	-0.0291	-0.0226
12.1667	-0.0291	-0.0226
12.175	-0.0291	-0.0224
12.1833	-0.0291	-0.0225
12.1917	-0.0291	-0.0226
12.2	-0.0291	-0.0224
12.2083	-0.0291	-0.0226
12.2167	-0.0291	-0.0225
12.225	-0.0291	-0.0225
12.2333	-0.0291	-0.0224
12.2417	-0.0291	-0.0224
12.25	-0.0291	-0.0225
12.2583	-0.0291	-0.0225
12.2667	-0.0291	-0.0225
12.275	-0.0291	-0.0225
12.2833	-0.0291	-0.0224
12.2917	-0.0291	-0.0226
12.3	-0.0291	-0.0224
12.3083	-0.0291	-0.0225
12.3167	-0.0291	-0.0225
12.325	-0.0291	-0.0224
12.3333	-0.0291	-0.0224
12.3417	-0.0291	-0.0225
12.35	-0.0291	-0.0224
12.3583	-0.0291	-0.0225
12.3667	-0.0291	-0.0224
12.375	-0.0291	-0.0224
12.3833	-0.0291	-0.0225
12.3917	-0.0291	-0.0225
12.4	-0.0291	-0.0224
12.4083	-0.0291	-0.0225
12.4167	-0.0291	-0.0224
12.425	-0.0291	-0.0224
12.4333	-0.0291	-0.0225
12.4417	-0.0291	-0.0225
12.45	-0.0291	-0.0225
12.4583	-0.0291	-0.0225
12.4667	-0.0291	-0.0224
12.475	-0.0291	-0.0224
12.4833	-0.0291	-0.0225
12.4917	-0.0288	-0.0225
12.5	-0.0291	-0.0224
12.5083	-0.0291	-0.0225
12.5167	-0.0291	-0.0224
12.525	-0.0291	-0.0224
12.5333	-0.0291	-0.0225
12.5417	-0.0291	-0.0225
12.55	-0.0291	-0.0223
12.5583	-0.0288	-0.0223
12.5667	-0.0291	-0.0223
12.575	-0.0288	-0.0223
12.5833	-0.0291	-0.0224
12.5917	-0.0288	-0.0224
12.6	-0.0291	-0.0224
12.6083	-0.0288	-0.0224
12.6167	-0.0288	-0.0224
12.625	-0.0291	-0.0223
12.6333	-0.0288	-0.0224
12.6417	-0.0291	-0.0224
12.65	-0.0288	-0.0225
12.6583	-0.0288	-0.0225
12.6667	-0.0288	-0.0224
12.675	-0.0288	-0.0225
12.6833	-0.0291	-0.0224
12.6917	-0.0291	-0.0224
12.7	-0.0288	-0.0224
12.7083	-0.0288	-0.0224
12.7167	-0.0288	-0.0224
12.725	-0.0291	-0.0224
12.7333	-0.0288	-0.0224
12.7417	-0.0291	-0.0224
12.75	-0.0288	-0.0224
12.7583	-0.0288	-0.0224
12.7667	-0.0288	-0.0223
12.775	-0.0288	-0.0224
12.7833	-0.0288	-0.0224
12.7917	-0.0288	-0.0223
12.8	-0.0288	-0.0223
12.8083	-0.0288	-0.0224
12.8167	-0.0288	-0.0224
12.825	-0.0288	-0.0223
12.8333	-0.0288	-0.0223
12.8417	-0.0288	-0.0223
12.85	-0.0288	-0.0223
12.8583	-0.0288	-0.0223
12.8667	-0.0288	-0.0223
12.875	-0.0288	-0.0223
12.8833	-0.0288	-0.0224
12.8917	-0.0288	-0.0222
12.9	-0.0288	-0.0223
12.9083	-0.0288	-0.0224
12.9167	-0.0288	-0.0223
12.925	-0.0288	-0.0223
12.9333	-0.0288	-0.0223
12.9417	-0.0288	-0.0223
12.95	-0.0288	-0.0222
12.9583	-0.0288	-0.0223
12.9667	-0.0288	-0.0224
12.975	-0.0288	-0.0223
12.9833	-0.0288	-0.0223
12.9917	-0.0288	-0.0224
13	-0.0288	-0.0224
13.0083	-0.0288	-0.0223
13.0167	-0.0288	-0.0223
13.025	-0.0288	-0.0222
13.0333	-0.0288	-0.0222
13.0417	-0.0288	-0.0222
13.05	-0.0288	-0.0222
13.0583	-0.0288	-0.0223
13.0667	-0.0288	-0.0223
13.075	-0.0288	-0.0223
13.0833	-0.0288	-0.0223
13.0917	-0.0288	-0.0224
13.1	-0.0288	-0.0223
13.1083	-0.0288	-0.0223
13.1167	-0.0288	-0.0222
13.125	-0.0288	-0.0222
13.1333	-0.0288	-0.0223
13.1417	-0.0288	-0.0223
13.15	-0.0288	-0.0223
13.1583	-0.0288	-0.0224
13.1667	-0.0285	-0.0223
13.175	-0.0288	-0.0223
13.1833	-0.0288	-0.0223
13.1917	-0.0288	-0.0222
13.2	-0.0288	-0.0223
13.2083	-0.0288	-0.0223
13.2167	-0.0288	-0.0223
13.225	-0.0288	-0.0223
13.2333	-0.0288	-0.0222
13.2417	-0.0285	-0.0223
13.25	-0.0288	-0.0222
13.2583	-0.0288	-0.0222
13.2667	-0.0288	-0.0222
13.275	-0.0288	-0.0223
13.2833	-0.0285	-0.0223
13.2917	-0.0285	-0.0222
13.3	-0.0285	-0.0222
13.3083	-0.0285	-0.0222
13.3167	-0.0288	-0.0222
13.325	-0.0288	-0.0222
13.3333	-0.0285	-0.0221
13.3417	-0.0285	-0.0222
13.35	-0.0285	-0.0222
13.3583	-0.0285	-0.0222
13.3667	-0.0285	-0.0222
13.375	-0.0285	-0.0222
13.3833	-0.0288	-0.0221
13.3917	-0.0285	-0.0222
13.4	-0.0288	-0.0223
13.4083	-0.0285	-0.0222
13.4167	-0.0285	-0.0223
13.425	-0.0288	-0.0223
13.4333	-0.0285	-0.0223
13.4417	-0.0285	-0.0222
13.45	-0.0285	-0.0222
13.4583	-0.0285	-0.0222
13.4667	-0.0285	-0.0223
13.475	-0.0285	-0.0223
13.4833	-0.0285	-0.0222
13.4917	-0.0285	-0.0222
13.5	-0.0285	-0.0222
13.5083	-0.0285	-0.0222
13.5167	-0.0285	-0.0222
13.525	-0.0285	-0.0223
13.5333	-0.0285	-0.0223
13.5417	-0.0285	-0.0223
13.55	-0.0285	-0.0223
13.5583	-0.0285	-0.0223
13.5667	-0.0285	-0.0223
13.575	-0.0285	-0.0223
13.5833	-0.0285	-0.0222
13.5917	-0.0285	-0.0223
13.6	-0.0285	-0.0224
13.6083	-0.0285	-0.0223
13.6167	-0.0285	-0.0223
13.625	-0.0285	-0.0223
13.6333	-0.0285	-0.0222
13.6417	-0.0285	-0.0224
13.65	-0.0285	-0.0224
13.6583	-0.0285	-0.0224
13.6667	-0.0285	-0.0223
13.675	-0.0285	-0.0222
13.6833	-0.0285	-0.0222
13.6917	-0.0285	-0.0224
13.7	-0.0285	-0.0224
13.7083	-0.0285	-0.0222
13.7167	-0.0285	-0.0224
13.725	-0.0285	-0.0223
13.7333	-0.0285	-0.0223
13.7417	-0.0285	-0.0223
13.75	-0.0285	-0.0223
13.7583	-0.0285	-0.0222
13.7667	-0.0285	-0.0222
13.775	-0.0285	-0.0223
13.7833	-0.0285	-0.0222
13.7917	-0.0285	-0.0222
13.8	-0.0285	-0.0224
13.8083	-0.0285	-0.0222
13.8167	-0.0285	-0.0222
13.825	-0.0285	-0.0222
13.8333	-0.0285	-0.0223
13.8417	-0.0285	-0.0223
13.85	-0.0285	-0.0224
13.8583	-0.0285	-0.0224
13.8667	-0.0285	-0.0224
13.875	-0.0285	-0.0223
13.8833	-0.0285	-0.0223
13.8917	-0.0285	-0.0223
13.9	-0.0285	-0.0224
13.9083	-0.0285	-0.0224
13.9167	-0.0285	-0.0223
13.925	-0.0285	-0.0222
13.9333	-0.0285	-0.0222
13.9417	-0.0285	-0.0223
13.95	-0.0285	-0.0223
13.9583	-0.0285	-0.0224
13.9667	-0.0279	-0.0223
13.975	-0.0285	-0.0224
13.9833	-0.0279	-0.0222
13.9917	-0.0285	-0.0224
14	-0.0279	-0.0224
14.0083	-0.0279	-0.0224
14.0167	-0.0279	-0.0224
14.025	-0.0285	-0.0224
14.0333	-0.0279	-0.0223
14.0417	-0.0279	-0.0223
14.05	-0.0285	-0.0222
14.0583	-0.0285	-0.0223
14.0667	-0.0285	-0.0223
14.075	-0.0285	-0.0222
14.0833	-0.0285	-0.0223
14.0917	-0.0285	-0.0223
14.1	-0.0285	-0.0223
14.1083	-0.0285	-0.0223
14.1167	-0.0285	-0.0224
14.125	-0.0279	-0.0224
14.1333	-0.0279	-0.0223
14.1417	-0.0279	-0.0223
14.15	-0.0279	-0.0223
14.1583	-0.0279	-0.0223
14.1667	-0.0279	-0.0223
14.175	-0.0279	-0.0224
14.1833	-0.0279	-0.0223
14.1917	-0.0279	-0.0223
14.2	-0.0285	-0.0223
14.2083	-0.0279	-0.0223
14.2167	-0.0279	-0.0223
14.225	-0.0279	-0.0223
14.2333	-0.0279	-0.0222
14.2417	-0.0279	-0.0223
14.25	-0.0279	-0.0222
14.2583	-0.0279	-0.0223
14.2667	-0.0279	-0.0222
14.275	-0.0279	-0.0223
14.2833	-0.0279	-0.0223
14.2917	-0.0279	-0.0223
14.3	-0.0279	-0.0224
14.3083	-0.0279	-0.0223
14.3167	-0.0279	-0.0222
14.325	-0.0279	-0.0223
14.3333	-0.0279	-0.0222
14.3417	-0.0279	-0.0223
14.35	-0.0279	-0.0222
14.3583	-0.0279	-0.0224
14.3667	-0.0279	-0.0222
14.375	-0.0279	-0.0224
14.3833	-0.0279	-0.0222
14.3917	-0.0279	-0.0223
14.4	-0.0279	-0.0224
14.4083	-0.0279	-0.0222
14.4167	-0.0279	-0.0222
14.425	-0.0279	-0.0223
14.4333	-0.0279	-0.0223
14.4417	-0.0279	-0.0223
14.45	-0.0279	-0.0224
14.4583	-0.0279	-0.0222
14.4667	-0.0275	-0.0224
14.475	-0.0275	-0.0222
14.4833	-0.0279	-0.0223
14.4917	-0.0279	-0.0224
14.5	-0.0279	-0.0224
14.5083	-0.0279	-0.0223
14.5167	-0.0279	-0.0223
14.525	-0.0279	-0.0223
14.5333	-0.0279	-0.0223
14.5417	-0.0275	-0.0223
14.55	-0.0279	-0.0223
14.5583	-0.0279	-0.0223
14.5667	-0.0279	-0.0222
14.575	-0.0279	-0.0223
14.5833	-0.0275	-0.0223
14.5917	-0.0279	-0.0223
14.6	-0.0279	-0.0223
14.6083	-0.0275	-0.0223
14.6167	-0.0275	-0.0223
14.625	-0.0279	-0.0222
14.6333	-0.0275	-0.0222
14.6417	-0.0279	-0.0223
14.65	-0.0275	-0.0223
14.6583	-0.0275	-0.0223
14.6667	-0.0279	-0.0222
14.675	-0.0279	-0.0223
14.6833	-0.0279	-0.0222
14.6917	-0.0275	-0.0223
14.7	-0.0275	-0.0223
14.7083	-0.0275	-0.0223
14.7167	-0.0275	-0.0223
14.725	-0.0275	-0.0222
14.7333	-0.0279	-0.0223
14.7417	-0.0275	-0.0223
14.75	-0.0275	-0.0222
14.7583	-0.0275	-0.0222
14.7667	-0.0275	-0.0223
14.775	-0.0275	-0.0223
14.7833	-0.0275	-0.0222
14.7917	-0.0275	-0.0222
14.8	-0.0275	-0.0223
14.8083	-0.0275	-0.0222
14.8167	-0.0275	-0.0223
14.825	-0.0275	-0.0223
14.8333	-0.0275	-0.0222
14.8417	-0.0275	-0.0222
14.85	-0.0275	-0.0222
14.8583	-0.0275	-0.0222
14.8667	-0.0275	-0.0223
14.875	-0.0275	-0.0223
14.8833	-0.0275	-0.0223
14.8917	-0.0275	-0.0223
14.9	-0.0275	-0.0223
14.9083	-0.0275	-0.0223
14.9167	-0.0275	-0.0223
14.925	-0.0275	-0.0223
14.9333	-0.0275	-0.0223
14.9417	-0.0275	-0.0223
14.95	-0.0275	-0.0223
14.9583	-0.0275	-0.0222
14.9667	-0.0275	-0.0222
14.975	-0.0275	-0.0222
14.9833	-0.0275	-0.0222
14.9917	-0.0275	-0.0223
15	-0.0275	-0.0222
15.0083	-0.0275	-0.0223
15.0167	-0.0275	-0.0223
15.025	-0.0275	-0.0223
15.0333	-0.0275	-0.0223
15.0417	-0.0275	-0.0223
15.05	-0.0275	-0.0223
15.0583	-0.0275	-0.0223
15.0667	-0.0275	-0.0223
15.075	-0.0275	-0.0222
15.0833	-0.0275	-0.0222
15.0917	-0.0275	-0.0222
15.1	-0.0275	-0.0221
15.1083	-0.0275	-0.0222
15.1167	-0.0275	-0.0222
15.125	-0.0275	-0.0223
15.1333	-0.0275	-0.0223
15.1417	-0.0275	-0.0222
15.15	-0.0275	-0.0222
15.1583	-0.0275	-0.0222
15.1667	-0.0275	-0.0222
15.175	-0.0275	-0.0223
15.1833	-0.0275	-0.0223
15.1917	-0.0272	-0.0223
15.2	-0.0269	-0.0222
15.2083	-0.0269	-0.0222
15.2167	-0.0269	-0.0223
15.225	-0.0266	-0.0222
15.2333	-0.0269	-0.0222
15.2417	-0.0269	-0.0223
15.25	-0.0266	-0.0222
15.2583	-0.0266	-0.0222
15.2667	-0.0266	-0.0222
15.275	-0.0266	-0.0223
15.2833	-0.0266	-0.0223
15.2917	-0.0266	-0.0222
15.3	-0.0266	-0.0222
15.3083	-0.0266	-0.0222
15.3167	-0.0266	-0.0222
15.325	-0.0266	-0.0222
15.3333	-0.0266	-0.0223
15.3417	-0.0263	-0.0223
15.35	-0.0266	-0.0222
15.3583	-0.0266	-0.0223
15.3667	-0.0263	-0.0221
15.375	-0.0263	-0.0222
15.3833	-0.0263	-0.0223
15.3917	-0.0263	-0.0222
15.4	-0.0263	-0.0222
15.4083	-0.0263	-0.0222
15.4167	-0.0263	-0.0221
15.425	-0.0263	-0.0222
15.4333	-0.0263	-0.0222
15.4417	-0.0263	-0.0223
15.45	-0.0263	-0.0222
15.4583	-0.0263	-0.0222
15.4667	-0.026	-0.0223
15.475	-0.0263	-0.0223
15.4833	-0.026	-0.0223
15.4917	-0.0263	-0.0222
15.5	-0.026	-0.0222
15.5083	-0.026	-0.0223
15.5167	-0.026	-0.0223
15.525	-0.026	-0.0223
15.5333	-0.026	-0.0223
15.5417	-0.026	-0.0222
15.55	-0.026	-0.0223
15.5583	-0.026	-0.0222
15.5667	-0.026	-0.0222
15.575	-0.026	-0.0222
15.5833	-0.026	-0.0221
15.5917	-0.026	-0.0223
15.6	-0.026	-0.0222
15.6083	-0.026	-0.0223
15.6167	-0.026	-0.0222
15.625	-0.026	-0.0222
15.6333	-0.026	-0.0222
15.6417	-0.026	-0.0222
15.65	-0.026	-0.0223
15.6583	-0.0257	-0.0222
15.6667	-0.026	-0.0221
15.675	-0.0257	-0.0222
15.6833	-0.0257	-0.0222
15.6917	-0.026	-0.0221
15.7	-0.026	-0.0221
15.7083	-0.0257	-0.0222
15.7167	-0.0257	-0.0221
15.725	-0.0257	-0.0221
15.7333	-0.0257	-0.0221
15.7417	-0.0257	-0.0222
15.75	-0.0257	-0.0222
15.7583	-0.0257	-0.0222
15.7667	-0.0257	-0.0221
15.775	-0.0257	-0.0223
15.7833	-0.0257	-0.0222
15.7917	-0.0257	-0.0222
15.8	-0.0257	-0.0222
15.8083	-0.0257	-0.0222
15.8167	-0.0257	-0.0221
15.825	-0.0257	-0.0221
15.8333	-0.0257	-0.0221
15.8417	-0.0257	-0.0222
15.85	-0.0257	-0.0223
15.8583	-0.0257	-0.0222
15.8667	-0.0257	-0.0221
15.875	-0.0257	-0.0222
15.8833	-0.0257	-0.0221
15.8917	-0.0257	-0.0222
15.9	-0.0257	-0.0222
15.9083	-0.0257	-0.0222
15.9167	-0.0257	-0.0222
15.925	-0.0257	-0.0221
15.9333	-0.0254	-0.0222
15.9417	-0.0257	-0.0222
15.95	-0.0257	-0.0221
15.9583	-0.0257	-0.0221
15.9667	-0.0257	-0.0221
15.975	-0.0254	-0.0222
15.9833	-0.0254	-0.0221
15.9917	-0.0254	-0.0222
16	-0.0254	-0.0221
16.0083	-0.0257	-0.0221
16.0167	-0.0257	-0.0222
16.025	-0.0254	-0.0221
16.0333	-0.0257	-0.0221
16.0417	-0.0254	-0.0221
16.05	-0.0254	-0.0221
16.0583	-0.0254	-0.0222
16.0667	-0.0254	-0.0221
16.075	-0.0254	-0.0222
16.0833	-0.0254	-0.0222
16.0917	-0.0254	-0.0221
16.1	-0.0254	-0.0221
16.1083	-0.0254	-0.0221
16.1167	-0.0254	-0.0221
16.125	-0.0254	-0.0222
16.1333	-0.0254	-0.0222
16.1417	-0.0254	-0.0222
16.15	-0.0254	-0.0222
16.1583	-0.0254	-0.0221
16.1667	-0.0254	-0.0221
16.175	-0.0254	-0.0221
16.1833	-0.0254	-0.0222
16.1917	-0.0254	-0.0222
16.2	-0.0254	-0.0221
16.2083	-0.0254	-0.0221
16.2167	-0.0254	-0.0221
16.225	-0.0254	-0.0221
16.2333	-0.0254	-0.0222
16.2417	-0.0254	-0.0221
16.25	-0.0254	-0.0222
16.2583	-0.0254	-0.0221
16.2667	-0.0254	-0.0222
16.275	-0.0254	-0.0221
16.2833	-0.0254	-0.0222
16.2917	-0.0251	-0.0222
16.3	-0.0254	-0.0221
16.3083	-0.0254	-0.0221
16.3167	-0.0254	-0.0221
16.325	-0.0254	-0.0221
16.3333	-0.0254	-0.0222
16.3417	-0.0254	-0.0222
16.35	-0.0254	-0.0222
16.3583	-0.0254	-0.0222
16.3667	-0.0254	-0.0222
16.375	-0.0251	-0.0221
16.3833	-0.0254	-0.0221
16.3917	-0.0254	-0.0221
16.4	-0.0254	-0.0222
16.4083	-0.0254	-0.0222
16.4167	-0.0254	-0.0222
16.425	-0.0251	-0.0222
16.4333	-0.0254	-0.0222
16.4417	-0.0254	-0.0222
16.45	-0.0251	-0.0222
16.4583	-0.0251	-0.0223
16.4667	-0.0251	-0.0222
16.475	-0.0251	-0.0222
16.4833	-0.0254	-0.0222
16.4917	-0.0254	-0.0222
16.5	-0.0254	-0.0221
16.5083	-0.0251	-0.0221
16.5167	-0.0251	-0.0223
16.525	-0.0254	-0.0222
16.5333	-0.0251	-0.0221
16.5417	-0.0251	-0.0222
16.55	-0.0251	-0.0222
16.5583	-0.0251	-0.0221
16.5667	-0.0251	-0.0221
16.575	-0.0251	-0.0222
16.5833	-0.0251	-0.0222
16.5917	-0.0251	-0.0221
16.6	-0.0251	-0.0221
16.6083	-0.0251	-0.0221
16.6167	-0.0251	-0.0221
16.625	-0.0251	-0.0221
16.6333	-0.0251	-0.0221
16.6417	-0.0251	-0.0222
[truncated: 403 more rows]

## Sheet: Figure 3
Fig. 3b							Fig. 3c																																										Fig. 3c
BA			AD				BA																																										AD
Potential (V vs. Zn/Zn2+)	log (Current (mA))		Potential (V vs. Zn/Zn2+)	log (Current (mA))			τ (s)	g (Ω)																																									τ (s)
0.26869	1.65827		0.26033	1.21605			1.58115e-06	6.21092e-05	0.00513	0.00499	0.00469	0.00216	0.00388	0.00335	0.00318	0.00318	0.00278	0.00265	0.00238	0.00224	0.00199	0.0015	0.00155	0.00179	0.00089214	0.00192	0.000478662	0.00131	0.00121	0.000339208	0.000341287	0.000924858	0.000660929	0.000259435	0.000439431	3.42576e-05	0.000580144	0.000284986	0.000121257	0.000886837	0.000714589	0.000544216	0.000534218	0.00111	0.000410235	0.000928647	0.000789361		1.58115e-06
0.26818	1.6602		0.25938	1.21527			1.65287e-06	0.000114206	0.00806	0.00784	0.00737	0.0034	0.0061	0.00526	0.005	0.005	0.00437	0.00416	0.00374	0.00351	0.00313	0.00236	0.00243	0.00281	0.0014	0.00302	0.000755677	0.00207	0.00191	0.00053488	0.000540667	0.00146	0.00104	0.000412411	0.000695214	5.96777e-05	0.000916125	0.00045334	0.000195767	0.0014	0.00113	0.000859278	0.000842877	0.00175	0.000649938	0.00146	0.00124		1.65287e-06
0.26717	1.66311		0.25839	1.2143			1.72784e-06	0.000206339	0.01243	0.0121	0.01137	0.00524	0.00941	0.00811	0.00771	0.00772	0.00674	0.00643	0.00577	0.00542	0.00483	0.00364	0.00376	0.00434	0.00217	0.00466	0.00117	0.00319	0.00295	0.000829142	0.000842621	0.00225	0.00161	0.00064527	0.00108	0.000102691	0.00142	0.00070986	0.000311679	0.00216	0.00174	0.00133	0.00131	0.00271	0.00101	0.00226	0.00193		1.72784e-06
0.26622	1.6658		0.25739	1.21315			1.80621e-06	0.000366298	0.01885	0.01834	0.01724	0.00796	0.01426	0.0123	0.01169	0.0117	0.01022	0.00975	0.00874	0.00822	0.00732	0.00553	0.0057	0.00659	0.00331	0.00706	0.00179	0.00485	0.00448	0.00126	0.00129	0.00343	0.00246	0.000993976	0.00166	0.000174497	0.00217	0.00109	0.000489522	0.00329	0.00266	0.00204	0.00199	0.00412	0.00155	0.00345	0.00294		1.80621e-06
0.26518	1.66826		0.25633	1.21189			1.88814e-06	0.000638948	0.02807	0.02731	0.02567	0.01186	0.02124	0.01833	0.01741	0.01742	0.01522	0.01452	0.01302	0.01225	0.01091	0.00824	0.0085	0.00982	0.00494	0.01052	0.00269	0.00723	0.00669	0.00189	0.00195	0.00512	0.00368	0.00151	0.00249	0.000292706	0.00326	0.00166	0.000758759	0.00493	0.00397	0.00306	0.00299	0.00615	0.00234	0.00516	0.00441		1.88814e-06
0.26418	1.6705		0.25535	1.21046			1.97378e-06	0.0011	0.04107	0.03996	0.03756	0.01737	0.03108	0.02682	0.02548	0.02549	0.02226	0.02125	0.01906	0.01793	0.01597	0.01208	0.01245	0.01437	0.00726	0.01539	0.00397	0.0106	0.00982	0.00279	0.0029	0.00752	0.00542	0.00225	0.0037	0.000484523	0.00482	0.00249	0.00116	0.00725	0.00585	0.00452	0.00441	0.00904	0.00348	0.00758	0.0065		1.97378e-06
0.26322	1.67249		0.25437	1.20886			2.06331e-06	0.00184	0.05903	0.05743	0.05398	0.02501	0.04467	0.03857	0.03663	0.03665	0.032	0.03056	0.0274	0.02579	0.02296	0.01739	0.01792	0.02067	0.0105	0.02214	0.00577	0.01528	0.01416	0.00405	0.00424	0.01087	0.00785	0.00332	0.0054	0.000791196	0.00701	0.00367	0.00175	0.01048	0.00847	0.00657	0.0064	0.01306	0.0051	0.01097	0.00943		2.06331e-06
0.26215	1.67428		0.2534	1.20715			2.1569e-06	0.00305	0.08336	0.0811	0.07623	0.03537	0.06308	0.05448	0.05175	0.05176	0.04519	0.04317	0.03871	0.03644	0.03244	0.02461	0.02535	0.02921	0.01491	0.03127	0.00825	0.02164	0.02008	0.00577	0.00611	0.01544	0.01118	0.00482	0.00775	0.00127	0.01003	0.00533	0.00262	0.01491	0.01205	0.00939	0.00914	0.01855	0.00735	0.0156	0.01345		2.1569e-06
0.26119	1.67588		0.25238	1.20527			2.25473e-06	0.00497	0.11564	0.11251	0.10575	0.04915	0.08751	0.07562	0.07181	0.07182	0.06269	0.05993	0.05373	0.05059	0.04503	0.03423	0.03524	0.04057	0.02083	0.0434	0.01161	0.03013	0.02799	0.0081	0.00868	0.02156	0.01566	0.0069	0.01097	0.00202	0.01412	0.00764	0.00387	0.02086	0.01688	0.01322	0.01285	0.02592	0.01044	0.02182	0.01889		2.25473e-06
0.26021	1.67716		0.25139	1.20325			2.357e-06	0.00794	0.1576	0.15334	0.14413	0.06713	0.11926	0.10311	0.09791	0.0979	0.08544	0.08174	0.07327	0.06901	0.06142	0.04679	0.04814	0.05535	0.02863	0.05919	0.01609	0.04124	0.03837	0.01118	0.01215	0.02962	0.0216	0.00974	0.0153	0.00316	0.01959	0.01081	0.00564	0.02872	0.02325	0.01834	0.01778	0.03561	0.01461	0.03003	0.02609		2.357e-06
0.25921	1.67827		0.25039	1.20114			2.46391e-06	0.01248	0.21102	0.20531	0.19297	0.09011	0.15969	0.13815	0.13117	0.13111	0.11441	0.10954	0.09816	0.09249	0.0823	0.06287	0.06464	0.0742	0.0387	0.07931	0.02197	0.05549	0.05171	0.01521	0.01677	0.04003	0.02931	0.01358	0.02104	0.00488	0.02676	0.0151	0.00813	0.0389	0.03153	0.02504	0.02422	0.04813	0.02017	0.04066	0.0355		2.46391e-06
0.2582	1.67915		0.2494	1.19896			2.57566e-06	0.01927	0.27757	0.27006	0.25383	0.11888	0.21005	0.18186	0.17265	0.1725	0.1505	0.14424	0.12922	0.12181	0.10836	0.08305	0.08531	0.09776	0.05148	0.10441	0.02956	0.07341	0.06855	0.02037	0.02284	0.05322	0.03916	0.0187	0.02851	0.0074	0.03603	0.02083	0.01159	0.05186	0.04209	0.0337	0.0325	0.064	0.02748	0.05418	0.04755		2.57566e-06
0.25713	1.67978		0.24841	1.19666			2.69249e-06	0.02926	0.35869	0.34898	0.32802	0.15416	0.27145	0.23522	0.22327	0.223	0.19451	0.18663	0.16714	0.15764	0.1402	0.10785	0.11067	0.12656	0.0674	0.13506	0.03919	0.09551	0.08939	0.02689	0.0307	0.06964	0.05153	0.02543	0.03813	0.01107	0.04782	0.02837	0.01634	0.06806	0.05531	0.0447	0.04298	0.08375	0.03693	0.07108	0.06276		2.69249e-06
0.25618	1.6802		0.24735	1.1943			2.81462e-06	0.04367	0.45537	0.44305	0.41643	0.19652	0.34463	0.29895	0.2837	0.28322	0.24697	0.23728	0.21243	0.20046	0.17824	0.1377	0.14116	0.16102	0.08688	0.17168	0.05123	0.12222	0.11468	0.03498	0.04074	0.08971	0.0668	0.03417	0.05032	0.01629	0.06258	0.0382	0.02278	0.08797	0.07161	0.05846	0.05603	0.1079	0.04901	0.09183	0.08162		2.81462e-06
0.25514	1.68043		0.24638	1.19181			2.94228e-06	0.06409	0.56795	0.55257	0.51937	0.24629	0.42986	0.37333	0.3542	0.35342	0.30808	0.29645	0.2653	0.25052	0.22268	0.17291	0.17702	0.20135	0.11027	0.21445	0.06608	0.15386	0.14481	0.04488	0.05341	0.11379	0.08535	0.04538	0.06557	0.0236	0.0808	0.05085	0.0314	0.11202	0.09136	0.07544	0.07203	0.13688	0.06424	0.11686	0.10465		2.94228e-06
0.25418	1.68045		0.24543	1.18922			3.07574e-06	0.0925	0.6959	0.67706	0.63638	0.30351	0.52675	0.45812	0.43455	0.43331	0.37759	0.36398	0.32559	0.3077	0.2734	0.21355	0.21831	0.24748	0.13788	0.26327	0.08413	0.19059	0.17999	0.05681	0.06919	0.14217	0.10752	0.05961	0.08439	0.03365	0.10298	0.06692	0.04279	0.14058	0.11489	0.09608	0.09137	0.17104	0.08321	0.14655	0.13234		3.07574e-06
0.2532	1.6803		0.24436	1.18659			3.21525e-06	0.1313	0.83768	0.81501	0.76604	0.36783	0.63414	0.55245	0.52387	0.52199	0.45468	0.43921	0.39268	0.37146	0.32993	0.25947	0.26481	0.29903	0.16992	0.31766	0.10577	0.23237	0.22031	0.07102	0.08862	0.17506	0.13361	0.07743	0.10734	0.04723	0.1296	0.08711	0.05763	0.17394	0.1425	0.12083	0.11442	0.21061	0.10654	0.18119	0.16512		3.21525e-06
0.25218	1.67997		0.24336	1.18392			3.36108e-06	0.18333	0.99062	0.96381	0.9059	0.43851	0.75005	0.65472	0.62065	0.61788	0.53797	0.52092	0.46548	0.44079	0.39135	0.31024	0.31601	0.35522	0.20646	0.37676	0.13137	0.27893	0.26564	0.08771	0.11225	0.21252	0.16386	0.09951	0.13497	0.06524	0.16115	0.11215	0.07671	0.21229	0.1744	0.15013	0.14151	0.25565	0.13487	0.22094	0.20339		3.36108e-06
0.2512	1.67948		0.24236	1.1812			3.51354e-06	0.25186	1.15089	1.11974	1.05246	0.51434	0.8716	0.7626	0.72265	0.71869	0.62543	0.60733	0.54234	0.51423	0.45636	0.36513	0.37112	0.41495	0.24746	0.43932	0.1613	0.32979	0.31567	0.10711	0.14066	0.25449	0.19845	0.12653	0.16784	0.08866	0.19804	0.14286	0.10089	0.2557	0.21072	0.18438	0.17295	0.30606	0.16888	0.26585	0.24741		3.51354e-06
0.25018	1.67878		0.24132	1.17836			3.6729e-06	0.3405	1.31358	1.27802	1.20124	0.59376	0.99512	0.87309	0.82701	0.82149	0.71452	0.6961	0.6212	0.58987	0.52326	0.42317	0.42904	0.47676	0.29275	0.50374	0.19588	0.38423	0.36987	0.12942	0.17443	0.30077	0.23747	0.15919	0.20649	0.11859	0.24069	0.18002	0.13107	0.30412	0.25151	0.22392	0.20901	0.36156	0.2092	0.31581	0.29738		3.6729e-06
0.24918	1.67796		0.24039	1.17548			3.8395e-06	0.45312	1.47291	1.43303	1.34694	0.67485	1.11631	0.98263	0.93035	0.92283	0.80222	0.78451	0.69957	0.66546	0.59006	0.48315	0.48848	0.53893	0.34204	0.56814	0.23538	0.44135	0.42754	0.15489	0.21409	0.35104	0.28094	0.1982	0.25139	0.1561	0.28938	0.22442	0.16819	0.35735	0.29671	0.26903	0.24988	0.42169	0.25643	0.37061	0.35335		3.8395e-06
0.24823	1.67703		0.2394	1.17253			4.01365e-06	0.59372	1.62252	1.5786	1.48376	0.75552	1.23043	1.08731	1.02895	1.01895	0.88528	0.86954	0.77479	0.7385	0.65459	0.54372	0.54799	0.59959	0.39492	0.63051	0.28002	0.50011	0.48787	0.18373	0.26013	0.40489	0.3288	0.24419	0.30296	0.20224	0.34436	0.27678	0.21312	0.41511	0.34621	0.31994	0.29571	0.48586	0.31104	0.42987	0.41521		4.01365e-06
0.24716	1.67596		0.23837	1.16948			4.1957e-06	0.7662	1.7559	1.70837	1.60575	0.8336	1.33268	1.18312	1.11904	1.106	0.9604	0.94809	0.84412	0.8065	0.71467	0.60347	0.6061	0.65685	0.45092	0.68885	0.32997	0.55945	0.54994	0.21623	0.31295	0.46183	0.38093	0.2977	0.36148	0.25791	0.40571	0.33766	0.26663	0.47699	0.39979	0.37673	0.34657	0.55333	0.37339	0.49311	0.48274		4.1957e-06
0.24617	1.67472		0.23739	1.16643			4.38601e-06	0.97418	1.86684	1.81631	1.70721	0.90703	1.41849	1.26624	1.19703	1.18037	1.0245	1.01724	0.90501	0.86707	0.76828	0.66107	0.66143	0.70895	0.50953	0.74135	0.38529	0.61831	0.61285	0.25269	0.37282	0.52135	0.43715	0.35913	0.42709	0.3238	0.4734	0.40746	0.32933	0.5425	0.45721	0.4394	0.40247	0.6233	0.44364	0.55977	0.55551		4.38601e-06
0.2452	1.67338		0.23643	1.16329			4.58495e-06	1.22077	1.94989	1.89711	1.78318	0.97407	1.4839	1.33336	1.25982	1.23896	1.07501	1.07446	0.95529	0.9182	0.81376	0.71535	0.7128	0.75446	0.5702	0.78657	0.44598	0.67578	0.67575	0.29348	0.43983	0.58295	0.49724	0.42869	0.49974	0.40032	0.54726	0.48631	0.40158	0.61109	0.51817	0.50781	0.46335	0.69493	0.52169	0.62921	0.63296		4.58495e-06
0.24418	1.67199		0.23536	1.1601			4.79291e-06	1.50829	2.00083	1.94667	1.82979	1.0334	1.52593	1.38193	1.30508	1.27945	1.11007	1.11785	0.99342	0.95842	0.84996	0.76543	0.75938	0.79238	0.63246	0.82364	0.51194	0.73117	0.73792	0.33901	0.5139	0.64618	0.56094	0.50633	0.57917	0.48747	0.62693	0.57404	0.48347	0.68218	0.58233	0.58167	0.52905	0.76737	0.60718	0.70076	0.71434		4.79291e-06
0.24319	1.67046		0.23438	1.15686			5.01031e-06	1.83812	2.01701	1.96241	1.84463	1.08427	1.54282	1.4104	1.33147	1.30053	1.12876	1.14628	1.01856	0.98694	0.87637	0.81079	0.80077	0.82229	0.69586	0.85235	0.58298	0.78405	0.79884	0.38977	0.59472	0.71068	0.62797	0.59176	0.6649	0.58485	0.71189	0.67015	0.57471	0.75517	0.64938	0.66057	0.59936	0.83984	0.69943	0.77372	0.79873		5.01031e-06
0.24219	1.66884		0.2334	1.15361			5.23757e-06	2.21047	1.99756	1.9435	1.82693	1.12659	1.53418	1.41835	1.33872	1.30206	1.1312	1.15955	1.03077	1.00375	0.89324	0.85133	0.83704	0.84442	0.76005	0.87321	0.65881	0.83433	0.85819	0.44628	0.68176	0.77617	0.69807	0.68441	0.75622	0.6916	0.80142	0.77379	0.67468	0.82948	0.71899	0.74394	0.67398	0.9116	0.79747	0.8474	0.88509		5.23757e-06
0.24123	1.66709		0.2324	1.15034			5.47513e-06	2.62423	1.94353	1.89093	1.77764	1.1609	1.50109	1.40653	1.32773	1.28503	1.11855	1.15836	1.03096	1.00965	0.90155	0.8874	0.86875	0.85963	0.82478	0.8875	0.73905	0.88225	0.91592	0.50912	0.77429	0.84253	0.77094	0.78343	0.85218	0.80641	0.89468	0.88377	0.78238	0.90453	0.79085	0.83107	0.75256	0.98204	0.90001	0.92115	0.97224		5.47513e-06
0.24019	1.66531		0.23138	1.14703			5.72347e-06	3.07692	1.85772	1.80746	1.69935	1.18833	1.44598	1.37684	1.30045	1.25157	1.093	1.14434	1.02085	1.00618	0.90297	0.91975	0.89694	0.86941	0.8899	0.89716	0.82326	0.92839	0.97219	0.57886	0.87139	0.90974	0.84632	0.88774	0.95168	0.92759	0.99069	0.99861	0.89651	0.97981	0.86469	0.92116	0.83467	1.05067	1.00557	0.99436	1.05894		5.72347e-06
0.23917	1.66341		0.23035	1.14364			5.98308e-06	3.56462	1.7445	1.69732	1.59609	1.21045	1.37245	1.33207	1.25977	1.20475	1.05753	1.11984	1.00288	0.99554	0.89974	0.94946	0.92302	0.87572	0.95536	0.90471	0.91093	0.97357	1.0274	0.65605	0.97201	0.97788	0.92395	0.9961	1.05348	1.05316	1.08837	1.11663	1.01553	1.05485	0.94027	1.01335	0.91986	1.11713	1.11245	1.06651	1.14393		5.98308e-06
0.2382	1.66146		0.22938	1.14022			6.25446e-06	4.08197	1.6094	1.56592	1.47295	1.22916	1.28497	1.27577	1.20922	1.14832	1.01576	1.08778	0.97997	0.9804	0.89454	0.9779	0.94867	0.88093	1.02123	0.91297	1.00153	1.01886	1.08212	0.74118	1.07503	1.04716	1.00362	1.10714	1.15628	1.18095	1.18663	1.23602	1.13772	1.12926	1.0174	1.10675	1.00763	1.18121	1.21892	1.13714	1.22601		6.25446e-06
0.23714	1.65941		0.22834	1.13681			6.53815e-06	4.62225	1.4587	1.41937	1.33574	1.24642	1.18854	1.21185	1.15271	1.08643	0.97157	1.05142	0.95531	0.9637	0.89023	1.00654	0.97571	0.88754	1.08765	0.92494	1.09453	1.06543	1.13705	0.83463	1.17932	1.11782	1.08514	1.21949	1.25881	1.30878	1.2844	1.35498	1.26132	1.20275	1.09594	1.20049	1.0975	1.24286	1.32327	1.20593	1.30412		6.53815e-06
0.23617	1.65732		0.22732	1.13333			6.8347e-06	5.17744	1.29895	1.26405	1.19051	1.26409	1.0883	1.14437	1.09423	1.02329	0.92889	1.0141	0.93213	0.94844	0.88966	1.03692	1.00599	0.89808	1.15486	0.94349	1.18946	1.11447	1.19296	0.9366	1.28382	1.19018	1.16837	1.33183	1.3599	1.43455	1.38072	1.47182	1.38462	1.27511	1.1758	1.29381	1.18899	1.30218	1.42394	1.27265	1.37736		6.8347e-06
0.23517	1.65518		0.22639	1.12982			7.14471e-06	5.73836	1.13649	1.10615	1.04316	1.28371	0.98917	1.07718	1.03754	0.96293	0.89138	0.97902	0.91346	0.93747	0.89549	1.07048	1.0412	0.91488	1.22314	0.97119	1.28585	1.16715	1.25066	1.0471	1.3876	1.26457	1.25323	1.44301	1.45856	1.55644	1.47476	1.58507	1.50606	1.34627	1.25698	1.38607	1.28168	1.35941	1.51964	1.33724	1.44516		7.14471e-06
0.23416	1.65294		0.22536	1.12627			7.46878e-06	6.29486	0.97708	0.95131	0.89908	1.30638	0.89554	1.01367	0.98596	0.90887	0.86217	0.94901	0.90197	0.93333	0.91001	1.10845	1.0828	0.93996	1.29284	1.0101	1.38338	1.22447	1.31093	1.16593	1.48994	1.34133	1.33967	1.55208	1.55404	1.67297	1.56589	1.69356	1.62434	1.41625	1.33953	1.47678	1.37518	1.41497	1.60942	1.39979	1.50722		7.46878e-06
0.23321	1.65064		0.22439	1.12271			7.80755e-06	6.83605	0.82559	0.80433	0.7629	1.33263	0.81107	0.95666	0.94214	0.864	0.84376	0.92646	0.89977	0.93811	0.93499	1.15186	1.13194	0.97489	1.36433	1.06167	1.48176	1.28729	1.37447	1.2926	1.59032	1.42076	1.4277	1.65836	1.64586	1.78309	1.65373	1.79652	1.73847	1.48521	1.42355	1.56566	1.46918	1.46941	1.69271	1.46053	1.56363		7.80755e-06
0.23222	1.64829		0.22335	1.11913			8.16168e-06	7.35061	0.68586	0.66897	0.63831	1.3624	0.73856	0.90823	0.90802	0.83045	0.83786	0.91317	0.90841	0.95337	0.97165	1.20144	1.18939	1.02076	1.43801	1.12666	1.58084	1.35622	1.44192	1.42642	1.68847	1.50314	1.5174	1.76144	1.73384	1.88625	1.73812	1.89354	1.84776	1.55342	1.50923	1.65264	1.56345	1.52341	1.76937	1.51986	1.61484		8.16168e-06
0.23119	1.64588		0.22238	1.11548			8.53188e-06	7.82722	0.56057	0.54796	0.52805	1.39509	0.6799	0.86974	0.88482	0.80959	0.84545	0.91035	0.92881	0.98017	1.02066	1.25761	1.25556	1.07813	1.51428	1.20513	1.68055	1.43165	1.51379	1.56645	1.78437	1.58871	1.60886	1.86121	1.81809	1.98233	1.81912	1.98462	1.9519	1.62127	1.59678	1.73783	1.65783	1.57776	1.83969	1.57831	1.66163		8.53188e-06
0.23016	1.64342		0.22144	1.11178			8.91887e-06	8.25498	0.45134	0.44298	0.43389	1.42962	0.63612	0.8419	0.87306	0.80209	0.86679	0.91872	0.96138	1.01904	1.08214	1.32056	1.33051	1.14715	1.59354	1.29657	1.7809	1.51376	1.59051	1.71157	1.87818	1.67765	1.70224	1.95779	1.89896	2.07165	1.89705	2.07011	2.05087	1.68924	1.68647	1.82154	1.75225	1.63336	1.90433	1.63655	1.7051		8.91887e-06
0.22917	1.64092		0.22037	1.10802			9.32341e-06	8.62396	0.35883	0.35481	0.35683	1.46463	0.60756	0.82487	0.87273	0.80806	0.90158	0.93852	1.00602	1.07014	1.15579	1.39024	1.41404	1.22754	1.6762	1.39996	1.88198	1.60252	1.67238	1.86055	1.97026	1.77011	1.7977	2.05153	1.97701	2.15491	1.97235	2.15066	2.14493	1.75788	1.77861	1.9042	1.84672	1.69114	1.96425	1.69537	1.7466		9.32341e-06
0.22818	1.63834		0.21934	1.10433			9.7463e-06	8.92579	0.28292	0.28353	0.2972	1.49862	0.594	0.81844	0.88343	0.82716	0.94911	0.96969	1.06235	1.13329	1.24099	1.46648	1.50572	1.31875	1.7626	1.51393	1.98392	1.69777	1.75962	2.0121	2.06109	1.86619	1.89542	2.14293	2.05297	2.23302	2.04564	2.22711	2.23453	1.82783	1.8735	1.98636	1.94133	1.75211	2.02067	1.75561	1.78766		9.7463e-06
0.22716	1.63577		0.21839	1.10061			1.01884e-05	9.15416	0.22295	0.22871	0.25489	1.53016	0.59489	0.8222	0.90459	0.85884	1.00845	1.01199	1.12976	1.2081	1.3369	1.549	1.60501	1.42006	1.8531	1.63695	2.08688	1.79924	1.85237	2.1649	2.15123	1.96596	1.99559	2.23257	2.12764	2.3071	2.11761	2.30047	2.3203	1.89973	1.97148	2.06864	2.03624	1.81726	2.07497	1.81821	1.82991		1.01884e-05
0.22617	1.63313		0.21737	1.09689			1.06505e-05	9.30532	0.17791	0.18962	0.22956	1.55803	0.60948	0.83568	0.93557	0.90246	1.07862	1.06512	1.20762	1.29411	1.44264	1.63752	1.71132	1.53064	1.94796	1.76744	2.19104	1.90656	1.95069	2.31775	2.24125	2.06946	2.09839	2.32112	2.20187	2.37834	2.18902	2.37178	2.40296	1.97429	2.07285	2.15171	2.13168	1.88757	2.12862	1.88413	1.87501		1.06505e-05
0.22517	1.63042		0.21636	1.09317			1.11336e-05	9.37838	0.14663	0.16543	0.22074	1.58143	0.63706	0.85853	0.97586	0.95748	1.1587	1.12881	1.29531	1.39086	1.55732	1.73179	1.82409	1.6497	2.04745	1.90392	2.29654	2.01938	2.05461	2.46955	2.33174	2.1767	2.20398	2.4092	2.27649	2.44791	2.26062	2.44211	2.48324	2.05218	2.17791	2.23622	2.22796	1.96398	2.18309	1.95435	1.92462		1.11336e-05
0.22418	1.62774		0.21531	1.08938			1.16386e-05	9.37542	0.12796	0.15536	0.22802	1.60002	0.67701	0.89061	1.02519	1.0235	1.24798	1.20295	1.39239	1.49795	1.68014	1.83165	1.94282	1.77652	2.15175	2.04513	2.40355	2.13731	2.16408	2.61936	2.42322	2.28768	2.31251	2.49742	2.35226	2.51694	2.33318	2.51246	2.56193	2.13412	2.28695	2.32281	2.32545	2.04738	2.23986	2.02986	1.98031		1.16386e-05
0.22318	1.62491		0.21439	1.08564			1.21665e-05	9.30149	0.12093	0.15877	0.25112	1.614	0.7289	0.93203	1.08351	1.10038	1.346	1.28756	1.49854	1.61508	1.81047	1.93703	2.06711	1.91048	2.26099	2.19005	2.51216	2.25999	2.27904	2.76644	2.51616	2.40239	2.4241	2.58634	2.42989	2.58645	2.4074	2.58374	2.63974	2.22076	2.40021	2.41208	2.42457	2.13856	2.30028	2.11164	2.04355		1.21665e-05
0.22219	1.6221		0.21334	1.08182			1.27183e-05	9.16425	0.12475	0.17525	0.28987	1.62408	0.79252	0.98317	1.15109	1.1882	1.45255	1.38285	1.61367	1.74207	1.9478	2.04797	2.19667	2.05109	2.37523	2.3379	2.62247	2.3871	2.39939	2.91022	2.61098	2.52078	2.53883	2.67644	2.51	2.65734	2.48398	2.65677	2.71739	2.31276	2.51792	2.5046	2.52582	2.23826	2.36568	2.20062	2.1157		1.27183e-05
0.2212	1.61923		0.21233	1.07797			1.32952e-05	8.97348	0.13891	0.20459	0.34426	1.63146	0.86785	1.04462	1.2284	1.28723	1.56764	1.48915	1.7378	1.8788	2.09175	2.16458	2.33129	2.19798	2.49449	2.48819	2.73453	2.51833	2.52499	3.05035	2.70802	2.64282	2.65677	2.76813	2.59314	2.73042	2.56357	2.73227	2.79557	2.41075	2.64027	2.60089	2.62972	2.34713	2.43724	2.29774	2.19799		1.32952e-05
0.22019	1.61634		0.21137	1.07414			1.38982e-05	8.74051	0.16317	0.24681	0.41433	1.63766	0.955	1.1171	1.31607	1.39787	1.69143	1.60688	1.87108	2.02522	2.24205	2.28704	2.47085	2.35086	2.61871	2.6406	2.84839	2.6534	2.65568	3.18663	2.80755	2.76844	2.77796	2.86181	2.67979	2.8064	2.6468	2.8109	2.87494	2.51533	2.76745	2.70147	2.73687	2.46571	2.51612	2.40387	2.2915		1.38982e-05
0.21914	1.6134		0.21039	1.07026			1.45286e-05	8.47741	0.19754	0.30206	0.50011	1.6445	1.05413	1.20139	1.41479	1.52052	1.82417	1.73641	2.01366	2.18125	2.39845	2.41552	2.61523	2.50946	2.74777	2.79496	2.96409	2.79202	2.79126	3.31902	2.90986	2.8976	2.90244	2.95783	2.77038	2.88594	2.73429	2.89325	2.95618	2.62706	2.89961	2.80681	2.84788	2.59445	2.60335	2.51983	2.39723		1.45286e-05
0.21817	1.61042		0.20936	1.06639			1.51876e-05	8.19636	0.24221	0.37061	0.60156	1.65385	1.16535	1.29818	1.52516	1.65553	1.96606	1.87807	2.16563	2.34671	2.56068	2.55018	2.76433	2.6735	2.88152	2.95116	3.08165	2.93391	2.9315	3.44763	3.01518	3.0302	3.03022	3.05654	2.86533	2.96968	2.82666	2.97992	3.04002	2.74647	3.0369	2.91742	2.96343	2.73374	2.69996	2.64641	2.51604		1.51876e-05
0.2172	1.60744		0.2084	1.06252			1.58765e-05	7.90893	0.29757	0.45272	0.7184	1.66762	1.28863	1.40798	1.64762	1.80302	2.11716	2.03198	2.32697	2.5213	2.72838	2.69112	2.91798	2.84267	3.01973	3.1091	3.20113	3.07879	3.07614	3.57264	3.12378	3.16617	3.16132	3.15834	2.96507	3.05826	2.92454	3.07148	3.12721	2.87406	3.17948	3.03381	3.08422	2.88384	2.80692	2.78432	2.64872		1.58765e-05
0.21621	1.60438		0.20739	1.05856			1.65966e-05	7.62558	0.36405	0.54859	0.85014	1.68757	1.42373	1.53105	1.78234	1.96285	2.27734	2.19803	2.49745	2.70451	2.90108	2.83833	3.07595	3.01654	3.16213	3.26859	3.3226	3.22632	3.22486	3.69436	3.23596	3.30542	3.29576	3.26365	3.07006	3.1524	3.0286	3.16856	3.21861	3.01028	3.32748	3.15652	3.21098	3.04493	2.92518	2.93421	2.79593		1.65966e-05
0.21514	1.60129		0.20636	1.05459			1.73494e-05	7.35529	0.44215	0.65832	0.99596	1.71525	1.57015	1.6673	1.92918	2.13457	2.44623	2.37582	2.6766	2.89561	3.07815	2.99166	3.2379	3.19456	3.3084	3.42936	3.44617	3.37618	3.37734	3.81316	3.35203	3.44785	3.43355	3.37295	3.18077	3.25283	3.13954	3.27182	3.31514	3.15556	3.48107	3.28613	3.34444	3.2171	3.05568	3.09663	2.95827		1.73494e-05
0.21418	1.59811		0.20541	1.05065			1.81364e-05	7.10534	0.53234	0.78183	1.1547	1.75199	1.72712	1.81632	2.08766	2.31737	2.62315	2.56466	2.86371	3.09364	3.2588	3.15086	3.40339	3.37607	3.45819	3.59103	3.57197	3.52797	3.53321	3.92946	3.47238	3.59337	3.57473	3.4868	3.29773	3.36038	3.25807	3.38198	3.4178	3.31026	3.6404	3.42327	3.48537	3.40035	3.19934	3.27209	3.13624		1.81364e-05
0.21321	1.59498		0.20441	1.04666			1.8959e-05	6.8813	0.63501	0.91887	1.32495	1.79881	1.89358	1.97734	2.25697	2.5101	2.8072	2.76357	3.05783	3.29742	3.44208	3.31553	3.57189	3.56028	3.61109	3.75311	3.70015	3.68132	3.69209	4.04375	3.59739	3.74188	3.71934	3.60576	3.4215	3.47589	3.38495	3.49978	3.52765	3.47473	3.80564	3.56856	3.63452	3.59459	3.35703	3.46095	3.33025		1.8959e-05
0.21219	1.59174		0.20341	1.04266			1.98189e-05	6.68714	0.75041	1.06894	1.505	1.85648	2.06826	2.14931	2.436	2.71134	2.99721	2.97131	3.25779	3.50559	3.62695	3.48516	3.74277	3.74634	3.76668	3.91503	3.83088	3.83582	3.85358	4.15654	3.7275	3.89328	3.86743	3.73048	3.55266	3.60025	3.52092	3.62599	3.64581	3.64922	3.97697	3.72269	3.79261	3.79964	3.52958	3.66353	3.54059		1.98189e-05
0.21118	1.58854		0.20241	1.03866			2.07179e-05	6.52548	0.87862	1.23134	1.69302	1.92553	2.24976	2.33095	2.62343	2.91948	3.1919	3.18647	3.4623	3.71666	3.81229	3.65918	3.91537	3.93333	3.92453	4.07618	3.96433	3.99112	4.01729	4.2684	3.86313	4.0475	4.01906	3.86157	3.69178	3.73432	3.66672	3.76137	3.77336	3.83396	4.15454	3.88631	3.96036	4.01522	3.7177	3.87998	3.76743		2.07179e-05
0.21012	1.58522		0.20135	1.03459			2.16576e-05	6.39782	1.01949	1.40515	1.88709	2.00627	2.43657	2.52085	2.8178	3.13275	3.38988	3.40749	3.66998	3.92909	3.997	3.83693	4.08902	4.12036	4.08419	4.23598	4.10069	4.14687	4.18285	4.37992	4.0047	4.20448	4.1743	3.99964	3.83941	3.8789	3.82303	3.90664	3.91139	4.0291	4.33854	4.06007	4.13839	4.24101	3.92201	4.11038	4.01078		2.16576e-05
0.20914	1.5819		0.20037	1.03058			2.26399e-05	6.30492	1.17263	1.58923	2.0853	2.09884	2.62722	2.71753	3.01763	3.3494	3.58981	3.63278	3.87944	4.14135	4.18001	4.01776	4.26308	4.3066	4.24522	4.39394	4.2401	4.30282	4.34993	4.49175	4.15259	4.36417	4.33322	4.14527	3.99607	4.0347	3.99047	4.06245	4.0609	4.23473	4.52914	4.24457	4.32728	4.47659	4.14295	4.35464	4.2705		2.26399e-05
0.20816	1.57857		0.19935	1.02647			2.36668e-05	6.24705	1.33733	1.78226	2.28585	2.20328	2.8203	2.91954	3.22144	3.56771	3.79038	3.86079	4.08934	4.35196	4.36041	4.20104	4.43695	4.49133	4.40719	4.5497	4.38272	4.4588	4.51826	4.60457	4.30713	4.52657	4.49591	4.29895	4.16219	4.20226	4.16957	4.22934	4.22278	4.45084	4.72649	4.44037	4.52752	4.72148	4.38077	4.61255	4.54627		2.36668e-05
0.20721	1.57515		0.19838	1.02239			2.47403e-05	6.22427	1.51263	1.98272	2.48713	2.31949	3.01457	3.12551	3.42787	3.7861	3.99046	4.09001	4.29848	4.5596	4.53745	4.38615	4.61016	4.67397	4.5697	4.70306	4.52863	4.61473	4.68762	4.71911	4.46857	4.69173	4.66247	4.46109	4.33812	4.38199	4.36073	4.40772	4.39777	4.67737	4.93074	4.64791	4.73948	4.97512	4.63551	4.88377	4.83757		2.47403e-05
0.20615	1.57173		0.19734	1.01821			2.58625e-05	6.23657	1.69725	2.18896	2.68773	2.44731	3.20896	3.3342	3.63567	4.00318	4.18907	4.31907	4.50575	4.76307	4.71056	4.57254	4.78233	4.85411	4.73239	4.85404	4.6779	4.77067	4.85788	4.83613	4.63709	4.85971	4.833	4.63199	4.52409	4.57406	4.56425	4.59787	4.58645	4.91414	5.14203	4.86758	4.96343	5.23692	4.90697	5.16776	5.14367		2.58625e-05
0.2052	1.56826		0.19634	1.01408			2.70356e-05	6.284	1.88966	2.39919	2.88646	2.58653	3.40261	3.54451	3.84378	4.21772	4.38545	4.54671	4.71026	4.96137	4.87939	4.75974	4.95317	5.03154	4.89492	5.00285	4.83054	4.92678	5.02896	4.9564	4.81278	5.03061	5.00759	4.81182	4.72026	4.77847	4.78026	4.79989	4.78924	5.16092	5.36047	5.09964	5.19951	5.5062	5.19469	5.46389	5.46365		2.70356e-05
0.20422	1.56477		0.19537	1.00989			2.82618e-05	6.36665	2.08814	2.61156	3.08241	2.73684	3.59484	3.75547	4.05129	4.42872	4.57902	4.77183	4.91122	5.15366	5.04379	4.9473	5.12253	5.20618	5.057	5.14989	4.98653	5.08331	5.20087	5.08072	4.99563	5.20457	5.18635	5.00067	4.92662	4.99499	5.00876	5.01374	5.00636	5.41736	5.58614	5.34425	5.44772	5.78226	5.498	5.77133	5.79639		2.82618e-05
0.20318	1.56122		0.19439	1.0057			2.95437e-05	6.48465	2.2908	2.82416	3.27484	2.89786	3.78517	3.96625	4.25743	4.63535	4.76936	4.99343	5.10804	5.3393	5.20378	5.13484	5.29034	5.37813	5.21838	5.29571	5.14579	5.24061	5.37366	5.20989	5.18557	5.38174	5.36937	5.19848	5.14311	5.22323	5.24961	5.23925	5.23785	5.68304	5.81909	5.60147	5.70795	6.06436	5.81598	6.08914	6.14058		2.95437e-05
0.20217	1.55763		0.19338	1.00146			3.08838e-05	6.63803	2.49571	3.03511	3.46321	3.06909	3.97322	4.17612	4.46155	4.83693	4.9562	5.21064	5.30022	5.51777	5.35954	5.32204	5.45661	5.54759	5.37887	5.44097	5.30819	5.39909	5.54746	5.34465	5.38243	5.56231	5.55674	5.40513	5.36954	5.46261	5.50254	5.47611	5.4836	5.95748	6.05933	5.87121	5.97996	6.35174	6.14755	6.41628	6.49482		3.08838e-05
0.20117	1.55399		0.19239	0.9972			3.22846e-05	6.82657	2.70096	3.24262	3.64709	3.2499	4.15872	4.3844	4.66307	5.03291	5.13934	5.42267	5.48735	5.68869	5.51137	5.50857	5.62139	5.71486	5.53831	5.58639	5.47358	5.55922	5.72244	5.48572	5.58601	5.74645	5.74854	5.6204	5.60565	5.71244	5.76717	5.72393	5.74335	6.24012	6.30685	6.15334	6.26336	6.64363	6.49146	6.75158	6.85754		3.22846e-05
0.2002	1.55032		0.19136	0.99294			3.3749e-05	7.04967	2.90476	3.44501	3.82616	3.43951	4.34148	4.59043	4.86146	5.2228	5.31863	5.62878	5.66914	5.8518	5.65964	5.69412	5.78476	5.88029	5.69662	5.73271	5.64176	5.72147	5.89879	5.63374	5.79603	5.93436	5.94485	5.844	5.85111	5.97193	6.043	5.98224	6.0167	6.53035	6.56159	6.44757	6.55768	6.9393	6.84632	7.09381	7.22716		3.3749e-05
0.19918	1.54663		0.19039	0.98878			3.52797e-05	7.30622	3.10547	3.64078	4.00015	3.63697	4.52127	4.79353	5.05621	5.40618	5.49397	5.8283	5.84528	6.00693	5.80476	5.87841	5.94683	6.04427	5.85377	5.88063	5.81253	5.88633	6.07675	5.78925	6.01222	6.1262	6.14574	6.07559	6.10554	6.24022	6.32943	6.25049	6.30313	6.82751	6.82345	6.75356	6.86232	7.23805	7.21066	7.4417	7.60202		3.52797e-05
0.19819	1.54288		0.18937	0.98448			3.688e-05	7.59449	3.30171	3.82861	4.16878	3.8411	4.69787	4.993	5.24676	5.58262	5.66518	6.02055	6.01554	6.15399	5.94717	6.0611	6.10767	6.20718	6.0098	6.03076	5.98564	6.05426	6.25657	5.9527	6.23424	6.32215	6.35126	6.31479	6.36851	6.51637	6.62577	6.52814	6.60201	7.13093	7.09228	7.07085	7.17657	7.5392	7.58295	7.79392	7.98046		3.688e-05
0.19719	1.53913		0.18833	0.98012			3.85528e-05	7.91211	3.49234	4.00743	4.33177	4.05056	4.87101	5.18807	5.43254	5.75173	5.8321	6.20491	6.17966	6.29295	6.08728	6.24188	6.26736	6.36937	6.16481	6.18365	6.16084	6.2257	6.43854	6.12441	6.46176	6.52237	6.56148	6.56119	6.63956	6.79946	6.93126	6.81456	6.91262	7.43987	7.3679	7.3989	7.49965	7.84214	7.96158	8.14913	8.36083		3.85528e-05
0.19618	1.53531		0.18739	0.97576			4.03014e-05	8.25606	3.67648	4.17636	4.48885	4.26382	5.04036	5.37791	5.61292	5.91309	5.99446	6.38075	6.33742	6.42384	6.22552	6.42039	6.42591	6.53116	6.31897	6.33971	6.33787	6.40102	6.62292	6.30459	6.69441	6.72697	6.77644	6.81434	6.91819	7.08851	7.24505	7.10916	7.23412	7.75359	7.65005	7.73707	7.83064	8.14632	8.34495	8.50595	8.7415		4.03014e-05
0.19522	1.53145		0.18641	0.97133			4.21294e-05	8.62278	3.85348	4.33477	4.63967	4.47918	5.20552	5.56164	5.78726	6.06627	6.15199	6.54746	6.48858	6.54673	6.36223	6.59626	6.58333	6.69284	6.47249	6.49922	6.51644	6.58055	6.80997	6.49331	6.93182	6.93604	6.99615	7.07375	7.20386	7.38254	7.5662	7.41128	7.56559	8.07133	7.93844	8.08461	8.16858	8.45123	8.73141	8.86303	9.12088		4.21294e-05
0.19419	1.52753		0.18537	0.96693			4.40403e-05	9.00829	4.02292	4.4822	4.7839	4.69484	5.36606	5.73835	5.95486	6.21086	6.30435	6.70447	6.63293	6.66177	6.49777	6.76913	6.73956	6.85464	6.62563	6.66234	6.69627	6.76454	6.99994	6.69054	7.17359	7.14964	7.22066	7.3389	7.496	7.68058	7.89372	7.72028	7.90603	8.39228	8.2327	8.4407	8.5124	8.75641	9.11933	9.21903	9.49743		4.40403e-05
0.19319	1.52357		0.1844	0.96246			4.60379e-05	9.40838	4.18452	4.61836	4.92122	4.90893	5.52149	5.90711	6.11505	6.3465	6.45119	6.85126	6.77028	6.76916	6.6324	6.93862	6.89452	7.01674	6.77868	6.82915	6.87705	6.95316	7.19306	6.8961	7.41928	7.36777	7.44994	7.60925	7.79401	7.98165	8.22655	8.03549	8.25435	8.71567	8.5324	8.8044	8.86101	9.06147	9.50708	9.57265	9.8697		4.60379e-05
0.1922	1.51965		0.18336	0.95788			4.81261e-05	9.8188	4.3381	4.74311	5.05131	5.11959	5.67134	6.06703	6.26718	6.47285	6.59215	6.98742	6.90049	6.86918	6.76639	7.10437	7.04808	7.17929	6.93198	6.99958	7.05847	7.14651	7.38952	7.10972	7.66847	7.5904	7.684	7.88421	8.09727	8.28477	8.56357	8.35622	8.60936	9.04071	8.83705	9.17469	9.21325	9.36605	9.8931	9.92265	10.2363		4.81261e-05
0.19119	1.51559		0.18232	0.95326			5.0309e-05	10.2355	4.48356	4.85644	5.17394	5.32499	5.81515	6.21731	6.41068	6.58968	6.72693	7.11261	7.02349	6.9622	6.89997	7.26607	7.20013	7.34239	7.08586	7.17352	7.24022	7.34461	7.58946	7.33104	7.92067	7.81743	7.92281	8.16316	8.40511	8.58899	8.90361	8.68177	8.96983	9.3666	9.14609	9.55046	9.56795	9.66985	10.2758	10.2679	10.596		5.0309e-05
0.19017	1.51152		0.18139	0.94866			5.25909e-05	10.6546	4.6208	4.95845	5.28892	5.52343	5.9525	6.35723	6.54507	6.69689	6.85528	7.22665	7.13932	7.0487	7.03334	7.42344	7.3505	7.50614	7.24068	7.35078	7.42199	7.54738	7.793	7.55957	8.17537	8.04871	8.16633	8.44542	8.71685	8.89334	9.24545	9.0114	9.33442	9.69259	9.4589	9.93049	9.92396	9.97263	10.6539	10.6072	10.9476		5.25909e-05
0.18921	1.50742		0.18036	0.94401			5.49763e-05	11.0729	4.74972	5.0493	5.39619	5.71335	6.08303	6.48621	6.66999	6.79448	6.977	7.32953	7.2481	7.12925	7.16669	7.57627	7.49905	7.67058	7.3968	7.53112	7.60347	7.75466	8.0002	7.79477	8.43206	8.28405	8.4145	8.7303	9.03175	9.1969	9.58786	9.34436	9.70175	10.018	9.77482	10.3135	10.2801	10.2742	11.0258	10.9398	11.2901		5.49763e-05
0.18816	1.50327		0.17939	0.93916			5.74699e-05	11.4875	4.87016	5.12928	5.4958	5.89337	6.20646	6.60383	6.78522	6.88264	7.09202	7.42138	7.35007	7.20454	7.30016	7.7244	7.64561	7.83577	7.55458	7.71426	7.78435	7.9662	8.21104	8.03598	8.69014	8.52319	8.66723	9.01703	9.34907	9.49874	9.92953	9.67987	10.0703	10.342	10.0931	10.6981	10.6352	10.5744	11.3902	11.2648	11.6226		5.74699e-05
0.1872	1.49907		0.17836	0.93426			6.00766e-05	11.8963	4.98197	5.1987	5.58787	6.06231	6.32257	6.70981	6.89066	6.96165	7.20032	7.50249	7.44559	7.27535	7.4339	7.86777	7.79002	8.0017	7.71436	7.89986	7.96433	8.18167	8.42548	8.2825	8.94904	8.76579	8.92442	9.30484	9.668	9.79795	10.2692	10.0171	10.4387	10.6639	10.4129	11.0828	10.9882	10.873	11.7461	11.5814	11.9444		6.00766e-05
0.18621	1.49482		0.17734	0.92957			6.28016e-05	12.2973	5.08491	5.25798	5.67265	6.21917	6.43122	6.80405	6.98635	7.03197	7.30198	7.57334	7.53509	7.34255	7.56798	8.00634	7.93212	8.16837	7.87645	8.08755	8.14314	8.40063	8.64337	8.53351	9.2081	9.01145	9.18592	9.59289	9.9877	10.0937	10.6054	10.3552	10.8053	10.9831	10.7334	11.4661	11.3379	11.17	12.0922	11.8891	12.2548		6.28016e-05
0.18518	1.49055		0.17635	0.92496			6.56502e-05	12.6896	5.1788	5.30761	5.75046	6.36319	6.53232	6.88658	7.07245	7.09414	7.39714	7.6345	7.61909	7.40708	7.70246	8.14014	8.07175	8.33572	8.04113	8.27695	8.32049	8.62257	8.86452	8.78817	9.46668	9.25971	9.45152	9.88032	10.3073	10.385	10.937	10.6933	11.1684	11.2989	11.0536	11.8463	11.6833	11.4652	12.4276	12.1875	12.5535		6.56502e-05
0.18414	1.48624		0.17533	0.92028			6.86279e-05	13.0721	5.26344	5.34817	5.82171	6.49379	6.62584	6.95755	7.14922	7.1488	7.48599	7.6867	7.69819	7.4699	7.83731	8.26928	8.20874	8.50366	8.20863	8.4676	8.49614	8.84687	9.08865	9.04554	9.72409	9.51002	9.72098	10.1662	10.626	10.6712	11.2624	11.0305	11.5265	11.6106	11.3727	12.2218	12.0234	11.7586	12.7513	12.4762	12.84		6.86279e-05
0.18319	1.48183		0.17434	0.91557			7.17407e-05	13.4443	5.33872	5.38034	5.88683	6.6106	6.71177	7.01726	7.21699	7.19666	7.56876	7.73075	7.77301	7.53202	7.97246	8.39388	8.34291	8.67205	8.37913	8.65902	8.66987	9.07288	9.31543	9.30466	9.97966	9.7618	9.994	10.4498	10.9427	10.9514	11.5806	11.3657	11.878	11.9177	11.6895	12.5907	12.3572	12.05	13.0626	12.7551	13.1142		7.17407e-05
0.18218	1.47738		0.17335	0.91076			7.49947e-05	13.806	5.40463	5.40491	5.94631	6.71344	6.79014	7.06611	7.27619	7.23848	7.64571	7.76754	7.8442	7.59441	8.10773	8.51413	8.4741	8.84071	8.55277	8.85069	8.84151	9.29986	9.54443	9.56453	10.2327	10.0144	10.2702	10.7301	11.2567	11.225	11.8901	11.6982	12.2213	12.2194	12.0032	12.9515	12.6838	12.3393	13.3608	13.0241	13.3761		7.49947e-05
0.18118	1.47295		0.17238	0.90595			7.83963e-05	14.1569	5.46131	5.42282	6.00065	6.80234	6.861	7.1046	7.32729	7.27506	7.71711	7.79803	7.91245	7.65804	8.24288	8.63024	8.60214	9.00941	8.72959	9.04208	9.01092	9.52701	9.77521	9.82412	10.4826	10.267	10.5493	11.0063	11.567	11.4914	12.1898	12.0268	12.5549	12.5152	12.3126	13.3024	13.0024	12.6263	13.6454	13.2833	13.6258		7.83963e-05
0.1802	1.4684		0.17138	0.90111			8.19522e-05	14.497	5.50908	5.43513	6.05037	6.87751	6.92443	7.13336	7.37083	7.3072	7.78323	7.82327	7.97841	7.72384	8.37758	8.74249	8.72691	9.17787	8.90961	9.2326	9.17805	9.75352	10.0072	10.0824	10.7287	10.5191	10.8306	11.2776	11.8728	11.7501	12.4787	12.3508	12.8775	12.8046	12.617	13.6417	13.3125	12.9109	13.916	13.533	13.8635		8.19522e-05
0.17914	1.46387		0.17039	0.89623			8.56694e-05	14.8263	5.54844	5.44304	6.09599	6.93936	6.98052	7.15308	7.40739	7.33573	7.84437	7.84432	8.04277	7.79268	8.51142	8.85119	8.84825	9.3458	9.09274	9.42166	9.34289	9.97853	10.2399	10.3383	10.9705	10.7696	11.1137	11.5433	12.1732	12.0007	12.7557	12.6691	13.1877	13.087	12.9152	13.9679	13.6133	13.1929	14.1726	13.7737	14.0898		8.56694e-05
0.17818	1.45923		0.16933	0.89139			8.95552e-05	15.1448	5.58009	5.44791	6.13806	6.98847	7.0294	7.16458	7.43762	7.36147	7.90083	7.86231	8.10618	7.86538	8.64394	8.9567	8.96608	9.51283	9.27887	9.60866	9.50551	10.2012	10.4726	10.5908	11.2075	11.0179	11.3981	11.8027	12.4673	12.243	13.02	12.9809	13.4844	13.3619	13.2065	14.2792	13.9045	13.472	14.415	14.0057	14.3052		8.95552e-05
0.17712	1.45451		0.16837	0.88637			9.36173e-05	15.4524	5.60489	5.45116	6.17712	7.02558	7.07122	7.16874	7.4622	7.38527	7.95295	7.87841	8.16928	7.94269	8.7746	9.05942	9.08033	9.67863	9.46778	9.793	9.66603	10.4206	10.7047	10.8389	11.439	11.2631	11.6831	12.055	12.7544	12.4766	13.2708	13.2852	13.7665	13.6289	13.4898	14.5744	14.1855	13.748	14.6434	14.2298	14.5105		9.36173e-05
0.17622	1.44981		0.16733	0.88131			9.78635e-05	15.7492	5.6239	5.45436	6.21375	7.05162	7.1062	7.16655	7.48186	7.40795	8.00108	7.89383	8.23273	8.02528	8.90285	9.15982	9.19095	9.84281	9.65922	9.9741	9.82463	10.6359	10.9355	11.0815	11.6648	11.5043	11.9679	12.2997	13.0337	12.7015	13.5075	13.581	14.0331	13.8874	13.7643	14.8519	14.4561	14.0205	14.858	14.4467	14.7065		9.78635e-05
0.17516	1.44503		0.16635	0.87625			0.000102302	16.0351	5.63829	5.4591	6.24853	7.06762	7.13459	7.1591	7.49741	7.43036	8.04563	7.90979	8.29715	8.11377	9.02811	9.2584	9.29799	10.005	9.85285	10.1514	9.98156	10.8464	11.1642	11.3177	11.8845	11.7406	12.252	12.5363	13.3044	12.9177	13.7294	13.8677	14.2834	14.137	14.0293	15.1105	14.7161	14.2889	15.0591	14.6571	14.894		0.000102302
0.17419	1.4402		0.16536	0.87109			0.000106943	16.3104	5.64937	5.46702	6.2821	7.07478	7.15676	7.14756	7.5097	7.45337	8.08706	7.92758	8.36316	8.20867	9.14984	9.35572	9.40151	10.165	10.0483	10.3245	10.1371	11.0513	11.3902	11.5466	12.0977	11.9713	12.5344	12.764	13.5659	13.1253	13.9363	14.1441	14.5166	14.3773	14.284	15.3491	14.9653	14.5528	15.2471	14.8618	15.074		0.000106943
0.17316	1.43537		0.16435	0.8659			0.000111793	16.5753	5.65852	5.47977	6.31514	7.07443	7.17315	7.1332	7.51969	7.47785	8.12594	7.9485	8.43141	8.31044	9.26754	9.45241	9.50171	10.3224	10.2451	10.4928	10.2917	11.2501	11.6128	11.7674	12.3042	12.1954	12.8145	12.9826	13.8174	13.3244	14.1278	14.4096	14.7323	14.6078	14.5277	15.5667	15.2036	14.8114	15.4227	15.0617	15.2475		0.000111793
0.17217	1.43043		0.16341	0.86072			0.000116864	16.8301	5.6672	5.49899	6.34837	7.06803	7.18435	7.11741	7.52838	7.50472	8.16291	7.97391	8.50254	8.41946	9.38079	9.54917	9.59883	10.4771	10.4429	10.6563	10.4456	11.4421	11.8313	11.9793	12.5038	12.4124	13.0915	13.1916	14.0585	13.5151	14.3039	14.6632	14.9301	14.8282	14.7598	15.7627	15.431	15.0641	15.5863	15.2574	15.4154		0.000116864
0.17117	1.42543		0.16238	0.85547			0.000122165	17.0753	5.67695	5.52626	6.3826	7.05713	7.19104	7.10166	7.5369	7.5349	8.19874	8.00517	8.57718	8.53602	9.48927	9.64677	9.69324	10.6291	10.6411	10.8146	10.5994	11.6272	12.045	12.1817	12.6963	12.6213	13.3645	13.3905	14.2883	13.6977	14.4645	14.9042	15.1098	15.0381	14.9798	15.9363	15.6476	15.31	15.7386	15.4499	15.5787		0.000122165
0.17018	1.42043		0.16136	0.85007			0.000127706	17.3117	5.68932	5.56312	6.41869	7.04342	7.19407	7.08754	7.54644	7.56937	8.23429	8.04369	8.65601	8.66037	9.59275	9.74603	9.78542	10.7782	10.8392	10.9677	10.7535	11.8051	12.2534	12.3741	12.8819	12.8217	13.6329	13.5791	14.5067	13.8726	14.6098	15.1319	15.2714	15.2371	15.1873	16.0873	15.8533	15.548	15.8804	15.6397	15.7383		0.000127706
0.1692	1.41534		0.16036	0.84477			0.000133498	17.5401	5.7059	5.61106	6.45756	7.02866	7.19441	7.07669	7.55829	7.60911	8.27055	8.09088	8.73971	8.79264	9.69117	9.84783	9.87595	10.9248	11.0368	11.1158	10.9085	11.9757	12.456	12.5561	13.0604	13.013	13.8958	13.7572	14.7129	14.0401	14.7403	15.3455	15.415	15.4249	15.3819	16.2157	16.0484	15.7772	16.0123	15.8276	15.895		0.000133498
0.16816	1.4102		0.15941	0.83931			0.000139554	17.7613	5.72832	5.67146	6.50021	7.01468	7.19315	7.07084	7.5738	7.65513	8.30858	8.14815	8.82895	8.93293	9.78459	9.95309	9.96552	11.069	11.2332	11.259	11.065	12.1391	12.6523	12.7274	13.2321	13.1947	14.1524	13.9245	14.9068	14.2006	14.8562	15.5444	15.541	15.6012	15.5633	16.3214	16.233	15.9964	16.1349	16.014	16.0496		0.000139554
0.16722	1.40501		0.15834	0.83388			0.000145883	17.9765	5.75822	5.74563	6.54764	7.00335	7.19152	7.07175	7.59439	7.70844	8.34957	8.21689	8.92441	9.08124	9.87319	10.0628	10.0549	11.2111	11.4279	11.3977	11.2235	12.2957	12.842	12.8879	13.3971	13.3665	14.4019	14.0808	15.0878	14.3546	14.9583	15.728	15.6497	15.7658	15.7314	16.4049	16.4072	16.2044	16.2492	16.1993	16.2028		0.000145883
0.16616	1.39979		0.15739	0.82833			0.0001525	18.1868	5.79725	5.83478	6.60094	6.99656	7.19083	7.08121	7.62153	7.77004	8.39474	8.29845	9.02678	9.23753	9.95734	10.1778	10.1451	11.3517	11.6204	11.5323	11.3845	12.4458	13.0247	13.0374	13.5556	13.528	14.6436	14.2263	15.2559	14.5024	15.0473	15.8957	15.7419	15.9182	15.886	16.4669	16.5711	16.4	16.3556	16.3838	16.3552		0.0001525
0.1652	1.39442		0.1564	0.82269			0.000159418	18.393	5.84707	5.94002	6.66116	6.99617	7.19248	7.10097	7.65669	7.8409	8.44538	8.3941	9.13673	9.40168	10.0376	10.2992	10.2371	11.4913	11.8102	11.6634	11.5487	12.59	13.2004	13.1762	13.708	13.6792	14.8767	14.3607	15.4107	14.6445	15.1239	16.047	15.8183	16.0584	16.0272	16.508	16.7251	16.5817	16.4549	16.5675	16.5071		0.000159418
0.16418	1.38907		0.15534	0.81704			0.000166648	18.5964	5.90935	6.06233	6.72939	7.00402	7.19797	7.13277	7.70138	7.92198	8.50283	8.50503	9.25489	9.57353	10.1145	10.4278	10.3319	11.6307	11.997	11.7917	11.7166	12.7291	13.3688	13.3045	13.8546	13.8199	15.1004	14.4844	15.5521	14.7813	15.1892	16.1816	15.8798	16.1861	16.155	16.5293	16.8691	16.7485	16.5477	16.7505	16.6588		0.000166648
0.16319	1.38362		0.15438	0.8113			0.000174207	18.7978	5.98576	6.20256	6.80672	7.02187	7.20885	7.17827	7.75709	8.01418	8.56842	8.63233	9.38191	9.75286	10.1892	10.5646	10.4308	11.7706	12.1803	11.918	11.8888	12.8638	13.5301	13.4228	13.9959	13.9503	15.314	14.5974	15.6802	14.9133	15.2443	16.2994	15.9276	16.3012	16.2698	16.5323	17.0033	16.8991	16.6344	16.9325	16.8105		0.000174207
0.16218	1.37817		0.15337	0.80554			0.000182109	18.9981	6.07793	6.36145	6.8942	7.05143	7.22672	7.23907	7.82529	8.11834	8.64354	8.77696	9.51839	9.93941	10.2625	10.7104	10.5351	11.9119	12.3598	12.0433	12.0657	12.9952	13.6845	13.5315	14.1324	14.0707	15.5168	14.7002	15.795	15.0411	15.2905	16.4	15.963	16.4037	16.3718	16.5185	17.1279	17.0324	16.7157	17.1131	16.962		0.000182109
0.16119	1.37255		0.15239	0.79971			0.000190369	19.1983	6.18751	6.53958	6.99288	7.09431	7.25322	7.31665	7.90744	8.23526	8.72956	8.93974	9.66492	10.1329	10.3357	10.8661	10.6462	12.0558	12.5355	12.1684	12.2478	13.1246	13.8323	13.6316	14.2648	14.1814	15.7083	14.7932	15.8969	15.1649	15.329	16.4838	15.9875	16.4936	16.4616	16.4899	17.243	17.1475	16.792	17.2918	17.1132		0.000190369
0.16021	1.36693		0.15134	0.79374			0.000199004	19.399	6.31606	6.73739	7.10377	7.15202	7.29004	7.41239	8.00494	8.36569	8.82784	9.12136	9.82206	10.3329	10.4103	11.0323	10.7654	12.2032	12.7072	12.2946	12.4356	13.253	13.974	13.7238	14.3938	14.283	15.8879	14.8769	15.9861	15.2855	15.3614	16.5508	16.0027	16.571	16.5398	16.4485	17.3487	17.2434	16.8637	17.4678	17.2638		0.000199004
0.15917	1.36129		0.15039	0.78775			0.00020803	19.6009	6.4651	6.95516	7.22785	7.22597	7.33886	7.52758	8.11916	8.51031	8.93974	9.32236	9.99033	10.5393	10.4878	11.2098	10.8944	12.3555	12.8749	12.423	12.6295	13.382	14.1102	13.8093	14.5201	14.3763	16.0553	14.9523	16.0631	15.4032	15.3894	16.6016	16.0105	16.6363	16.6071	16.3967	17.4454	17.3195	16.9314	17.6403	17.4132		0.00020803
0.1582	1.35545		0.14935	0.78173			0.000217466	19.8048	6.63605	7.19301	7.36605	7.31748	7.40139	7.66333	8.25137	8.66974	9.06659	9.54315	10.1702	10.7515	10.57	11.3992	11.0344	12.5138	13.0389	12.5548	12.8299	13.513	14.2417	13.8893	14.6446	14.462	16.21	15.02	16.1287	15.5186	15.4146	16.6368	16.0129	16.6899	16.6644	16.3371	17.5331	17.3753	16.9954	17.8084	17.5611		0.000217466
0.1572	1.34966		0.14835	0.77554			0.00022733	20.0112	6.8302	7.45092	7.51926	7.42773	7.4793	7.82065	8.40282	8.84457	9.20968	9.78398	10.3623	10.9693	10.6588	11.601	11.1871	12.6796	13.1994	12.6914	13.0371	13.6476	14.3695	13.9651	14.7682	14.5414	16.3521	15.0811	16.1835	15.6323	15.4389	16.6573	16.0118	16.7323	16.7129	16.2727	17.6123	17.4106	17.0563	17.971	17.7067		0.00022733
0.15619	1.34376		0.14736	0.76952			0.000237641	20.2208	7.0487	7.7287	7.68832	7.55779	7.57424	8.00039	8.57462	9.03533	9.37027	10.045	10.5669	11.1925	10.7562	11.8158	11.354	12.854	13.3569	12.8341	13.2513	13.7874	14.4945	14.0384	14.8918	14.6156	16.4814	15.1368	16.2287	15.7449	15.4643	16.6643	16.0096	16.7643	16.7538	16.2063	17.6832	17.4255	17.1145	18.1271	17.8495		0.000237641
0.15518	1.33776		0.14635	0.76331			0.00024842	20.4344	7.29251	8.02597	7.87402	7.70863	7.68782	8.20325	8.76783	9.24251	9.54958	10.3261	10.7846	11.4207	10.8642	12.044	11.5364	13.0385	13.512	12.9842	13.473	13.9339	14.6179	14.1107	15.0165	14.686	16.5982	15.1883	16.2655	15.857	15.4928	16.6592	16.0086	16.7869	16.7884	16.1412	17.7464	17.4203	17.1707	18.2756	17.9888		0.00024842
0.15416	1.33177		0.14538	0.7569			0.000259688	20.6528	7.56239	8.34223	8.07709	7.88107	7.8216	8.42976	8.9834	9.4666	9.74876	10.6272	11.0159	11.6539	10.9853	12.2859	11.7357	13.2345	13.6654	13.1433	13.7024	14.089	14.7411	14.184	15.1435	14.7543	16.7032	15.2372	16.2951	15.9695	15.5266	16.6437	16.0112	16.8013	16.8184	16.0809	17.8026	17.3959	17.2256	18.4157	18.124		0.000259688
0.15318	1.32566		0.14441	0.75046			0.000271467	20.8768	7.8589	8.6768	8.29822	8.07586	7.97706	8.68033	9.22216	9.70804	9.96894	10.948	11.2611	11.8921	11.1216	12.542	11.9534	13.4433	13.8182	13.3129	13.9397	14.2543	14.8656	14.2601	15.274	14.8223	16.797	15.2852	16.3195	16.0833	15.568	16.62	16.0202	16.809	16.8457	16.0288	17.8526	17.3535	17.2802	18.5465	18.2547		0.000271467
0.15221	1.3195		0.14336	0.74393			0.00028378	21.1076	8.18236	9.02888	8.53803	8.29359	8.15564	8.95518	9.48486	9.96726	10.2112	11.2881	11.5208	12.1354	11.2757	12.8125	12.1906	13.6663	13.9717	13.4944	14.1853	14.4317	14.9931	14.3414	15.4093	14.892	16.881	15.334	16.3405	16.1993	15.6194	16.5907	16.0382	16.8121	16.8724	15.9888	17.8976	17.2949	17.3357	18.6674	18.3806		0.00028378
0.15118	1.31321		0.14234	0.73733			0.000296651	21.3464	8.53289	9.39755	8.79711	8.53479	8.35869	9.25442	9.77215	10.2447	10.4764	11.6471	11.7956	12.384	11.45	13.0976	12.4486	13.9049	14.1272	13.6894	14.4395	14.6227	15.1256	14.4301	15.5509	14.9657	16.9565	15.386	16.3604	16.3187	15.6835	16.5586	16.068	16.8126	16.9008	15.9649	17.9388	17.2224	17.3933	18.7781	18.5017		0.000296651
0.15017	1.30686		0.1414	0.73076			0.000310107	21.5943	8.91041	9.7818	9.07598	8.79987	8.58745	9.57801	10.0846	10.5407	10.7656	12.0244	12.0859	12.6385	11.647	13.3978	12.7284	14.1606	14.2864	13.8996	14.7028	14.8294	15.265	14.5288	15.7004	15.046	17.0254	15.4434	16.3818	16.4429	15.7629	16.5269	16.1128	16.813	16.9336	15.961	17.978	17.1388	17.4547	18.8785	18.618		0.000310107
0.14917	1.30047		0.14037	0.72402			0.000324173	21.8527	9.31464	10.1806	9.37512	9.08917	8.84311	9.92579	10.4225	10.8558	11.0796	12.4192	12.3924	12.8995	11.8693	13.7131	13.0311	14.4346	14.4513	14.1267	14.9756	15.0533	15.4136	14.6401	15.8595	15.1355	17.0899	15.5089	16.4074	16.5735	15.8605	16.4993	16.1756	16.8164	16.9737	15.9815	18.0172	17.0475	17.5219	18.9688	18.7301		0.000324173
0.14817	1.29394		0.13936	0.71715			0.000338877	22.123	9.74512	10.5928	9.69495	9.40295	9.12673	10.2975	10.7864	11.1903	11.419	12.831	12.7156	13.1678	12.1193	14.0439	13.3577	14.7283	14.6239	14.3724	15.2586	15.2963	15.5738	14.7668	16.03	15.2371	17.1526	15.5853	16.4403	16.7122	15.9792	16.4799	16.2597	16.8261	17.0242	16.0305	18.0585	16.9526	17.5969	19.05	18.8388		0.000338877
0.14714	1.28749		0.13834	0.71023			0.000354247	22.4065	10.2013	11.0173	10.0358	9.7414	9.43924	10.6928	11.1765	11.5447	11.7846	13.2589	13.0562	13.4445	12.3996	14.3902	13.7091	15.0429	14.8065	14.6384	15.5523	15.5601	15.7482	14.9117	16.2139	15.3541	17.2164	15.6757	16.4841	16.861	16.1221	16.473	16.3684	16.8455	17.0887	16.1123	18.1048	16.8587	17.6823	19.1233	18.9454		0.000354247
0.14623	1.28081		0.13736	0.70317			0.000370315	22.7047	10.6823	11.4532	10.3981	10.1046	9.78148	11.1113	11.5929	11.9194	12.1768	13.7022	13.4149	13.731	12.7123	14.7524	14.086	15.3797	15.0017	14.9264	15.8577	15.8463	15.9394	15.078	16.4132	15.4896	17.2847	15.7835	16.5423	17.0222	16.2923	16.4833	16.5052	16.8789	17.1709	16.2314	18.1591	16.7712	17.7812	19.1905	19.0514		0.000370315
0.14517	1.27402		0.13641	0.6961			0.000387112	23.0187	11.1875	11.8996	10.7821	10.4928	10.1541	11.5524	12.0357	12.3149	12.5961	14.16	13.7925	14.0288	13.0597	15.1307	14.4892	15.7399	15.2122	15.2382	16.1756	16.1565	16.1504	15.2688	16.6302	15.6471	17.3611	15.9124	16.6189	17.1983	16.4932	16.516	16.6734	16.9306	17.2747	16.3921	18.2249	16.6958	17.8965	19.2542	19.1591		0.000387112
0.14417	1.26723		0.13534	0.6889			0.000404671	23.3497	11.7157	12.3555	11.188	10.9057	10.5577	12.0156	12.5048	12.7315	13.0427	14.6317	14.1897	14.3397	13.4439	15.5254	14.9193	16.1244	15.4409	15.5757	16.5073	16.4923	16.3843	15.4872	16.8672	15.8303	17.4498	16.0662	16.7181	17.392	16.728	16.5763	16.8766	17.0053	17.4046	16.5986	18.306	16.6392	18.0321	19.3176	19.2714		0.000404671
0.14318	1.26033		0.13439	0.68175			0.000423026	23.6988	12.2658	12.8204	11.6159	11.3435	10.9926	12.5003	13.0003	13.1699	13.5168	15.1165	14.6073	14.6657	13.8666	15.9367	15.3767	16.5343	15.6908	15.9405	16.854	16.8551	16.644	15.7365	17.1267	16.0429	17.555	16.249	16.8443	17.6066	17.0001	16.6699	17.1185	17.1083	17.565	16.8552	18.4069	16.6086	18.1918	19.3844	19.3913		0.000423026
0.14218	1.2533		0.13331	0.67422			0.000442213	24.0668	12.8369	13.2935	12.0659	11.8061	11.4591	13.0058	13.5218	13.6304	14.0184	15.6136	15.0462	15.0092	14.3294	16.365	15.8619	16.9706	15.9653	16.3345	17.2172	17.2463	16.9328	16.0202	17.4111	16.2888	17.6815	16.465	17.0023	17.8452	17.313	16.8027	17.4026	17.2448	17.7609	17.166	18.5322	16.6115	18.3801	19.4594	19.5231		0.000442213
0.14122	1.24632		0.13234	0.66673			0.000462271	24.4544	13.4275	13.7745	12.5383	12.2932	11.9573	13.5315	14.0691	14.1136	14.5476	16.1225	15.5072	15.3725	14.8339	16.8107	16.3753	17.4339	16.2675	16.7594	17.5985	17.6672	17.254	16.3414	17.7233	16.5719	17.8344	16.7187	17.1967	18.1116	17.6701	16.9809	17.7326	17.4208	17.997	17.5349	18.6871	16.6562	18.6016	19.5478	19.671		0.000462271
0.14016	1.23908		0.13142	0.65914			0.000483239	24.8622	14.0366	14.2632	13.0329	12.8049	12.4871	14.0767	14.6418	14.6201	15.1041	16.6428	15.9913	15.7584	15.3811	17.2744	16.917	17.925	16.6009	17.2169	17.9997	18.1192	17.611	16.7035	18.0659	16.8962	18.0189	17.0147	17.4326	18.4095	18.075	17.2107	18.1121	17.642	18.2787	17.9658	18.8771	16.7511	18.8613	19.6556	19.8402		0.000483239
0.13925	1.23189		0.1302	0.64966			0.000505157	25.2903	14.6627	14.7596	13.55	13.3409	13.0487	14.6408	15.2398	15.1506	15.6879	17.174	16.4994	16.1696	15.972	17.7566	17.4873	18.4446	16.969	17.7087	18.4229	18.6035	18.0072	17.1099	18.4418	17.2659	18.2406	17.3575	17.7152	18.7431	18.5312	17.4984	18.5445	17.9147	18.6112	18.4624	19.1081	16.905	19.1646	19.7893	20.0366		0.000505157
0.13819	1.22459		0.12905	0.64011			0.00052807	25.7389	15.3049	15.2639	14.0895	13.9011	13.6416	15.2234	15.8625	15.7057	16.299	17.7162	17.0325	16.6091	16.6074	18.2582	18.0864	18.9933	17.3753	18.2364	18.8701	19.1213	18.4458	17.5638	18.8541	17.6849	18.5052	17.752	18.0495	19.1167	19.042	17.8504	19.0336	18.2452	19	19.028	19.3863	17.127	19.5171	19.9564	20.2664		0.00052807
0.13719	1.21707		0.12806	0.6321			0.000552022	26.2078	15.962	15.7766	14.6518	14.4856	14.2659	15.824	16.5099	16.2864	16.9371	18.2696	17.5918	17.08	17.2877	18.7801	18.7144	19.5715	17.8231	18.8017	19.3439	19.6739	18.9303	18.0684	19.3057	18.1572	18.8184	18.2026	18.4407	19.5347	19.6109	18.2729	19.5827	18.6398	19.4506	19.6658	19.7182	17.4261	19.9246	20.1647	20.5366		0.000552022
0.13619	1.20954		0.12707	0.62395			0.000577061	26.6966	16.6331	16.2985	15.237	15.0944	14.9213	16.4427	17.1816	16.8937	17.6025	18.8347	18.1782	17.5855	18.0132	19.3238	19.3715	20.1799	18.3161	19.4061	19.8468	20.2626	19.4641	18.6269	19.7997	18.6869	19.1864	18.7141	18.894	20.002	20.2413	18.7723	20.1952	19.1049	19.9684	20.3789	20.1106	17.8113	20.3933	20.4229	20.8549		0.000577061
0.13519	1.20183		0.12612	0.61568			0.000603235	27.2048	17.3175	16.8309	15.8455	15.7277	15.6076	17.0792	17.8775	17.5287	18.2953	19.4125	18.7933	18.1289	18.784	19.8907	20.058	20.8189	18.8575	20.0513	20.3819	20.8887	20.0502	19.2421	20.3395	19.2778	19.6151	19.291	19.4146	20.5234	20.9365	19.3546	20.8744	19.6471	20.559	21.1698	20.5705	18.2914	20.9293	20.7399	21.2295		0.000603235
0.13417	1.19412		0.12511	0.60735			0.000630597	27.7315	18.0145	17.375	16.4778	16.3856	16.3246	17.734	18.5977	18.1927	19.0156	20.0041	19.4382	18.7136	19.5998	20.4825	20.7742	21.4891	19.4508	20.7388	20.952	21.5536	20.6921	19.9172	20.9282	19.9338	20.1106	19.9378	20.0077	21.104	21.6996	20.0256	21.6236	20.2725	21.2279	22.0409	21.1051	18.8754	21.5392	21.1254	21.669		0.000630597
0.13321	1.18627		0.1241	0.59886			0.000659199	28.2757	18.7238	17.9328	17.1345	17.0686	17.0723	18.4074	19.3423	18.8873	19.7639	20.6114	20.1144	19.343	20.4604	21.1014	21.5204	22.1912	20.0993	21.4702	21.5607	22.2588	21.3928	20.6547	21.5693	20.6585	20.679	20.6588	20.678	21.749	22.5337	20.791	22.4457	20.9875	21.9806	22.9944	21.7219	19.5716	22.2294	21.5895	22.1827		0.000659199
0.13217	1.17831		0.12306	0.59026			0.000689099	28.8359	19.4454	18.5064	17.8164	17.7772	17.8506	19.1003	20.1115	19.614	20.5408	21.2364	20.8236	20.0207	21.3652	21.7497	22.2972	22.9257	20.8061	22.247	22.2113	23.0058	22.1554	21.4574	22.2662	21.4554	21.3261	21.4582	21.4306	22.4638	23.4418	21.6559	23.3438	21.7982	22.8222	24.032	22.4282	20.3882	23.0066	22.1425	22.7802		0.000689099
0.13117	1.17024		0.12203	0.58153			0.000720355	29.4106	20.1795	19.0983	18.5244	18.5122	18.6597	19.8138	20.906	20.3745	21.3469	21.8816	21.5673	20.7502	22.3137	22.4299	23.1052	23.6937	21.5743	23.0709	22.9077	23.7964	22.9828	22.3278	23.0222	22.3278	22.0579	22.34	22.2701	23.2535	24.4266	22.6252	24.3207	22.7104	23.7579	25.1552	23.2313	21.3328	23.8771	22.795	23.4711		0.000720355
0.13015	1.1621		0.1211	0.57268			0.000753029	29.9976	20.9268	19.7112	19.2597	19.2743	19.4997	20.5493	21.7263	21.1709	22.1831	22.5499	22.3475	21.5349	23.305	23.1451	23.9453	24.496	22.4069	23.9435	23.6536	24.6324	23.8779	23.2681	23.8409	23.2789	22.8798	23.3079	23.2007	24.1235	25.4906	23.7031	25.379	23.7295	24.7924	26.3654	24.1387	22.4123	24.8474	23.5574	24.2655		0.000753029
0.12916	1.15369		0.12007	0.56366			0.000787185	30.5947	21.6883	20.3482	20.0235	20.0648	20.3712	21.3084	22.5734	22.0051	23.0504	23.2445	23.1661	22.3784	24.3386	23.8982	24.8186	25.3337	23.3064	24.8663	24.453	25.5155	24.8433	24.2805	24.7257	24.3114	23.797	24.3653	24.2267	25.0789	26.6362	24.8931	26.5212	24.8605	25.9302	27.6634	25.1572	23.633	25.9234	24.4402	25.173		0.000787185
0.12818	1.14527		0.11905	0.55447			0.00082289	31.1993	22.4653	21.0128	20.8175	20.8848	21.2746	22.0933	23.4485	22.8792	23.95	23.969	24.0251	23.2838	25.4134	24.6926	25.7263	26.2082	24.2754	25.8409	25.3098	26.4477	25.8814	25.3667	25.6798	25.4277	24.8141	25.5153	25.3514	26.1245	27.8652	26.1983	27.7494	26.1078	27.1754	29.0497	26.2934	25.0002	27.111	25.4534	26.2032		0.00082289
0.12718	1.13676		0.11807	0.54518			0.000860215	31.8084	23.2596	21.7085	21.6435	21.7358	22.2109	22.9064	24.3529	23.7955	24.8833	24.7276	24.9266	24.2544	26.5287	25.5318	26.67	27.1211	25.316	26.869	26.2281	27.4311	26.9944	26.5283	26.7064	26.6299	25.9352	26.7604	26.5782	27.2651	29.1793	27.6204	29.0655	27.4751	28.5312	30.5247	27.5533	26.5182	28.4153	26.6066	27.3654		0.000860215
0.12621	1.12805		0.11704	0.53577			0.000899232	32.4187	24.0736	22.4393	22.5033	22.6196	23.1809	23.7505	25.2883	24.7562	25.8517	25.5244	25.8728	25.2931	27.6836	26.4195	27.6513	28.0739	26.4301	27.952	27.2117	28.4678	28.184	27.7665	27.8086	27.9196	27.1638	28.1029	27.9095	28.5047	30.5796	29.1606	30.4711	28.9655	30.0006	32.088	28.9425	28.19	29.8409	27.9087	28.6681		0.000899232
0.12517	1.11931		0.11604	0.52617			0.00094002	33.0265	24.9098	23.2092	23.3991	23.5378	24.1859	24.6285	26.2565	25.7636	26.8568	26.364	26.8661	26.4025	28.8772	27.3595	28.6721	29.0686	27.6191	29.0914	28.2645	29.5598	29.4518	29.0821	28.9891	29.2978	28.5025	29.5442	29.3473	29.8471	32.0667	30.8191	31.9673	30.581	31.5856	33.7392	30.4655	30.0176	31.3918	29.3679	30.1193		0.00094002
0.12414	1.11046		0.11512	0.51647			0.000982657	33.6278	25.7712	24.0223	24.3332	24.4926	25.2272	25.5438	27.2595	26.8198	27.9003	27.2511	27.9085	27.585	30.1087	28.3555	29.7345	30.1072	28.8842	30.2887	29.39	30.7092	30.7989	30.4757	30.2506	30.7651	29.9534	31.0852	30.8927	31.2956	33.6409	32.5949	33.5549	32.3229	33.2877	35.4772	32.1263	32.0014	33.071	30.9912	31.7262		0.000982657
0.12316	1.10143		0.11407	0.50661			0.00103	34.2186	26.661	24.8828	25.3079	25.4858	26.3063	26.4999	28.2994	27.9271	28.9838	28.1907	29.0023	28.8425	31.3772	29.4116	30.8409	31.1918	30.226	31.545	30.5917	31.9181	32.2259	31.9472	31.5951	32.3217	31.5174	32.7263	32.5466	32.8526	35.3017	34.4861	35.2343	34.1915	35.1073	37.3007	33.9277	34.1405	34.8811	32.7846	33.4951		0.00103
0.12217	1.09226		0.11307	0.49652			0.00107	34.7944	27.583	25.7951	26.3259	26.5199	27.4247	27.5005	29.3786	29.0876	30.1092	29.1875	30.1497	30.1765	32.6821	30.5315	31.9935	32.3246	31.6448	32.8616	31.8725	33.1885	33.733	33.4964	33.0247	33.9669	33.195	34.467	34.3085	34.52	37.0485	36.4899	37.0053	36.186	37.0444	39.2078	35.8717	36.4329	36.8235	34.753	35.4311		0.00107
0.1212	1.08298		0.11207	0.48636			0.00112	35.3511	28.5407	26.7632	27.3896	27.5971	28.5845	28.5495	30.4993	30.3031	31.2784	30.2466	31.3528	31.5883	34.0228	31.7191	33.1949	33.508	33.1405	34.2394	33.2351	34.5223	35.3198	35.1228	34.541	35.7	34.9854	36.3062	36.1779	36.2989	38.8797	38.6025	38.8676	38.3048	39.0977	41.1965	37.9592	38.8746	38.8987	36.8997	37.5382		0.00112
0.12016	1.07358		0.11109	0.47597			0.00117	35.8841	29.5385	27.7913	28.5019	28.7199	29.7874	29.6506	31.6642	31.5755	32.4932	31.3729	32.6135	33.0785	35.3989	32.9781	34.4478	34.7445	34.7127	35.6795	34.6818	35.9215	36.9856	36.8252	36.1452	37.5195	36.8872	38.2423	38.153	38.1895	40.7935	40.8192	40.8201	40.5451	41.2653	43.2644	40.1897	41.4608	41.1063	39.2264	39.8192		0.00117
0.11915	1.06408		0.11007	0.46541			0.00123	36.3896	30.5804	28.8834	29.6654	29.8908	31.0359	30.8081	32.8757	32.9065	33.7558	32.571	33.9338	34.6471	36.8105	34.3122	35.755	36.0366	36.3603	37.1825	36.2143	37.3878	38.7293	38.6025	37.8382	39.4235	38.898	40.2727	40.2316	40.1913	42.7876	43.1343	42.8617	42.9031	43.5445	45.409	42.5617	44.1847	43.4451	41.7333	42.2752		0.00123
0.11818	1.05435		0.10909	0.45473			0.00128	36.8635	31.6709	30.0431	30.8832	31.1125	32.3321	32.0258	34.1366	34.2976	35.068	33.8456	35.3155	36.2938	38.2577	35.7249	37.1195	37.3869	38.0822	38.7492	37.8339	38.9228	40.5489	40.453	39.6205	41.4097	41.0144	42.3942	42.4106	42.3029	44.8591	45.5415	44.9905	45.3741	45.9315	47.6274	45.0724	47.0384	45.9124	44.4186	44.906		0.00128
0.1172	1.04457		0.10806	0.44384			0.00134	37.3024	32.8146	31.274	32.158	32.3877	33.6786	33.3078	35.4495	35.7502	36.4319	35.2011	36.7602	38.0177	39.7411	37.2194	38.5441	38.798	39.8768	40.3802	39.5413	40.5283	42.4424	42.3749	41.4921	43.4753	43.2324	44.6031	44.6863	44.5218	47.0048	48.0337	47.2046	47.9523	48.4217	49.9166	47.7177	50.0124	48.5048	47.2787	47.7097		0.00134
0.11618	1.03454		0.10709	0.43277			0.0014	37.7031	34.016	32.5795	33.4928	33.7191	35.0781	34.6582	36.8172	37.2652	37.8497	36.6414	38.2697	39.8173	41.2616	38.7987	40.032	40.2729	41.7421	42.0759	41.3367	42.2055	44.4071	44.366	43.4528	45.6173	45.5469	46.8948	47.0543	46.8448	49.2208	50.6028	49.5014	50.6309	51.0097	52.2737	50.4921	53.0961	51.218	50.3081	50.6827		0.0014
0.11517	1.02445		0.10606	0.42153			0.00146	38.0628	35.2798	33.9625	34.8905	35.1098	36.5335	36.0808	38.2424	38.8435	39.3234	38.1701	39.8453	41.6909	42.8206	40.4658	41.5863	41.8142	43.6759	43.8367	43.2197	43.9558	46.44	46.424	45.502	47.8322	47.9523	49.2644	49.5096	49.2677	51.5032	53.2406	51.8783	53.4021	53.6894	54.6953	53.3892	56.2776	54.0463	53.4997	53.8197		0.00146
0.11416	1.01419		0.10507	0.41005			0.00153	38.3791	36.6107	35.4256	36.3541	36.5625	38.0476	37.5793	39.7276	40.4855	40.8549	39.7906	41.4885	43.6359	44.4196	42.2231	43.2099	43.4249	45.676	45.6629	45.1897	45.7801	48.5378	48.5465	47.6386	50.1163	50.4424	51.7067	52.0466	51.7856	53.8475	55.9381	54.3322	56.2576	56.4539	57.1784	56.401	59.5442	56.9837	56.8443	57.1139		0.00153
0.11321	1.00376		0.10404	0.39844			0.0016	38.6503	38.0132	36.9713	37.8861	38.0802	39.6236	39.1572	41.2754	42.1916	42.4461	41.5056	43.2004	45.6495	46.0606	44.0726	44.9059	45.1076	47.7397	47.5545	47.2452	47.6795	50.6969	50.7308	49.8613	52.4657	53.0103	54.2158	54.6595	54.393	56.249	58.6861	56.8597	59.1883	59.2957	59.7197	59.5189	62.8822	60.0231	60.3312	60.5567		0.0016
0.11216	0.99312		0.10309	0.38662			0.00167	38.8749	39.4916	38.6015	39.4894	39.6656	41.2645	40.8178	42.8881	43.9614	44.0987	43.3171	44.9821	47.7287	47.7458	46.016	46.6771	46.8652	49.8645	49.5117	49.3845	49.6543	52.9138	52.9744	52.1684	54.8763	55.6489	56.786	57.3419	57.0836	58.7028	61.4754	59.4576	62.1846	62.2069	62.3164	62.7332	66.2777	63.1568	63.9481	64.138		0.00167
0.11118	0.98234		0.10205	0.37432			0.00175	39.0521	41.05	40.3175	41.1664	41.3215	42.9734	42.5639	44.5679	45.7946	45.8142	45.2265	46.8346	49.8698	49.4778	48.0545	48.526	48.7004	52.0477	51.5344	51.6052	51.7049	55.1846	55.2745	54.5582	57.3441	58.3508	59.4114	60.0873	59.8507	61.2038	64.2965	62.1221	65.2365	65.1792	64.9654	66.0334	69.7163	66.3766	67.6814	67.846		0.00175
0.11015	0.9715		0.10104	0.36215			0.00183	39.1816	42.6921	42.1205	42.9193	43.0506	44.7532	44.398	46.3164	47.6899	47.5939	47.2345	48.7587	52.0691	51.2593	50.1887	50.4552	50.6157	54.2867	53.6223	53.9048	53.8312	57.5057	57.6285	57.0282	59.865	61.1087	62.0863	62.8891	62.6871	63.7471	67.1403	64.8497	68.3338	68.2041	67.6642	69.4083	73.1836	69.6738	71.5159	71.6677		0.00183
0.10917	0.96057		0.10005	0.34969			0.00191	39.2637	44.4213	44.0108	44.7501	44.8554	46.607	46.3218	48.1352	49.6459	49.4386	49.3408	50.7549	54.3224	53.0935	52.4184	52.4664	52.6134	56.579	55.7753	56.2801	56.0325	59.8731	60.0339	59.576	62.4349	63.9148	64.8048	65.7404	65.5849	66.3273	69.9979	67.6364	71.466	71.2726	70.4103	72.846	76.6651	73.0393	75.4353	75.5882		0.00191
0.10816	0.94917		0.09904	0.3371			0.002	39.2994	46.2401	45.9884	46.6602	46.7379	48.5373	48.3365	50.0251	51.6606	51.3488	51.5444	52.8234	56.6253	54.9835	54.7429	54.5615	54.6958	58.9219	57.9927	58.7275	58.3079	62.2831	62.4881	62.1987	65.0498	66.7617	67.5615	68.6343	68.5361	68.9393	72.8606	70.4784	74.6226	74.3759	73.2013	76.3341	80.1467	76.4635	79.4221	79.5913		0.002
0.10721	0.93786		0.098	0.32439			0.00209	39.2902	48.1507	48.0523	48.6506	48.7001	50.5466	50.4428	51.9866	53.7314	53.3247	53.8429	54.9643	58.9732	56.9324	57.1607	56.7415	56.8646	61.3131	60.2738	61.2428	60.6559	64.7322	64.9887	64.8932	67.7055	69.6419	70.3509	71.5639	71.5322	71.5779	75.7202	73.3715	77.7931	77.5046	76.0351	79.8597	83.6145	79.9367	83.4577	83.6598		0.00209
0.10619	0.92626		0.09704	0.31132			0.00218	39.2383	50.1543	50.2011	50.7222	50.7435	52.637	52.6403	54.0195	55.8551	55.3659	56.2334	57.1771	61.3613	58.9436	59.6695	59.0071	59.1213	63.75	62.6178	63.8217	63.0742	67.2166	67.5332	67.6559	70.3982	72.5482	73.168	74.5224	74.5644	74.2379	78.569	76.3117	80.9671	80.6499	78.9097	83.4096	87.0551	83.4488	87.5229	87.7749		0.00218
0.10517	0.91441		0.09602	0.29818			0.00228	39.1466	52.2515	52.4328	52.8748	52.8694	54.8099	54.9279	56.1231	58.0281	57.4714	58.7117	59.4611	63.7845	61.0203	62.2664	61.3585	61.4671	66.2304	65.0234	66.4591	65.5604	69.7329	70.1194	70.4831	73.1242	75.4735	76.0081	77.503	77.6238	76.9142	81.3999	79.2946	84.1345	83.8025	81.8234	86.9706	90.4558	86.99	91.5978	91.9174		0.00228
0.10418	0.90249		0.09504	0.28484			0.00239	39.0188	54.4419	54.7445	55.108	55.0785	57.0666	57.3039	58.2959	60.2461	59.64	61.2728	61.8151	66.2379	63.1655	64.9475	63.7953	63.9028	68.7522	67.4894	69.1501	68.1112	72.2779	72.7451	73.371	75.8799	78.4113	78.8667	80.4992	80.7013	79.602	84.2068	82.3163	87.2858	86.954	84.7745	90.5296	93.805	90.5503	95.6626	96.0676		0.00239
0.10321	0.8904		0.09402	0.2712			0.00249	38.8592	56.7241	57.1329	57.4208	57.3712	59.4074	59.7653	60.5359	62.5047	61.8699	63.9109	64.2376	68.7167	65.3823	67.7086	66.3169	66.4286	71.3135	70.0141	71.8892	70.7229	74.8486	75.4085	76.3154	78.6623	81.3558	81.7402	83.505	83.7882	82.2967	86.9845	85.3725	90.4123	90.0962	87.7616	94.0739	97.0922	94.1204	99.6978	100.205		0.00249
0.10214	0.87784		0.09304	0.25744			0.00261	38.673	59.0958	59.594	59.8115	59.7473	61.8325	62.3085	62.8404	64.7988	64.1588	66.6193	66.7266	71.2162	67.6735	70.5445	68.922	69.0447	73.9127	72.5961	74.6709	73.3914	77.4424	78.108	79.3123	81.4685	84.3018	84.6255	86.5149	86.876	84.9944	89.729	88.4593	93.5062	93.2218	90.7836	97.5917	100.308	97.6914	103.684	104.312		0.00261
0.10112	0.86523		0.09212	0.24339			0.00273	38.4661	61.5536	62.123	62.2778	62.2064	64.341	64.9291	65.2059	67.1233	66.5041	69.3905	69.2798	73.7321	70.0416	73.4499	71.6088	71.7505	76.5486	75.2334	77.4897	76.1121	80.0573	80.8426	82.3577	84.2965	87.245	87.5203	89.5242	89.9565	87.6917	92.4377	91.573	96.5608	96.3243	93.8399	101.072	103.446	101.255	107.604	108.367		0.00273
0.10014	0.85243		0.09104	0.22913			0.00285	38.2451	64.0929	64.7148	64.8167	64.7473	66.9315	67.6213	67.6283	69.4725	68.9026	72.2163	71.8946	76.2605	72.4888	76.4184	74.3751	74.5451	79.2204	77.9242	80.3401	78.8801	82.6916	83.6113	85.4474	87.1446	90.1822	90.4231	92.5287	93.0223	90.3858	95.1094	94.7103	99.5708	99.3982	96.9299	104.505	106.501	104.804	111.441	112.353		0.00285
0.09913	0.83952		0.09002	0.21471			0.00298	38.0174	66.708	67.3635	67.4248	67.3685	69.6017	70.3789	70.1028	71.8407	71.3507	75.0878	74.5678	78.7977	75.017	79.4434	77.2183	77.4272	81.9274	80.6665	83.2167	81.6899	85.344	86.4138	88.5776	90.0118	93.1111	93.3332	95.5253	96.0663	93.0744	97.7443	97.868	102.532	102.439	100.053	107.882	109.468	108.332	115.179	116.254		0.00298
0.09814	0.82636		0.08902	0.20005			0.00311	37.7908	69.3921	70.0625	70.0975	70.0678	72.3486	73.1944	72.6239	74.222	73.8444	77.9955	77.2958	81.3406	77.6275	82.5177	80.1353	80.395	84.6694	83.4582	86.1139	84.536	88.0139	89.25	91.7445	92.8974	96.0305	96.2508	98.5115	99.0823	95.7564	100.344	101.043	105.443	105.444	103.21	111.195	112.346	111.833	118.804	120.053		0.00311
0.09717	0.81294		0.08805	0.18524			0.00326	37.5735	72.1372	72.8048	72.83	72.8425	75.1682	76.0598	75.1854	76.6102	76.3792	80.9296	80.0748	83.8865	80.3212	85.6338	83.1226	83.4462	87.4466	86.2968	89.0265	87.4123	90.701	92.1202	94.9443	95.8015	98.9399	99.1768	101.486	102.065	98.431	102.912	104.234	108.302	108.411	106.401	114.439	115.136	115.304	122.306	123.737		0.00326
0.09617	0.79947		0.08705	0.17011			0.0034	37.3737	74.9342	75.5825	75.6165	75.6891	78.0559	78.9661	77.7806	78.9992	78.9501	83.8797	82.9005	86.4334	83.0981	88.7837	86.1761	86.5779	90.259	89.1801	91.9494	90.3127	93.4055	95.0249	98.1736	98.7246	101.84	102.113	104.448	105.009	101.098	105.452	107.437	111.109	111.34	109.626	117.61	117.841	118.74	125.674	127.293		0.0034
0.09514	0.78566		0.08604	0.15484			0.00356	37.1996	77.7729	78.3877	78.4508	78.6039	81.0062	81.9038	80.4021	81.3829	81.5516	86.8352	85.7683	88.9795	85.9578	91.9593	89.2917	89.7867	93.1073	92.1054	94.8777	93.231	96.1279	97.9649	101.429	101.668	104.732	105.062	107.398	107.912	103.759	107.97	110.65	113.866	114.231	112.886	120.705	120.463	122.14	128.902	130.711		0.00356
0.09416	0.77164		0.08504	0.13938			0.00372	37.0588	80.6424	81.2116	81.3259	81.5821	84.0128	84.8626	83.0423	83.7551	84.1781	89.7858	88.6733	91.5236	88.8987	95.1522	92.4646	93.069	95.992	95.0699	97.8069	96.1611	98.8691	100.941	104.707	104.632	107.62	108.027	110.337	110.769	106.415	110.472	113.874	116.578	117.087	116.18	123.724	123.011	125.502	131.984	133.984		0.00372
0.09317	0.75765		0.08404	0.1236			0.00389	36.9585	83.5306	84.0451	84.2344	84.6188	87.0684	87.8321	85.693	86.1099	86.8233	92.7208	91.6105	94.0653	91.9184	98.3541	95.6898	96.4203	98.9138	98.0707	100.733	99.0968	101.631	103.954	108.005	107.62	110.505	111.012	113.267	113.581	109.069	112.965	117.105	119.248	119.911	119.51	126.666	125.491	128.826	134.919	137.107		0.00389
0.09218	0.7429		0.08304	0.10777			0.00406	36.9053	86.4246	86.8788	87.168	87.708	90.1653	90.8013	88.3458	88.4419	89.4806	95.63	94.5743	96.6044	95.0136	101.557	98.9622	99.8359	101.873	101.105	103.651	102.032	104.414	107.006	111.322	110.632	113.392	114.022	116.191	116.345	111.724	115.46	120.343	121.884	122.709	122.876	129.537	127.914	132.114	137.709	140.078		0.00406
0.09116	0.72847		0.08204	0.09174			0.00425	36.9046	89.3107	89.7028	90.1181	90.8433	93.2945	93.7588	90.9918	90.7454	92.1431	98.5035	97.559	99.1413	98.1798	104.751	102.276	103.31	104.871	104.169	106.559	104.962	107.221	110.098	114.653	113.673	116.287	117.061	119.114	119.064	114.383	117.964	123.588	124.494	125.487	126.278	132.34	130.292	135.368	140.358	142.898		0.00425
0.09015	0.71333		0.08105	0.07543			0.00444	36.9611	92.1745	92.5069	93.0754	94.0173	96.4464	96.6931	93.6221	93.0153	94.8034	101.332	100.559	101.677	101.411	107.93	105.625	106.837	107.908	107.26	109.453	107.88	110.053	113.229	117.997	116.743	119.194	120.135	122.041	121.737	117.052	120.487	126.84	127.087	128.253	129.717	135.083	132.637	138.591	142.872	145.571		0.00444
0.08914	0.69822		0.08003	0.05904			0.00464	37.0787	95.0006	95.2803	96.0299	97.2221	99.6104	99.5923	96.2272	95.2466	97.4537	104.105	103.567	104.212	104.701	111.085	109.004	110.41	110.984	110.373	112.329	110.781	112.913	116.402	121.353	119.846	122.118	123.25	124.976	124.369	119.736	123.04	130.097	129.674	131.017	133.192	137.773	134.965	141.788	145.263	148.104		0.00464
0.08815	0.68292		0.07906	0.04242			0.00485	37.2602	97.7732	98.0119	98.971	100.449	102.775	102.444	98.7974	97.4343	100.086	106.814	106.576	106.748	108.04	114.207	112.405	114.021	114.098	113.505	115.185	113.66	115.802	119.617	124.718	122.984	125.067	126.411	127.925	126.961	122.439	125.632	133.361	132.265	133.788	136.702	140.422	137.292	144.963	147.544	150.506		0.00485
0.08717	0.66733		0.07804	0.02567			0.00507	37.5079	100.476	100.69	101.888	103.687	105.929	105.237	101.323	99.574	102.691	109.451	109.579	109.285	111.419	117.29	115.821	117.662	117.25	116.65	118.017	116.513	118.72	122.872	128.09	126.159	128.045	129.623	130.895	129.519	125.167	128.274	136.631	134.873	136.577	140.247	143.039	139.633	148.122	149.73	152.791		0.00507
0.08616	0.6513		0.07704	0.00874			0.0053	37.8231	103.091	103.304	104.769	106.928	109.057	107.958	103.795	101.661	105.259	112.008	112.568	111.826	114.828	120.324	119.244	121.324	120.437	119.804	120.823	119.334	121.669	126.168	131.467	129.371	131.058	132.89	133.891	132.046	127.925	130.975	139.906	137.511	139.394	143.824	145.637	142.006	151.269	151.837	154.973		0.0053
0.08509	0.63554		0.07607	-0.00851			0.00554	38.2064	105.603	105.841	107.602	110.159	112.149	110.596	106.202	103.692	107.783	114.478	115.535	114.369	118.254	123.303	122.667	124.997	123.658	122.961	123.598	122.119	124.649	129.502	134.846	132.624	134.111	136.216	136.919	134.548	130.72	133.743	143.188	140.191	142.251	147.433	148.228	144.428	154.412	153.887	157.068		0.00554
0.08415	0.61878		0.07505	-0.02575			0.00579	38.6578	107.994	108.29	110.375	113.368	115.188	113.14	108.536	105.662	110.252	116.853	118.47	116.915	121.684	126.22	126.081	128.672	126.909	126.115	126.34	124.866	127.658	132.872	138.226	135.916	137.209	139.604	139.985	137.029	133.555	136.588	146.475	142.925	145.158	151.07	150.826	146.916	157.556	155.901	159.098		0.00579
0.08315	0.60219		0.07403	-0.04312			0.00606	39.1765	110.248	110.64	113.077	116.545	118.162	115.578	110.787	107.568	112.658	119.13	121.364	119.465	125.106	129.068	129.478	132.336	130.186	129.259	129.045	127.569	130.696	136.276	141.604	139.248	140.356	143.055	143.096	139.496	136.435	139.516	149.768	145.726	148.127	154.733	153.445	149.487	160.706	157.9	161.083		0.00606
0.08212	0.58576		0.07301	-0.06067			0.00633	39.7609	112.349	112.879	115.696	119.676	121.056	117.901	112.948	109.407	114.99	121.303	124.207	122.016	128.503	131.843	132.85	135.98	133.484	132.389	131.709	130.227	133.761	139.71	144.978	142.62	143.555	146.57	146.255	141.955	139.366	142.534	153.068	148.607	151.168	158.42	156.1	152.157	163.87	159.911	163.048		0.00633
0.08118	0.5686		0.07206	-0.07834			0.00662	40.4085	114.281	114.995	118.219	122.748	123.855	120.098	115.009	111.176	117.241	123.369	126.99	124.569	131.86	134.539	136.188	139.59	136.798	135.496	134.328	132.837	136.848	143.168	148.345	146.03	146.81	150.149	149.467	144.411	142.35	145.646	156.375	151.58	154.29	162.127	158.804	154.943	167.053	161.959	165.017		0.00662
0.08016	0.55091		0.07107	-0.0961			0.00692	41.1156	116.03	116.979	120.635	125.747	126.546	122.162	116.964	112.873	119.4	125.325	129.702	127.12	135.162	137.151	139.482	143.156	140.12	138.574	136.898	135.398	139.954	146.646	151.702	149.476	150.12	153.788	152.737	146.871	145.39	148.855	159.688	154.654	157.503	165.851	161.571	157.859	170.26	164.069	167.017		0.00692
0.07913	0.53333		0.07001	-0.11381			0.00723	41.8773	117.58	118.82	122.933	128.66	129.113	124.084	118.805	114.496	121.459	127.171	132.333	129.666	138.391	139.677	142.725	146.665	143.444	141.615	139.416	137.907	143.075	150.137	155.047	152.955	153.488	157.485	156.067	149.341	148.489	152.165	163.008	157.841	160.815	169.589	164.416	160.918	173.497	166.269	169.076		0.00723
0.07665	0.4876		0.069	-0.13177			0.00756	42.687	118.921	120.509	125.1	131.472	131.543	125.858	120.526	116.042	123.41	128.904	134.872	132.203	141.532	142.113	145.905	150.104	146.761	144.612	141.876	140.364	146.202	153.633	158.376	156.463	156.912	161.235	159.46	151.826	151.648	155.575	166.337	161.147	164.231	173.336	167.351	164.134	176.77	168.584	171.221		0.00756
0.07414	0.43906		0.06806	-0.14991			0.0079	43.5366	120.039	122.035	127.126	134.169	133.822	127.477	122.122	117.51	125.245	130.524	137.307	134.726	144.567	144.456	149.013	153.46	150.061	147.555	144.275	142.766	149.331	157.128	161.685	159.997	160.389	165.031	162.917	154.333	154.866	159.084	169.673	164.58	167.758	177.088	170.389	167.515	180.082	171.04	173.478		0.0079
0.07315	0.41954		0.067	-0.16804			0.00826	44.4158	120.925	123.39	129	136.737	135.938	128.936	123.587	118.898	126.955	132.034	139.63	137.228	147.479	146.704	152.039	156.721	153.334	150.438	146.607	145.114	152.451	160.611	164.97	163.55	163.917	168.867	166.438	156.867	158.141	162.69	173.017	168.144	171.399	180.843	173.539	171.071	183.438	173.66	175.875		0.00826
0.07217	0.39984		0.06603	-0.18619			0.00864	45.3125	121.57	124.566	130.713	139.161	137.878	130.232	124.918	120.204	128.535	133.432	141.828	139.701	150.254	148.857	154.974	159.874	156.57	153.25	148.867	147.405	155.555	164.073	168.227	167.116	167.49	172.733	170.022	159.432	161.472	166.388	176.37	171.842	175.154	184.597	176.812	174.807	186.842	176.466	178.436		0.00864
0.07111	0.37965		0.06504	-0.20459			0.00903	46.2126	121.967	125.556	132.255	141.428	139.631	131.362	126.112	121.427	129.977	134.723	143.892	142.137	152.875	150.912	157.806	162.906	159.757	155.984	151.052	149.639	158.631	167.503	171.451	170.689	171.103	176.619	173.666	162.032	164.854	170.172	179.731	175.673	179.024	188.345	180.214	178.727	190.296	179.479	181.183		0.00903
0.07015	0.35921		0.06409	-0.22292			0.00944	47.1003	122.113	126.354	133.618	143.525	141.189	132.324	127.167	122.565	131.277	135.907	145.813	144.525	155.328	152.871	160.526	165.807	162.883	158.631	153.157	151.815	161.67	170.892	174.637	174.26	174.746	180.515	177.366	164.671	168.28	174.034	183.102	179.636	183.005	192.086	183.751	182.83	193.803	182.715	184.138		0.00944
0.06913	0.33855		0.06309	-0.24125			0.00987	47.9581	122.004	126.955	134.794	145.438	142.541	133.117	128.081	123.616	132.429	136.988	147.582	146.855	157.601	154.731	163.123	168.564	165.936	161.181	155.176	153.93	164.659	174.226	177.778	177.822	178.412	184.407	181.118	167.351	171.743	177.964	186.481	183.724	187.092	195.814	187.427	187.115	197.364	186.188	187.317		0.00987
0.06809	0.31733		0.06202	-0.2599			0.01031	48.7678	121.639	127.355	135.776	147.154	143.682	133.744	128.853	124.578	133.43	137.97	149.19	149.114	159.68	156.495	165.586	171.167	168.902	163.624	157.105	155.984	167.586	177.494	180.868	181.364	182.089	188.283	184.914	170.074	175.234	181.95	189.868	187.929	191.279	199.528	191.242	191.576	200.981	189.909	190.736		0.01031
0.06715	0.29574		0.06103	-0.27858			0.01078	49.5107	121.021	127.55	136.559	148.663	144.605	134.204	129.485	125.451	134.278	138.854	150.629	151.289	161.554	158.161	167.905	173.606	171.768	165.953	158.94	157.973	170.437	180.683	183.9	184.876	185.763	192.128	188.746	172.838	178.742	185.979	193.263	192.241	195.555	203.224	195.196	196.205	204.653	193.884	194.406		0.01078
0.06617	0.274		0.05999	-0.29731			0.01127	50.1686	120.151	127.537	137.136	149.954	145.307	134.5	129.977	126.23	134.97	139.645	151.893	153.365	163.214	159.73	170.07	175.869	174.52	168.158	160.676	159.896	173.199	183.779	186.865	188.347	189.423	195.927	192.603	175.645	182.255	190.036	196.662	196.645	199.908	206.899	199.284	200.99	208.379	198.116	198.334		0.01127
0.06515	0.25178		0.05904	-0.31608			0.01178	50.724	119.036	127.317	137.503	151.015	145.783	134.636	130.33	126.914	135.504	140.345	152.975	155.328	164.653	161.202	172.069	177.949	177.145	170.229	162.308	161.748	175.857	186.768	189.755	191.765	193.052	199.663	196.475	178.491	185.758	194.106	200.065	201.125	204.325	210.549	203.502	205.919	212.156	202.605	202.523		0.01178
0.06413	0.22912		0.05803	-0.33488			0.01232	51.1615	117.682	126.887	137.657	151.838	146.034	134.616	130.546	127.501	135.882	140.958	153.87	157.164	165.862	162.576	173.894	179.836	179.629	172.158	163.831	163.525	178.398	189.638	192.561	195.118	196.635	203.322	200.349	181.373	189.237	198.17	203.466	205.663	208.788	214.171	207.838	210.975	215.983	207.343	206.973		0.01232
0.06312	0.20614		0.0569	-0.35684			0.01288	51.4679	116.097	126.25	137.596	152.416	146.059	134.443	130.628	127.987	136.104	141.486	154.575	158.858	166.839	163.853	175.534	181.524	181.96	173.936	165.241	165.223	180.807	192.374	195.273	198.393	200.155	206.886	204.21	184.285	192.676	202.21	206.863	210.237	213.282	217.761	212.284	216.139	219.855	212.322	211.679		0.01288
0.06215	0.18265		0.05577	-0.37918			0.01346	51.6323	114.293	125.407	137.318	152.743	145.862	134.124	130.578	128.37	136.173	141.93	155.086	160.396	167.58	165.032	176.982	183.007	184.124	175.556	166.534	166.837	183.071	194.965	197.881	201.577	203.595	210.339	208.043	187.222	196.058	206.208	210.251	214.824	217.786	221.316	216.824	221.389	223.766	217.526	216.629		0.01346
0.06114	0.15878		0.05475	-0.39838			0.01407	51.6467	112.282	124.362	136.824	152.815	145.447	133.665	130.4	128.647	136.093	142.294	155.403	161.763	168.086	166.111	178.23	184.28	186.11	177.011	167.707	168.36	185.177	197.396	200.375	204.658	206.938	213.666	211.832	190.175	199.364	210.145	213.622	219.4	222.28	224.832	221.444	226.703	227.713	222.937	221.811		0.01407
0.06016	0.13449		0.05377	-0.41775			0.01471	51.5057	110.078	123.121	136.116	152.63	144.82	133.072	130.098	128.814	135.868	142.578	155.526	162.947	168.36	167.089	179.272	185.34	187.907	178.295	168.756	169.787	187.112	199.657	202.743	207.622	210.165	216.85	215.56	193.134	202.578	214	216.971	223.937	226.742	228.307	226.124	232.055	231.686	228.53	227.205		0.01471
0.05913	0.10972		0.0528	-0.43722			0.01538	51.2057	107.698	121.688	135.195	152.186	143.99	132.352	129.676	128.869	135.504	142.783	155.457	163.936	168.405	167.966	180.102	186.185	189.506	179.403	169.678	171.11	188.864	201.736	204.975	210.455	213.259	219.876	219.207	196.09	205.68	217.754	220.29	228.409	231.149	231.736	230.845	237.418	235.68	234.277	232.788		0.01538
0.05814	0.08441		0.05176	-0.45683			0.01607	50.7453	105.158	120.071	134.066	151.486	142.967	131.512	129.137	128.808	135.008	142.91	155.198	164.72	168.227	168.738	180.717	186.814	190.898	180.331	170.471	172.323	190.424	203.623	207.06	213.145	216.203	222.73	222.755	199.028	208.651	221.385	223.568	232.786	235.477	235.115	235.583	242.763	239.684	240.147	238.532		0.01607
0.05718	0.0586		0.05074	-0.47655			0.0168	50.1241	102.477	118.279	132.733	150.532	141.762	130.561	128.487	128.629	134.387	142.959	154.755	165.288	167.835	169.403	181.114	187.228	192.075	181.074	171.133	173.417	191.78	205.309	208.988	215.678	218.978	225.397	226.185	201.935	211.474	224.875	226.795	237.041	239.703	238.438	240.315	248.062	243.688	246.104	244.407		0.0168
0.05614	0.03215		0.0497	-0.49633			0.01756	49.3427	99.6734	116.32	131.203	149.33	140.387	129.507	127.731	128.329	133.65	142.929	154.133	165.633	167.238	169.959	181.291	187.43	193.03	181.631	171.661	174.386	192.926	206.785	210.748	218.043	221.569	227.864	229.475	204.795	214.129	228.204	229.961	241.143	243.802	241.703	245.014	253.283	247.681	252.109	250.378		0.01756
0.05512	0.00477		0.0487	-0.51632			0.01836	48.4021	96.767	114.204	129.483	147.885	138.857	128.356	126.872	127.906	132.803	142.818	153.339	165.75	166.447	170.403	181.249	187.423	193.76	182	172.056	175.221	193.853	208.045	212.331	220.225	223.96	230.119	232.606	207.591	216.601	231.352	233.053	245.064	247.75	244.901	249.656	258.397	251.651	258.122	256.408		0.01836
0.05412	-0.02234		0.04777	-0.53642			0.01919	47.3037	93.7776	111.943	127.581	146.206	137.185	127.118	125.916	127.357	131.857	142.627	152.382	165.634	165.475	170.73	180.989	187.212	194.261	182.181	172.315	175.915	194.557	209.083	213.728	222.215	226.137	232.151	235.559	210.304	218.872	234.302	236.057	248.779	251.524	248.028	254.211	263.373	255.584	264.1	262.458		0.01919
0.05311	-0.05097		0.04672	-0.5566			0.02006	46.0497	90.7256	109.548	125.506	144.303	135.388	125.799	124.867	126.681	130.819	142.351	151.271	165.285	164.337	170.939	180.517	186.803	194.531	182.175	172.44	176.46	195.034	209.895	214.932	224	228.087	233.95	238.312	212.916	220.929	237.037	238.959	252.261	255.102	251.075	258.651	268.181	259.465	269.997	268.486		0.02006
0.05215	-0.08007		0.0457	-0.577			0.02097	44.6428	87.6309	107.031	123.268	142.188	133.481	124.408	123.73	125.876	129.699	141.99	150.017	164.703	163.046	171.024	179.838	186.205	194.57	181.985	172.431	176.85	195.283	210.48	215.935	225.572	229.799	235.508	240.847	215.405	222.757	239.54	241.743	255.488	258.463	254.036	262.949	272.791	263.279	275.769	274.448		0.02097
0.05114	-0.10958		0.04474	-0.59746			0.02193	43.0875	84.5137	104.407	120.879	139.876	131.482	122.951	122.51	124.942	128.505	141.54	148.632	163.893	161.621	170.983	178.959	185.427	194.381	181.614	172.289	177.078	195.302	210.837	216.733	226.919	231.262	236.819	243.145	217.75	224.345	241.798	244.395	258.435	261.585	256.902	267.075	277.175	267.009	281.368	280.299		0.02193
0.05014	-0.14023		0.04372	-0.61803			0.02292	41.3905	81.3934	101.688	118.35	137.381	129.407	121.437	121.211	123.88	127.246	140.998	147.129	162.859	160.076	170.811	177.889	184.479	193.966	181.067	172.015	177.137	195.095	210.967	217.321	228.034	232.469	237.875	245.189	219.929	225.681	243.795	246.896	261.086	264.45	259.661	270.999	281.304	270.635	286.746	285.993		0.02292
0.04912	-0.17179		0.04278	-0.63887			0.02396	39.5619	78.289	98.8889	115.696	134.72	127.273	119.871	119.837	122.69	125.929	140.361	145.521	161.61	158.43	170.504	176.639	183.372	193.329	180.349	171.611	177.021	194.663	210.872	217.695	228.908	233.412	238.672	246.96	221.919	226.757	245.519	249.228	263.42	267.038	262.302	274.692	285.15	274.138	291.856	291.483		0.02396
0.04817	-0.20421		0.04175	-0.6598			0.02505	37.6158	75.2183	96.0245	112.929	131.911	125.096	118.26	118.393	121.372	124.562	139.625	143.822	160.155	156.699	170.058	175.22	182.118	192.476	179.465	171.079	176.726	194.01	210.557	217.854	229.534	234.086	239.206	248.442	223.696	227.564	246.959	251.373	265.423	269.332	264.813	278.125	288.688	277.498	296.653	296.721		0.02505
0.04717	-0.23768		0.04072	-0.68094			0.02618	35.5718	72.1979	93.1089	110.064	128.971	122.892	116.609	116.883	119.931	123.152	138.789	142.045	158.505	154.901	169.47	173.645	180.727	191.412	178.422	170.421	176.246	193.142	210.025	217.797	229.904	234.486	239.475	249.62	225.239	228.097	248.103	253.312	267.083	271.317	267.178	281.269	291.891	280.691	301.091	301.662		0.02618
0.04615	-0.27311		0.03975	-0.70243			0.02737	33.455	69.243	90.157	107.115	125.92	120.675	114.924	115.311	118.368	121.706	137.847	140.205	156.673	153.052	168.735	171.928	179.214	190.145	177.228	169.638	175.577	192.066	209.282	217.524	230.012	234.61	239.477	250.481	226.523	228.349	248.943	255.027	268.389	272.979	269.383	284.097	294.736	283.696	305.129	306.26		0.02737
0.04513	-0.30943		0.03877	-0.72401			0.02861	31.2966	66.3671	87.1832	104.098	122.778	118.458	113.209	113.682	116.689	120.228	136.799	138.315	154.675	151.168	167.852	170.084	177.589	188.682	175.89	168.735	174.716	190.789	208.338	217.037	229.854	234.457	239.211	251.012	227.53	228.319	249.47	256.499	269.336	274.304	271.41	286.584	297.202	286.49	308.729	310.474		0.02861
0.04419	-0.34675		0.03776	-0.74618			0.02991	29.1337	63.5822	84.202	101.029	119.566	116.255	111.469	111.999	114.899	118.724	135.641	136.389	152.526	149.265	166.818	168.126	175.865	187.033	174.417	167.713	173.662	189.321	207.199	216.341	229.426	234.029	238.68	251.206	228.239	228.005	249.678	257.71	269.919	275.283	273.243	288.706	299.271	289.049	311.856	314.263		0.02991
0.04321	-0.38681		0.03677	-0.7689			0.03127	27.0085	60.8983	81.2278	97.9225	116.303	114.076	109.706	110.266	113.004	117.198	134.374	134.44	150.243	147.356	165.633	166.072	174.055	185.208	172.818	166.576	172.415	187.672	205.877	215.44	228.725	233.327	237.885	251.055	228.633	227.408	249.564	258.644	270.141	275.908	274.862	290.442	300.927	291.351	314.481	317.593		0.03127
0.04216	-0.42816		0.03576	-0.79226			0.03268	24.9663	58.3238	78.2748	94.796	113.011	111.93	107.925	108.49	111.012	115.654	132.997	132.482	147.846	145.456	164.295	163.939	172.17	183.217	171.103	165.327	170.975	185.854	204.383	214.344	227.751	232.357	236.832	250.555	228.698	226.531	249.125	259.287	270.004	276.173	276.25	291.773	302.156	293.375	316.58	320.431		0.03268
0.04117	-0.47253		0.03477	-0.81635			0.03417	23.0541	55.8654	75.3568	91.6659	109.71	109.826	106.129	106.673	108.934	114.096	131.512	130.529	145.353	143.577	162.808	161.743	170.225	181.071	169.281	163.971	169.345	183.88	202.73	213.059	226.507	231.126	235.526	249.706	228.421	225.38	248.362	259.625	269.516	276.076	277.389	292.685	302.949	295.1	318.134	322.749		0.03417
0.04012	-0.51928		0.03377	-0.84123			0.03572	21.3179	53.5281	72.4871	88.5486	106.422	107.772	104.32	104.822	106.779	112.526	129.92	128.591	142.786	141.731	161.174	159.501	168.23	178.784	167.363	162.512	167.531	181.763	200.933	211.598	224.993	229.641	233.976	248.508	227.792	223.962	247.277	259.647	268.688	275.616	278.261	293.165	303.298	296.506	319.128	324.523		0.03572
0.03915	-0.56844		0.03276	-0.86719			0.03734	19.8002	51.3152	69.6784	85.4605	103.166	105.773	102.502	102.943	104.559	110.946	128.226	126.682	140.164	139.929	159.396	157.23	166.198	176.368	165.36	160.954	165.537	179.519	199.004	209.972	223.216	227.913	232.192	246.967	226.805	222.284	245.875	259.344	267.533	274.795	278.849	293.204	303.2	297.578	319.555	325.735		0.03734
0.03819	-0.62175		0.03174	-0.89413			0.03903	18.5375	49.2283	66.9426	82.4171	99.9608	103.832	100.677	101.04	102.286	109.36	126.433	124.811	137.507	138.179	157.481	154.947	164.141	173.837	163.283	159.304	163.372	177.161	196.96	208.194	221.181	225.953	230.184	245.09	225.457	220.357	244.161	258.712	266.066	273.617	279.137	292.797	302.653	298.3	319.413	326.37		0.03903
0.03716	-0.67802		0.03074	-0.92223			0.0408	17.5585	47.2674	64.2905	79.4334	96.8246	101.953	98.8473	99.1197	99.9736	107.769	124.547	122.989	134.835	136.489	155.435	152.667	162.068	171.204	161.141	157.567	161.045	174.706	194.816	206.277	218.898	223.773	227.965	242.886	223.748	218.194	242.146	257.747	264.305	272.089	279.111	291.945	301.661	298.661	318.706	326.422		0.0408
0.03615	-0.7426		0.02974	-0.9518			0.04265	16.8826	45.431	61.7318	76.5234	93.7734	100.136	97.0161	97.1883	97.6352	106.175	122.577	121.224	132.168	134.866	153.267	150.404	159.991	168.484	158.944	155.748	158.567	172.169	192.587	204.237	216.376	221.387	225.55	240.37	221.681	215.807	239.838	256.45	262.269	270.219	278.759	290.649	300.23	298.652	317.444	325.887		0.04265
0.03367	-0.9261		0.02877	-0.98275			0.04459	16.5197	43.7159	59.2749	73.7	90.8216	98.3801	95.1854	95.2522	95.2853	104.579	120.53	119.525	129.521	133.313	150.987	148.171	157.919	165.69	156.703	153.853	155.95	169.565	190.289	202.088	213.63	218.81	222.955	237.556	219.265	213.211	237.253	254.825	259.981	268.02	278.071	288.917	298.369	298.269	315.643	324.768		0.04459
0.03116	-1.23902		0.02775	-1.01511			0.04661	16.4705	42.1178	56.9271	70.9749	87.9822	96.6845	93.3578	93.3178	92.9387	102.983	118.417	117.898	126.914	131.833	148.607	145.981	155.86	162.838	154.428	151.89	153.209	166.911	187.937	199.845	210.672	216.058	220.196	234.464	216.512	210.422	234.406	252.88	257.461	265.505	277.039	286.761	296.092	297.509	313.325	323.076		0.04661
0.0301	-1.42949		0.02682	-1.04963			0.04872	16.728	40.631	54.6944	68.3584	85.2659	95.0453	91.5357	91.3919	90.61	101.389	116.246	116.347	124.359	130.427	146.138	143.843	153.821	159.943	152.125	149.864	150.36	164.221	185.547	197.525	207.52	213.147	217.292	231.116	213.438	207.456	231.312	250.625	254.735	262.691	275.659	284.197	293.413	296.375	310.518	320.824		0.04872
0.02914	-1.75043		0.02577	-1.08588			0.05093	17.2796	39.2487	52.5814	65.8597	82.6818	93.4582	89.7214	89.4809	88.314	99.7972	114.031	114.877	121.872	129.095	143.595	141.766	151.81	157.017	149.805	147.783	147.417	161.511	183.131	195.143	204.191	210.093	214.263	227.534	210.06	204.332	227.993	248.075	251.826	259.596	273.929	281.244	290.352	294.872	307.253	318.033		0.05093
0.02812	-3.28037		0.02472	-1.12469			0.05324	18.1092	37.9634	50.5913	63.4862	80.2368	91.9176	87.9172	87.5915	86.0648	98.2097	111.783	113.489	119.464	127.834	140.991	139.758	149.831	154.076	147.474	145.652	144.4	158.795	180.703	192.711	200.704	206.913	211.126	223.744	206.402	201.067	224.467	245.246	248.757	256.239	271.85	277.924	286.93	293.008	303.567	314.727		0.05324
0.02718	-1.75349		0.02374	-1.1658			0.05566	19.2003	36.7668	48.7261	61.2436	77.9359	90.417	86.1254	85.73	83.8762	96.6282	109.515	112.186	117.145	126.64	138.341	137.822	147.888	151.133	145.139	143.479	141.326	156.087	178.275	190.245	197.079	203.626	207.903	219.774	202.489	197.679	220.755	242.158	245.551	252.642	269.423	274.263	283.17	290.795	299.5	310.935		0.05566
0.02614	-1.47364		0.02278	-1.20956			0.05818	20.5379	35.6501	46.9865	59.1363	75.7818	88.9493	84.3482	83.9025	81.7606	95.0546	107.239	110.965	114.924	125.509	135.66	135.963	145.984	148.199	142.806	141.269	138.213	153.399	175.856	187.756	193.337	200.247	204.613	215.652	198.349	194.188	216.881	238.831	242.232	248.827	266.657	270.289	279.1	288.247	295.095	306.691		0.05818
0.0251	-1.30785		0.02175	-1.25717			0.06082	22.1099	34.6046	45.3717	57.1666	73.7756	87.5068	82.5877	82.1148	79.7298	93.491	104.967	109.827	112.807	124.434	132.963	134.181	144.12	145.289	140.48	139.03	135.079	150.745	173.455	185.254	189.5	196.793	201.275	211.409	194.016	190.61	212.868	235.289	238.82	244.82	263.56	266.033	274.748	285.382	290.396	302.032		0.06082
0.02418	-1.19977		0.02073	-1.30962			0.06358	23.9082	33.621	43.8799	55.3353	71.916	86.0817	80.8462	80.3724	77.7939	91.9401	102.714	108.767	110.799	123.407	130.263	132.477	142.297	142.413	138.167	136.766	131.944	148.135	171.079	182.75	185.589	193.282	197.91	207.075	189.522	186.965	208.738	231.558	235.337	240.647	260.148	261.529	270.143	282.221	285.453	297.001		0.06358
0.0231	-1.11717		0.01958	-1.37629			0.06646	25.9275	32.6906	42.5078	53.6413	70.2002	84.6659	79.1259	78.6804	75.9618	90.405	100.49	107.781	108.902	122.421	127.576	130.848	140.514	139.583	135.87	134.485	128.825	145.58	168.733	180.251	181.629	189.731	194.536	202.684	184.905	183.273	204.519	227.667	231.801	236.336	256.437	256.813	265.32	278.788	280.315	291.643		0.06646
0.02212	-1.05097		0.01843	-1.4534			0.06948	28.1641	31.8048	41.2512	52.0821	68.6234	83.2514	77.4291	77.0434	74.2408	88.8892	98.3092	106.863	107.12	121.466	124.916	129.292	138.769	136.809	133.595	132.193	125.741	143.089	166.422	177.765	177.644	186.155	191.173	198.267	180.204	179.551	200.235	223.644	228.232	231.915	252.449	251.923	260.315	275.109	275.033	286.009		0.06948
0.0211	-0.99662		0.0174	-1.53148			0.07263	30.6131	30.9555	40.1048	50.6536	67.179	81.8303	75.7579	75.4655	72.6369	87.3966	96.1825	106.008	105.451	120.532	122.297	127.804	137.06	134.101	131.344	129.896	122.712	140.673	164.147	175.296	173.656	182.572	187.838	193.86	175.46	175.819	195.913	219.522	224.647	227.417	248.209	246.9	255.164	271.214	269.66	280.152		0.07263
0.0201	-0.95193		0.01648	-1.62391			0.07592	33.2645	30.1351	39.0623	49.35	65.8593	80.3953	74.1148	73.9505	71.1543	85.9311	94.1212	105.207	103.894	119.61	119.732	126.379	135.385	131.47	129.123	127.601	119.754	138.339	161.91	172.848	169.692	178.999	184.55	189.495	170.713	172.097	191.58	215.332	221.062	222.872	243.746	241.785	249.908	267.135	264.247	274.126		0.07592
0.01914	-0.91308		0.01545	-1.73972			0.07937	36.0992	29.3372	38.1165	48.1647	64.6551	78.9391	72.5018	72.5012	69.7957	84.497	92.1359	104.452	102.447	118.689	117.235	125.011	133.74	128.925	126.935	125.315	116.887	136.096	159.711	170.424	165.776	175.452	181.326	185.204	166.007	168.404	187.264	211.107	217.493	218.313	239.092	236.622	244.586	262.906	258.847	267.989		0.07937
0.01812	-0.87999		0.01443	-1.89365			0.08297	39.0852	28.556	37.2598	47.0895	63.5559	77.4554	70.9209	71.1198	68.5621	83.0984	90.236	103.733	101.108	117.759	114.817	123.692	132.122	126.477	124.784	123.045	114.127	133.951	157.549	168.026	161.934	171.948	178.182	181.021	161.38	164.759	182.993	206.88	213.955	213.774	234.283	231.453	239.241	258.562	253.509	261.798		0.08297
0.01711	-0.84997		0.01345	-2.12906			0.08673	42.1741	27.7872	36.4837	46.1154	62.5504	75.9384	69.3739	69.8077	67.4529	81.7393	88.4298	103.041	99.8727	116.81	112.49	122.418	130.528	124.134	122.675	120.797	111.491	131.911	155.422	165.655	158.189	168.503	175.134	176.973	156.873	161.183	178.795	202.684	210.462	209.286	229.355	226.321	233.915	254.138	248.282	255.613		0.08673
0.01609	-0.82364		0.01243	-2.66169			0.09066	45.2993	27.0273	35.7794	45.2326	61.6265	74.3835	67.8625	68.5655	66.4657	80.4232	86.7246	102.366	98.737	115.833	110.266	121.18	128.956	121.906	120.614	118.579	108.996	129.981	153.328	163.31	154.566	165.134	172.196	173.091	152.523	157.695	174.697	198.551	207.026	204.884	224.349	221.27	228.649	249.67	243.209	249.489		0.09066
0.01507	-0.79996		0.01145	-2.52562			0.09478	48.3752	26.2746	35.1375	44.4306	60.7715	72.7869	66.3881	67.3929	65.5967	79.1535	85.126	101.695	97.697	114.819	108.153	119.974	127.404	119.803	118.605	116.399	106.655	128.169	151.265	160.992	151.089	161.857	169.382	169.398	148.365	154.315	170.727	194.513	203.661	200.599	219.308	216.342	223.488	245.197	238.334	243.485		0.09478
0.01415	-0.7781		0.01044	-2.091			0.09907	51.2993	25.5285	34.5488	43.6981	59.9723	71.1463	64.952	66.2887	64.8406	77.9331	83.6386	101.019	96.7483	113.761	106.161	118.793	125.87	117.834	116.657	114.264	104.484	126.48	149.23	158.7	147.782	158.688	166.705	165.92	144.431	151.062	166.913	190.601	200.38	196.464	214.276	211.578	218.473	240.755	233.695	237.656		0.09907
0.01311	-0.75874		0.00938	-1.87976			0.10357	53.9564	24.7897	34.0038	43.024	59.2156	69.4604	63.5553	65.2509	64.1906	76.7643	82.2655	100.327	95.8867	112.652	104.298	117.633	124.355	116.009	114.774	112.183	102.495	124.919	147.22	156.432	144.666	155.643	164.175	162.676	140.749	147.956	163.281	186.842	197.193	192.509	209.299	207.017	213.647	236.38	229.327	232.055		0.10357
0.01212	-0.73978		0.00845	-1.74039			0.10827	56.2247	24.0603	33.4932	42.3965	58.488	67.7295	62.199	64.2769	63.6388	75.649	81.0083	99.6081	95.1079	111.487	102.571	116.49	122.86	114.336	112.966	110.165	100.701	123.491	145.235	154.189	141.763	152.737	161.804	159.686	137.347	145.016	159.856	183.266	194.114	188.764	204.424	202.698	209.05	232.11	225.26	226.735		0.10827
0.01109	-0.72295		0.00744	-1.63492			0.11318	57.9842	23.3433	33.0082	41.8046	57.7764	65.9551	60.8839	63.3631	63.1761	74.5884	79.8674	98.8522	94.4078	110.261	100.986	115.361	121.385	112.825	111.24	108.217	99.111	122.198	143.272	151.97	139.093	149.986	159.6	156.965	134.248	142.261	156.664	179.896	191.153	185.259	199.697	198.656	204.721	227.979	221.522	221.744		0.11318
0.01014	-0.70648		0.0064	-1.55159			0.11831	59.1254	22.6428	32.5402	41.2371	57.0685	64.1402	59.6106	62.5056	62.7927	73.583	78.8416	98.0496	93.7824	108.974	99.5475	114.243	119.933	111.483	109.604	106.349	97.7342	121.046	141.329	149.773	136.672	147.403	157.57	154.529	131.473	139.708	153.727	176.756	188.32	182.019	195.163	194.923	200.696	224.019	218.136	217.127		0.11831
0.00908	-0.69097		0.00543	-1.48173			0.12368	59.559	21.9636	32.0819	40.6838	56.3521	62.2888	58.3794	61.6995	62.4781	72.6325	77.9284	97.1916	93.2274	107.621	98.2595	113.136	118.506	110.318	108.067	104.569	96.577	120.035	139.405	147.6	134.516	145.002	155.72	152.387	129.04	137.373	151.065	173.866	185.625	179.068	190.866	191.528	197.009	220.261	215.119	212.923		0.12368
0.00811	-0.67602		0.00444	-1.42195			0.12929	59.2241	21.311	31.6264	40.1352	55.6165	60.4066	57.1906	60.9396	62.2213	71.736	77.1238	96.2702	92.7387	106.204	97.1235	112.038	117.108	109.334	106.636	102.884	95.6434	119.167	137.501	145.45	132.637	142.792	154.054	150.55	126.965	135.269	148.696	171.241	183.076	176.426	186.846	188.496	193.689	216.731	212.484	209.17		0.12929
0.00713	-0.66149		0.00345	-1.36953			0.13515	58.0945	20.6908	31.1682	39.583	54.8519	58.5004	56.0443	60.2203	62.0109	70.8914	76.4224	95.2789	92.3122	104.723	96.1398	110.95	115.74	108.536	105.319	101.301	94.9348	118.441	135.615	143.322	131.044	140.784	152.573	149.022	125.259	133.408	146.631	168.892	180.679	174.109	183.139	185.844	190.759	213.452	210.24	205.895		0.13515
0.00607	-0.64749		0.00244	-1.32285			0.14128	56.1828	20.109	30.7031	39.02	54.0499	56.5782	54.9401	59.5356	61.8357	70.0961	75.8175	94.2122	91.9434	103.181	95.3068	109.873	114.406	107.924	104.12	99.8273	94.4501	117.855	133.747	141.218	129.741	138.985	151.276	147.807	123.93	131.799	144.883	166.828	178.44	172.131	179.775	183.587	188.238	210.441	208.388	203.121		0.14128
0.00513	-0.63379		0.00144	-1.28078			0.14769	53.5408	19.572	30.2279	38.4404	53.2034	54.6492	53.8777	58.879	61.6842	69.3465	75.3012	93.0661	91.6278	101.582	94.6212	108.808	113.109	107.499	103.047	98.4669	94.1849	117.404	131.899	139.139	128.73	137.398	150.16	146.904	122.984	130.445	143.456	165.052	176.361	170.499	176.781	181.732	186.139	207.713	206.926	200.863		0.14769
0.00412	-0.62017		0.000437447	-1.24253			0.15439	50.256	19.0861	29.7407	37.8397	52.307	52.7237	52.8564	58.2441	61.5452	68.638	74.8642	91.8381	91.3605	99.9289	94.0782	107.757	111.852	107.257	102.103	97.2244	94.1323	117.084	130.072	137.086	128.008	136.026	149.219	146.31	122.422	129.351	142.351	163.563	174.443	169.215	174.177	180.28	184.468	205.275	205.845	199.13		0.15439
0.00311	-0.60637		-0.000629536	-1.20524			0.16139	46.4462	18.6575	29.241	37.215	51.3568	50.8128	51.8756	57.6241	61.4079	67.9656	74.4964	90.5273	91.1366	98.2293	93.6711	106.723	110.638	107.194	101.291	96.103	94.2822	116.887	128.267	135.059	127.567	134.868	148.445	146.017	122.239	128.515	141.565	162.355	172.686	168.279	171.976	179.228	183.225	203.13	205.131	197.921		0.16139
0.00212	-0.59343		-0.00156	-1.17288			0.16871	42.2504	18.2926	28.7294	36.5647	50.3504	48.9282	50.9343	57.0124	61.2621	67.3234	74.1869	89.134	90.9506	96.4895	93.3918	105.708	109.467	107.302	100.613	95.1043	94.6223	116.804	126.485	133.062	127.398	133.921	147.828	146.014	122.426	127.932	141.091	161.418	171.087	167.682	170.187	178.564	182.405	201.279	204.764	197.228		0.16871
0.00113	-0.57964		-0.00261	-1.14249			0.17636	37.8191	17.9976	28.2073	35.8885	49.2871	47.0822	50.0314	56.4025	61.098	66.7051	73.9242	87.6604	90.7968	94.7173	93.2311	104.715	108.344	107.571	100.069	94.2291	95.1376	116.824	124.73	131.096	127.485	133.179	147.358	146.283	122.968	127.596	140.918	160.739	169.641	167.414	168.81	178.273	181.995	199.714	204.718	197.036		0.17636
0.00011428	-0.5656		-0.00361	-1.11378			0.18436	33.3033	17.7784	27.6773	35.1877	48.1678	45.2871	49.1658	55.7883	60.9069	66.1039	73.6965	86.11	90.6692	92.921	93.1783	103.747	107.268	107.989	99.6563	93.4764	95.8106	116.935	123.004	129.164	127.811	132.632	147.018	146.804	123.843	127.494	141.029	160.3	168.342	167.455	167.841	178.331	181.975	198.425	204.965	197.32		0.18436
-0.000909261	-0.5519		-0.00459	-1.08674			0.19273	28.8451	17.6404	27.1429	34.4647	46.995	43.5553	48.3362	55.1639	60.6811	65.5128	73.4921	84.4881	90.5616	91.1098	93.2217	102.806	106.24	108.543	99.3724	92.8441	96.6222	117.123	121.309	127.267	128.354	132.27	146.795	147.55	125.023	127.614	141.405	160.082	167.18	167.784	167.267	178.713	182.322	197.397	205.467	198.047		0.19273
-0.00196	-0.5373		-0.00558	-1.06061			0.20147	24.5692	17.5887	26.6081	33.7235	45.773	41.8989	47.5414	54.5241	60.414	64.9248	73.2992	82.8015	90.4674	89.2932	93.349	101.894	105.26	109.215	99.2117	92.3285	97.551	117.373	119.648	125.41	129.091	132.078	146.672	148.49	126.471	127.938	142.021	160.059	166.145	168.373	167.07	179.385	183.003	196.611	206.184	199.176		0.20147
-0.0029	-0.52309		-0.00659	-1.03582			0.21061	20.577	17.6279	26.0779	32.9691	44.5074	40.33	46.7801	53.8645	60.1003	64.3328	73.1067	81.0586	90.3795	87.4814	93.5469	101.013	104.329	109.988	99.1669	91.9244	98.574	117.668	118.026	123.594	129.994	132.04	146.629	149.586	128.145	128.444	142.849	160.207	165.224	169.187	167.226	180.309	183.981	196.042	207.071	200.658		0.21061
-0.00396	-0.50851		-0.00763	-1.01191			0.22016	16.9428	17.7614	25.5578	32.2078	43.2059	38.8597	46.0512	53.1813	59.7358	63.7302	72.904	79.2695	90.2907	85.6849	93.8013	100.164	103.445	110.84	99.2286	91.6252	99.6665	117.989	116.444	121.822	131.032	132.135	146.648	150.798	129.995	129.11	143.858	160.494	164.403	170.19	167.701	181.442	185.214	195.663	208.079	202.437		0.22016
-0.00494	-0.49338		-0.00862	-0.9883			0.23014	13.7139	17.992	25.054	31.447	41.8773	37.499	45.3537	52.4717	59.3177	63.1107	72.6811	77.4459	90.1934	83.9145	94.0977	99.3471	102.606	111.749	99.3853	91.4228	100.802	118.318	114.907	120.098	132.174	132.342	146.707	152.079	131.968	129.907	145.011	160.889	163.664	171.338	168.458	182.737	186.651	195.442	209.154	204.449		0.23014
-0.00592	-0.47756		-0.00977	-0.96214			0.24058	10.911	18.3211	24.5732	30.695	40.5323	36.2578	44.6867	51.7338	58.8441	62.4685	72.4289	75.6007	90.0794	82.1811	94.4208	98.5627	101.808	112.691	99.623	91.3072	101.954	118.632	113.417	118.425	133.382	132.636	146.784	153.382	134.004	130.806	146.27	161.357	162.988	172.586	169.453	184.143	188.239	195.344	210.24	206.624		0.24058
-0.00692	-0.46165		-0.01089	-0.93678			0.2515	8.53221	18.7485	24.1226	29.961	39.1823	35.1456	44.0494	50.9667	58.3143	61.7987	72.1396	73.7479	89.9402	80.4957	94.755	97.809	101.049	113.637	99.9257	91.2672	103.092	118.91	111.978	116.805	134.621	132.99	146.855	154.657	136.042	131.774	147.593	161.861	162.355	173.882	170.637	185.604	189.921	195.329	211.279	208.888		0.2515
-0.00794	-0.44502		-0.01188	-0.91487			0.2629	6.55732	19.2723	23.7098	29.2545	37.8401	34.1704	43.4414	50.1703	57.7282	61.0974	71.8063	71.9027	89.7667	78.869	95.084	97.0834	100.322	114.561	100.275	91.29	104.187	119.128	110.591	115.239	135.85	133.376	146.894	155.851	138.022	132.776	148.935	162.362	161.742	175.175	171.954	187.065	191.635	195.355	212.213	211.165		0.2629
-0.00896	-0.42779		-0.01285	-0.89357			0.27483	4.95259	19.8889	23.3427	28.5858	36.5192	33.3394	42.8626	49.3459	57.0867	60.3617	71.4236	70.0808	89.5496	77.3112	95.3915	96.3821	99.6218	115.431	100.65	91.3612	105.209	119.26	109.258	113.73	137.028	133.764	146.874	156.915	139.885	133.774	150.249	162.819	161.122	176.411	173.347	188.464	193.315	195.376	212.982	213.374		0.27483
-0.00995	-0.41022		-0.01388	-0.87253			0.28729	3.67586	20.592	23.0293	27.9652	35.234	32.6586	42.3129	48.4958	56.3912	59.5904	70.9876	68.2988	89.279	75.8321	95.6609	95.7002	98.9408	116.217	101.029	91.4654	106.127	119.282	107.98	112.279	138.114	134.121	146.769	157.801	141.573	134.729	151.487	163.192	160.469	177.534	174.753	189.743	194.897	195.345	213.528	215.438		0.28729
-0.01096	-0.39227		-0.01489	-0.85157			0.30032	2.68095	21.3736	22.7777	27.403	33.9991	32.1324	41.7929	47.6232	55.6437	58.7835	70.4961	66.5732	88.9452	74.4411	95.8756	95.0314	98.2706	116.886	101.386	91.5858	106.911	119.167	106.757	110.884	139.066	134.416	146.55	158.463	143.035	135.6	152.601	163.437	159.755	178.489	176.107	190.841	196.312	195.212	213.797	217.276		0.30032
-0.01191	-0.37354		-0.01591	-0.83111			0.31395	1.92134	22.2229	22.596	26.9097	32.8294	31.764	41.3036	46.7328	54.847	57.9432	69.9485	64.9213	88.538	73.1466	96.0194	94.3684	97.6015	117.406	101.696	91.705	107.531	118.89	105.587	109.546	139.841	134.615	146.188	158.86	144.225	136.346	153.54	163.511	158.95	179.222	177.344	191.698	197.494	194.926	213.734	218.814		0.31395
-0.01291	-0.35489		-0.01688	-0.81078			0.32819	1.35299	23.1273	22.4918	26.4953	31.7402	31.5549	40.846	45.8304	54.0042	57.0729	69.3462	63.36	88.048	71.9564	96.0764	93.7031	96.9232	117.744	101.931	91.8047	107.957	118.425	104.47	108.263	140.399	134.686	145.654	158.953	145.102	136.926	154.255	163.373	158.024	179.681	178.395	192.255	198.376	194.437	213.291	219.979		0.32819
-0.01391	-0.33575		-0.0179	-0.79052			0.34307	0.93615	24.0723	22.4722	26.1695	30.7461	31.5052	40.4219	44.9227	53.119	56.1781	68.6923	61.9065	87.4656	70.8777	96.0317	93.0266	96.2251	117.868	102.065	91.8667	108.162	117.747	103.402	107.034	140.7	134.596	144.919	158.709	145.63	137.3	154.7	162.982	156.947	179.814	179.195	192.457	198.896	193.693	212.423	220.7		0.34307
-0.01491	-0.3161		-0.01888	-0.77054			0.35863	0.63643	25.0419	22.5432	25.9414	29.8617	31.6136	40.0332	44.0175	52.1957	55.2658	67.9914	60.5774	86.7823	69.9169	95.8712	92.3299	95.4962	117.748	102.068	91.8727	108.121	116.833	102.382	105.857	140.707	134.317	143.958	158.097	145.778	137.428	154.829	162.299	155.69	179.575	179.679	192.251	198.992	192.647	211.088	220.915		0.35863
-0.01589	-0.2966		-0.01988	-0.75047			0.3749	0.42511	26.0192	22.7098	25.8194	29.1003	31.877	39.6821	43.1232	51.2388	54.3446	67.2499	59.3888	85.9907	69.0796	95.5822	91.6038	94.7258	117.355	101.915	91.8053	107.811	115.662	101.406	104.729	140.385	133.819	142.745	157.09	145.515	137.274	154.601	161.289	154.225	178.919	179.786	191.589	198.608	191.252	209.25	220.563		0.3749
-0.0169	-0.27661		-0.02089	-0.73043			0.3919	0.27899	26.9868	22.9749	25.8107	28.4742	32.2911	39.3711	42.2489	50.2536	53.4245	66.4755	58.3559	85.0846	68.3705	95.154	90.8397	93.9039	116.664	101.579	91.6483	107.212	114.217	100.472	103.649	139.705	133.079	141.259	155.662	144.817	136.806	153.98	159.92	152.529	177.807	179.462	190.429	197.696	189.469	206.879	219.593		0.3919
-0.01791	-0.25637		-0.02186	-0.71033			0.40968	0.17989	27.9277	23.3399	25.9214	27.9941	32.8498	39.1028	41.4042	49.2456	52.5166	65.6772	57.4926	84.0597	67.7935	94.5777	90.0298	93.0218	115.654	101.039	91.3875	106.31	112.484	99.5771	102.615	138.643	132.077	139.481	153.791	143.657	135.997	152.935	158.166	150.58	176.205	178.657	188.734	196.213	187.262	203.948	217.961		0.40968
-0.01891	-0.23629		-0.02292	-0.69014			0.42826	0.11396	28.8251	23.8035	26.156	27.6687	33.5456	38.8798	40.5987	48.2208	51.6331	64.8648	56.8114	82.9136	67.3516	93.8472	89.1676	92.072	114.31	100.275	91.0108	105.094	110.455	98.7197	101.627	137.181	130.796	137.398	151.457	142.011	134.824	151.444	156.009	148.363	174.085	177.332	186.477	194.127	184.604	200.439	215.629		0.42826
-0.01989	-0.21588		-0.02391	-0.66992			0.44769	0.07093	29.6634	24.362	26.5174	27.5045	34.3695	38.7047	39.8422	47.1857	50.7868	64.0494	56.3229	81.6465	67.0467	92.9588	88.2481	91.0489	112.619	99.2715	90.5088	103.559	108.125	97.8984	100.684	135.307	129.228	135.003	148.643	139.854	133.273	149.491	153.434	145.867	171.429	175.457	183.64	191.414	181.475	196.339	212.57		0.44769
-0.02089	-0.19566		-0.02487	-0.64943			0.46799	0.04337	30.4281	25.0092	27.0064	27.5056	35.3111	38.58	39.1444	46.1471	49.9915	63.2426	56.0359	80.2609	66.8799	91.912	87.2681	89.949	110.578	98.018	89.8753	101.707	105.497	97.1126	99.7882	133.019	127.368	132.293	145.335	137.164	131.335	147.07	150.438	143.086	168.222	173.013	180.213	188.063	177.865	191.643	208.769		0.46799
-0.02197	-0.17528		-0.0259	-0.62863			0.48922	0.02606	31.1059	25.7364	27.6221	27.6736	36.3586	38.5082	38.5146	45.1123	49.2609	62.4567	55.9569	78.7618	66.8512	90.7089	86.2259	88.7706	108.187	96.5081	89.1068	99.5421	102.579	96.3626	98.9397	130.32	125.219	129.271	141.523	133.921	129.011	144.183	147.024	140.023	164.463	169.992	176.196	184.073	173.773	186.356	204.218		0.48922
-0.02289	-0.15487		-0.02688	-0.60781			0.51141	0.01538	31.6846	26.5324	28.3612	28.0076	37.4988	38.4912	37.9617	44.0885	48.6092	61.7039	56.0902	77.1566	66.9592	89.3545	85.122	87.5143	105.454	94.7398	88.2031	97.0774	99.383	95.649	98.1409	127.221	122.79	125.947	137.204	130.109	126.307	140.841	143.201	136.684	160.155	166.395	171.601	179.454	169.207	180.488	198.924		0.51141
-0.02393	-0.13458		-0.02788	-0.5867			0.53461	0.00892	32.1527	27.3845	29.2184	28.5041	38.7176	38.5309	37.4941	43.0833	48.0503	60.9966	56.4378	75.4547	67.2017	87.8559	83.9583	86.1824	102.393	92.7159	87.1667	94.3293	95.9281	94.9733	97.3947	123.74	120.094	122.335	132.379	125.72	123.235	137.064	138.986	133.081	155.311	162.236	166.446	174.227	164.182	174.06	192.904		0.53461
-0.02489	-0.11448		-0.02889	-0.56547			0.55886	0.00508	32.4997	28.2782	30.1859	29.1576	40.0001	38.6287	37.1191	42.104	47.5973	60.3467	56.999	73.6674	67.5752	86.2227	82.7383	84.7785	99.0196	90.443	86.0026	91.3188	92.237	94.3372	96.7039	119.901	117.15	118.455	127.062	120.758	119.816	132.877	134.404	129.231	149.954	157.537	160.76	168.422	158.723	167.103	186.186		0.55886
-0.02591	-0.09422		-0.02987	-0.54403			0.5842	0.00284	32.7155	29.1981	31.254	29.96	41.3308	38.7853	36.8432	41.1576	47.2627	59.7652	57.7709	71.8077	68.0751	84.4662	81.4667	83.3081	95.358	87.9319	84.7182	88.0708	88.3366	93.7424	96.0719	115.733	113.981	114.33	121.274	115.237	116.074	128.313	129.484	125.156	144.116	152.329	154.58	162.079	152.86	159.658	178.813		0.5842
-0.0269	-0.0742		-0.03093	-0.52231			0.6107	0.00156	32.7906	30.1284	32.4105	30.9013	42.6939	39.0012	36.6717	40.251	47.0577	59.2622	58.7475	69.8897	68.6955	82.5992	80.1497	81.7776	91.4343	85.1969	83.3232	84.6135	84.2574	93.1909	95.5016	111.269	110.614	109.987	115.051	109.189	112.039	123.41	124.259	120.882	137.836	146.649	147.952	155.248	146.632	151.773	170.839		0.6107
-0.02795	-0.05427		-0.0319	-0.50061			0.6384	0.000844508	32.7155	31.053	33.641	31.9695	44.0736	39.276	36.6085	39.3904	46.9918	58.8463	59.9208	67.9287	69.4295	80.636	78.7944	80.1949	87.2794	82.2558	81.8292	80.9783	80.0331	92.6847	94.9962	106.548	107.079	105.456	108.441	102.664	107.745	118.212	118.769	116.437	131.163	140.546	140.929	147.985	140.08	143.511	162.332		0.6384
-0.02894	-0.03444		-0.03286	-0.47865			0.66736	0.00044818	32.4817	31.9563	34.9291	33.1507	45.454	39.6088	36.6559	38.5817	47.0727	58.5249	61.2796	65.9411	70.269	78.5922	77.4092	78.5687	82.9274	79.1303	80.2499	77.1989	75.7001	92.2257	94.5586	101.613	103.411	100.774	101.508	95.7316	103.233	112.768	113.057	111.855	124.156	134.071	133.571	140.355	133.254	134.944	153.373		0.66736
-0.02989	-0.01488		-0.03393	-0.45649			0.69763	0.00023367	32.0811	32.8229	36.2563	34.4294	46.8196	39.9978	36.815	37.8302	47.3063	58.3036	62.8107	63.9439	71.2048	76.4845	76.0037	76.9094	78.4162	75.8451	78.601	73.3121	71.2978	91.8161	94.1918	96.5092	99.6464	95.9757	94.3287	88.4779	98.5435	107.132	107.17	107.17	116.881	127.286	125.947	132.431	126.209	126.155	144.054		0.69763
-0.03094	0.00457		-0.03489	-0.43432			0.72927	0.000119688	31.5071	33.6379	37.6023	35.7886	48.1552	40.4406	37.085	37.141	47.6961	58.1863	64.498	61.9555	72.2271	74.3315	74.589	75.2286	73.7873	72.4292	76.9001	69.3567	66.8683	91.4584	93.8988	91.2863	95.8249	91.1037	86.9919	81.0076	93.7254	101.361	101.162	102.423	109.414	120.257	118.13	124.292	119.005	117.234	134.48		0.72927
-0.03188	0.02382		-0.03591	-0.41199			0.76235	6.02282e-05	30.7551	34.3871	38.9455	37.2098	49.4461	40.9342	37.4638	36.5189	48.2435	58.1752	66.3235	59.9949	73.3252	72.1526	73.1774	73.5397	69.0858	68.9149	75.1669	65.3744	62.4565	91.1554	93.6832	85.9981	91.9893	86.2025	79.5974	73.4374	88.8295	95.5176	95.0874	97.6572	101.837	113.059	110.203	116.027	111.71	108.284	124.765		0.76235
-0.03439	0.07144		-0.03689	-0.38966			0.79693	2.97744e-05	29.8228	35.0564	40.263	38.6733	50.6781	41.4747	37.9477	35.9687	48.9475	58.2713	68.2673	58.0825	74.4879	69.9691	71.783	71.858	64.3603	65.3386	73.4234	61.4092	58.1098	90.9109	93.5488	80.7017	88.1853	81.3204	72.2512	65.8919	83.9112	89.6685	89.009	92.9197	94.2388	105.772	102.253	107.727	104.394	99.4101	115.032		0.79693
-0.03691	0.11644		-0.03792	-0.36733			0.83308	1.44603e-05	28.7117	35.632	41.5316	40.1586	51.8374	42.0574	38.5316	35.4952	49.8047	58.4736	70.3078	56.2396	75.7039	67.804	70.4216	70.201	59.6628	61.7405	71.6933	57.5076	53.8787	90.7296	93.5004	75.4579	84.4608	76.5098	65.0622	58.4975	79.0294	83.8839	82.9922	88.2618	86.7131	98.4807	94.3715	99.4911	97.136	90.7233	105.405		0.83308
-0.03787	0.1345		-0.03891	-0.34504			0.87086	6.89909e-06	27.4274	36.1005	42.7277	41.6443	52.9111	42.6771	39.209	35.1038	50.8093	58.7801	72.422	54.4883	76.9615	65.6817	69.1108	68.5886	55.049	58.1646	70.0028	53.7183	49.8161	90.6176	93.5437	70.3306	80.8666	71.827	58.1375	51.3763	74.247	78.2377	77.1075	83.7392	79.3564	91.2781	86.6555	91.4215	90.0209	82.3357	96.0142		0.87086
-0.0389	0.15249		-0.03986	-0.32286			0.91036	3.23343e-06	25.9806	36.4482	43.8281	43.1086	53.8869	43.3277	39.9719	34.7998	51.9528	59.1871	74.586	52.8521	78.2495	63.6284	67.87	67.0431	50.5775	54.659	68.3798	50.0922	45.977	90.5823	93.6856	65.3871	77.4552	67.3318	51.5788	44.6406	69.6299	72.8068	71.4295	79.4113	72.2669	84.2606	79.2041	83.6243	83.1381	74.3585	86.9861		0.91036
-0.03993	0.17		-0.04088	-0.30065			0.95166	1.48847e-06	24.3874	36.6618	44.8105	44.5296	54.7532	44.0026	40.8114	34.5894	53.2244	59.6898	76.7753	51.355	79.5568	61.6718	66.7206	65.5894	46.3099	51.2749	66.8541	46.6823	42.4187	90.6325	93.9343	60.6972	74.2808	63.0879	45.4792	38.3877	65.2471	67.6706	66.0372	75.3414	65.5429	77.5293	72.1189	76.2077	76.5828	66.8995	78.4449		0.95166
-0.0409	0.18751		-0.0419	-0.27862			0.99482	6.72825e-07	22.6696	36.7283	45.6536	45.8851	55.4993	44.6942	41.717	34.4789	54.6107	60.2822	78.9646	50.0218	80.8724	59.8411	65.6851	64.2546	42.3099	48.0668	65.4569	43.5424	39.1999	90.7787	94.2986	56.3327	71.3988	59.1614	39.9203	32.6972	61.1694	62.9101	61.0126	71.596	59.2811	71.1885	65.5018	69.281	70.454	60.0616	70.5088		0.99482
-0.04189	0.2048		-0.04287	-0.25685			1.03994	2.98449e-07	20.8541	36.6349	46.3375	47.1534	56.1154	45.3946	42.6772	34.4749	56.096	60.9568	81.1285	48.8772	82.1859	58.1661	64.7875	63.0676	38.6426	45.0913	64.2203	40.7272	36.3797	91.032	94.7886	52.3664	68.8645	55.6206	34.9716	27.6297	57.4689	58.6066	56.4397	68.2434	53.5755	65.3443	59.4544	62.9528	64.854	53.941	63.2891		1.03994
-0.04291	0.22199		-0.04389	-0.23514			1.08711	1.2971e-07	18.9724	36.3702	46.8442	48.3132	56.5925	46.0949	43.6796	34.5842	57.662	61.7051	83.2412	47.9458	83.487	56.6771	64.0522	62.0586	35.3732	42.4061	63.1767	38.2909	34.0167	91.4044	95.414	48.8706	66.7326	52.5344	30.69	23.2278	54.2173	54.8405	52.4032	65.3531	48.5159	60.1024	54.0758	57.3292	59.8856	48.6266	56.8885		1.08711
-0.04391	0.23903		-0.04488	-0.21372			1.13642	5.50251e-08	17.0594	35.9243	47.1574	49.3442	56.9226	46.7859	44.7107	34.8129	59.2886	62.5175	85.2771	47.2509	84.7655	55.4035	63.503	61.2577	32.5654	40.0683	62.3574	36.2858	32.1672	91.9077	96.1847	45.9156	65.0549	49.9701	27.1212	19.5179	51.4843	51.6891	48.9859	62.9929	44.1868	55.566	49.4609	52.512	55.6498	44.1985	51.4002		1.13642
-0.04492	0.25588		-0.04591	-0.19265			1.18797	2.25643e-08	15.1512	35.2896	47.2631	50.2274	57.0989	47.4579	45.7565	35.1667	60.9538	63.3831	87.2105	46.8139	86.0112	54.3734	63.1626	60.694	30.2794	38.133	61.7921	34.7607	30.8837	92.5525	97.1088	43.5674	63.8795	47.9918	24.3009	16.5149	49.335	49.2242	46.2663	61.2276	40.6657	51.8322	45.698	48.5954	52.243	40.7278	46.9072		1.18797
-0.04587	0.27267		-0.04696	-0.1717			1.24185	8.70996e-09	13.2839	34.4618	47.1495	50.9455	57.1156	48.1009	46.8023	35.6499	62.6345	64.2903	89.0167	46.6532	87.214	53.6119	63.0515	60.3944	28.5703	36.6511	61.5071	33.7595	30.2128	93.3481	98.193	41.8852	63.2484	46.6574	22.2575	14.2265	47.8285	47.5101	44.316	60.1155	38.0215	48.9893	42.8663	45.6639	49.7528	38.2761	43.4815		1.24185
-0.04694	0.28934		-0.0479	-0.15119			1.29818	2.90431e-09	11.4912	33.4407	46.8076	51.4837	56.9683	48.7047	47.8335	36.2652	64.3065	65.2264	90.6716	46.7835	88.3635	53.1405	63.1864	60.382	27.485	35.667	61.5245	33.3187	30.193	94.3009	99.4409	40.9195	63.1957	46.0167	21.0141	12.6577	47.0146	46.6005	43.1963	59.7068	36.3133	47.1132	41.0338	43.7891	48.255	36.8945	41.1836		1.29818
-0.04792	0.30582		-0.04889	-0.13089			1.35706	5.16651e-10	9.80288	32.2308	46.2313	51.8297	56.6544	49.2597	48.8354	37.0134	65.9456	66.1783	92.1527	47.2148	89.4494	52.9758	63.5802	60.6752	27.0615	35.2176	61.861	33.4666	30.8534	95.4143	100.853	40.7097	63.7467	46.1089	20.5911	11.8163	46.9324	46.5367	42.9561	60.0404	35.5891	46.2646	40.2547	43.0277	47.8104	36.6236	40.0618		1.35706
-0.04888	0.32246		-0.04987	-0.11093			1.41862	-4.45793e-10	8.24314	30.842	45.418	51.9746	56.1728	49.756	49.7936	37.8929	67.5272	67.1321	93.4389	47.952	90.4615	53.129	64.2404	61.2869	27.3263	35.3302	62.5271	34.2216	32.2118	96.688	102.425	41.2825	64.9156	46.9611	21.0075	11.7158	47.6084	47.3457	43.6297	61.1433	35.8849	46.4866	40.5681	43.4192	48.4625	37.4933	40.1521		1.41862
-0.04993	0.33883		-0.05088	-0.0914			1.48296	-8.24522e-10	6.82976	29.29	44.3684	51.9127	55.5245	50.1847	50.6944	38.8997	69.0277	68.0739	94.5113	48.9945	91.3896	53.6056	65.1696	62.2241	28.2945	36.0219	63.5271	35.5917	34.2745	98.1179	104.151	42.6515	66.7061	48.5871	22.2826	12.378	49.0558	49.0395	45.2359	63.0288	37.224	47.8037	41.9971	44.9852	50.2357	39.5229	41.4785		1.48296
-0.05094	0.355		-0.05192	-0.07217			1.55023	-9.68235e-10	5.57355	27.5957	43.0872	51.6418	54.7121	50.5373	51.5247	40.0274	70.4239	68.9898	95.3533	50.3364	92.2239	54.4052	66.3652	63.4876	29.9696	37.3001	64.8584	37.5747	37.0361	99.6959	106.02	44.8169	69.1107	50.988	24.4367	13.834	51.2748	51.6152	47.7779	65.6968	39.6178	50.2217	44.5489	47.7296	53.1362	42.7211	44.0528		1.55023
-0.05192	0.3713		-0.05291	-0.0533			1.62054	-1.01874e-09	4.47848	25.7852	41.5833	51.1631	53.7404	50.8061	52.2724	41.2678	71.694	69.8659	95.9507	51.9668	92.955	55.522	67.8197	65.0728	32.3437	39.1626	66.513	40.159	40.4806	101.411	108.016	47.7663	72.1122	54.1527	27.4905	16.1234	54.253	55.0561	51.2444	69.1353	43.0659	53.7293	48.2159	51.6399	57.1522	47.0874	47.8763		1.62054
-0.05284	0.38743		-0.05387	-0.0348			1.69405	-1.03264e-09	3.54221	23.8882	39.8691	50.4805	52.6155	50.9842	52.9262	42.6106	72.8175	70.6889	96.2921	53.871	93.5743	56.9462	69.5218	66.9707	35.4001	41.5988	68.4777	43.3248	44.5826	103.25	110.124	51.4771	75.6846	58.0597	31.4644	19.2917	57.9678	59.3335	55.6119	73.3215	47.5581	58.2999	52.9777	56.6892	62.2575	52.6126	52.9399		1.69405
-0.05389	0.40356		-0.05485	-0.01662			1.77088	-1.03211e-09	2.75708	21.937	37.9615	49.6006	51.3453	51.0655	53.476	44.0448	73.7757	71.4462	96.3684	56.031	94.0741	58.6641	71.4574	69.1687	39.1143	44.5921	70.7355	47.0461	49.3101	105.197	112.324	55.9183	79.7958	62.6798	36.3774	23.3869	62.3883	64.4096	60.8471	78.2247	53.0756	63.8952	58.8038	62.839	68.4137	59.2799	59.2261		1.77088
-0.05488	0.41979		-0.05588	0.00115			1.85121	-1.02568e-09	2.11135	19.9651	35.881	48.5321	49.9384	51.0449	53.9129	45.5587	74.5517	72.1265	96.1739	58.4272	94.4477	60.6602	73.6107	71.6525	43.4567	48.1212	73.2671	51.2925	54.6262	107.236	114.599	61.0533	84.4092	67.978	42.2445	28.455	67.4779	70.2403	66.9098	83.809	59.5929	70.4685	65.6556	70.0427	75.5744	67.0661	66.7094		1.85121
-0.05592	0.43584		-0.05689	0.01863			1.93518	-1.01658e-09	1.59045	18.0052	33.652	47.2848	48.4048	50.9179	54.2291	47.1406	75.1308	72.7196	95.705	61.0389	94.6902	62.918	75.965	74.4068	48.3948	52.162	76.052	56.0316	60.4915	109.353	116.93	66.8423	89.4863	73.9167	49.0747	34.5348	73.1969	76.7775	73.7565	90.0356	67.0788	77.968	73.4896	78.2482	83.6887	75.942	75.3579		1.93518
-0.0569	0.4519		-0.05803	0.03826			2.02295	-1.006e-09	1.17829	16.088	31.3024	45.8699	46.7546	50.6815	54.4183	48.7795	75.5007	73.217	94.9617	63.8459	94.7979	65.4207	78.5044	77.4165	53.8948	56.6896	79.0699	61.2301	66.8663	111.533	119.3	73.2442	94.9881	80.4572	56.8683	41.6528	79.5043	83.9723	81.3421	96.8653	75.4983	86.3398	82.2591	87.4002	92.7036	85.8727	85.1328		2.02295
-0.05788	0.46794		-0.05924	0.05741			2.11471	-9.94391e-10	0.8584	14.2409	28.8633	44.2991	44.9988	50.3331	54.4754	50.4652	75.6517	73.6119	93.9466	66.8288	94.7692	68.1523	81.2134	80.6678	59.9228	61.6789	82.3009	66.8553	73.7115	113.764	121.694	80.2186	100.877	87.5614	65.6146	49.8188	86.3596	91.7758	89.6217	104.26	84.8121	95.5294	91.9156	97.4423	102.567	96.8176	95.9888		2.11471
-0.05887	0.48391		-0.06018	0.07371			2.21063	-9.81892e-10	0.61486	12.487	26.3683	42.5846	43.1484	49.8714	54.3969	52.1887	75.5767	73.8992	92.6651	69.9689	94.6039	71.0974	84.0781	84.1475	66.4452	67.1049	85.7262	72.8753	80.989	116.036	124.101	87.7256	107.115	95.1921	75.2895	59.0228	93.7229	100.14	98.5515	112.182	94.9769	105.483	102.409	108.317	113.226	108.729	107.873		2.21063
-0.05991	0.49999		-0.06123	0.08976			2.3109	-9.68556e-10	0.43298	10.8448	23.8531	40.7392	41.2148	49.2962	54.1806	53.9415	75.2715	74.0756	91.1256	73.2488	94.3036	74.2411	87.0849	87.8433	73.4287	72.9426	89.3278	79.2588	88.6618	118.34	126.508	95.7257	113.668	103.313	85.8538	69.2318	101.555	109.018	108.088	120.596	105.944	116.146	113.685	119.965	124.629	121.552	120.725		2.3109
-0.0609	0.51591		-0.06223	0.10542			2.41571	-9.54396e-10	0.29972	9.32745	21.3543	38.7759	39.2096	48.608	53.8257	55.7158	74.7343	74.139	89.3388	76.651	93.871	77.5683	90.2206	91.7425	80.8386	79.1657	93.0875	85.9738	96.6925	120.667	128.907	104.179	120.5	111.886	97.252	80.3897	109.815	118.361	118.185	129.464	117.659	127.464	125.689	132.323	136.724	135.22	134.472		2.41571
-0.06191	0.53192		-0.06323	0.12095			2.52529	-9.39411e-10	0.20393	7.94358	18.9083	36.7086	37.1447	47.8086	53.3328	57.5038	73.9659	74.0889	87.3176	80.1576	93.31	81.0628	93.4711	95.8309	88.6376	85.7449	96.9864	92.9866	105.041	123.01	131.287	113.041	127.574	120.87	109.411	92.4167	118.461	128.119	128.795	138.746	130.056	139.375	138.355	145.324	149.45	149.657	149.031		2.52529
-0.06292	0.54795		-0.06419	0.13602			2.63983	-9.23597e-10	0.13638	6.69718	16.5499	34.5519	35.0323	46.9004	52.7037	59.2968	72.9695	73.9251	85.0768	83.7487	92.6246	84.7055	96.82	100.091	96.783	92.6462	101.003	100.259	113.664	125.359	133.638	122.265	134.85	130.22	122.242	105.211	127.444	138.236	139.862	148.396	143.06	151.813	151.609	158.889	162.743	164.77	164.303		2.63983
-0.0639	0.56385		-0.06521	0.15081			2.75956	-9.06952e-10	0.08963	5.58833	14.311	32.3216	32.8852	45.8873	51.9412	61.0848	71.7507	73.648	82.6327	87.4017	91.819	88.4734	100.247	104.499	105.225	99.8281	105.111	107.747	122.511	127.701	135.946	131.793	142.28	139.879	135.636	118.651	136.708	148.647	151.32	158.357	156.582	164.698	165.366	172.93	176.521	180.451	180.174		2.75956
-0.06489	0.57987		-0.0662	0.16543			2.88473	-8.8948e-10	0.05789	4.61381	12.219	30.0349	30.7164	44.7736	51.0496	62.8556	70.3171	73.2582	80.0025	91.0896	90.8969	92.3381	103.727	109.026	113.904	107.24	109.28	115.399	131.52	130.019	138.196	141.557	149.811	149.782	149.47	132.596	146.187	159.276	163.088	168.563	170.515	177.936	179.523	187.341	190.69	196.573	196.511		2.88473
-0.06589	0.59588		-0.0672	0.17971			3.01558	-8.71194e-10	0.03675	3.76771	10.2961	27.7109	28.5397	43.565	50.0342	64.5945	68.6783	72.756	77.2045	94.7805	89.8615	96.2651	107.23	113.633	122.748	114.821	113.474	123.151	140.622	132.291	140.364	151.477	157.379	159.847	163.605	146.893	155.802	170.036	175.072	178.931	184.737	191.418	193.958	202	205.135	212.992	213.161		3.01558
-0.06691	0.61187		-0.06818	0.1937			3.15236	-8.52117e-10	0.02292	3.0421	8.55791	25.3701	26.3695	42.2679	48.9013	66.2838	66.846	72.1414	74.2576	98.4372	88.7149	100.213	110.717	118.275	131.675	122.497	117.648	130.931	149.733	134.49	142.424	161.46	164.91	169.981	177.887	161.375	165.461	180.824	187.16	189.362	199.106	205.014	208.531	216.764	219.72	229.542	229.954		3.15236
-0.06794	0.62793		-0.06919	0.20742			3.29534	-8.32283e-10	0.01405	2.42757	7.0133	23.0352	24.2207	40.8899	47.6583	67.9031	64.8336	71.414	71.1813	102.017	87.4582	104.133	114.145	122.896	140.588	130.185	121.751	138.657	158.758	136.581	144.344	171.397	172.32	180.074	192.152	175.869	175.059	191.525	199.221	199.743	213.464	218.577	223.086	231.475	234.288	246.041	246.703		3.29534
-0.06888	0.6439		-0.07019	0.22089			3.44481	-8.11741e-10	0.00846	1.91375	5.66441	20.7296	22.1087	39.4392	46.3136	69.4295	62.6564	70.5731	67.9955	105.472	86.0917	107.971	117.465	127.433	149.382	137.789	125.726	146.237	167.594	138.527	146.088	181.17	179.516	190.005	206.227	190.197	184.479	202.009	211.113	209.947	227.64	231.945	237.448	245.957	248.668	262.294	263.206		3.44481
-0.06992	0.65988		-0.07118	0.23412			3.60106	-7.90549e-10	0.005	1.48979	4.50714	18.4782	20.0489	37.9248	44.8762	70.8385	60.3306	69.6177	64.7202	108.754	84.6153	111.67	120.623	131.817	157.945	145.209	129.515	153.572	176.129	140.286	147.616	190.653	186.401	199.643	219.939	204.183	193.6	212.144	222.682	219.84	241.454	244.946	251.434	260.027	262.673	278.097	279.256		3.60106
-0.07095	0.67575		-0.07218	0.2471			3.7644	-7.68778e-10	0.00291	1.14472	3.53193	16.3053	18.0566	36.3562	43.3558	72.105	57.8741	68.5472	61.3757	111.809	83.0285	115.169	123.566	135.979	166.161	152.341	133.054	160.563	184.249	141.814	148.887	199.716	192.875	208.858	233.116	217.655	202.295	221.79	233.771	229.28	254.724	257.404	264.858	273.498	276.115	293.246	294.644		3.7644
-0.07189	0.69169		-0.07322	0.25978			3.93514	-7.46503e-10	0.00166	0.8678	2.7249	14.2345	16.1465	34.7429	41.7624	73.2048	55.3052	67.3613	57.9823	114.59	81.331	118.41	126.24	139.848	173.918	159.083	136.284	167.113	191.846	143.07	149.863	208.234	198.842	217.517	245.597	230.458	210.441	230.814	244.226	238.134	267.274	269.148	277.541	286.189	288.807	307.546	309.172		3.93514
-0.07288	0.70759		-0.0742	0.27226			4.11363	-7.23808e-10	0.000932731	0.64879	2.06919	12.2873	14.3318	33.0945	40.1061	74.1164	52.6426	66.0607	54.5598	117.051	79.5235	121.341	128.597	143.362	181.112	165.342	139.15	173.133	198.819	144.015	150.508	216.09	204.213	225.504	257.237	242.452	217.927	239.095	253.908	246.275	278.947	280.02	289.318	297.933	300.581	320.82	322.658		4.11363
-0.07394	0.72364		-0.07521	0.28443			4.30022	-7.00778e-10	0.000514308	0.47816	1.54616	10.4818	12.6241	31.4203	38.3969	74.8219	49.9053	64.6475	51.1279	119.154	77.608	123.915	130.595	146.466	187.656	171.038	141.608	178.548	205.081	144.619	150.794	223.188	208.916	232.717	267.916	253.521	224.657	246.529	262.696	253.597	289.605	289.886	300.047	308.592	311.29	332.919	334.951		4.30022
-0.07488	0.73937		-0.07621	0.29639			4.49527	-6.77499e-10	0.000278625	0.34728	1.13663	8.83239	11.0328	29.729	36.6446	75.3086	47.1121	63.1253	47.7061	120.872	75.5883	126.098	132.206	149.117	193.48	176.108	143.621	183.299	210.569	144.859	150.702	229.45	212.895	239.076	277.541	263.576	230.559	253.036	270.496	260.019	299.143	298.643	309.62	318.054	320.821	343.727	345.933		4.49527
-0.07591	0.75503		-0.07717	0.3082			4.69917	-6.54055e-10	0.000148302	0.24846	0.82188	7.34831	9.56454	28.0289	34.8588	75.5698	44.2815	61.4999	44.3131	122.188	73.4704	127.869	133.409	151.29	198.538	180.51	145.17	187.348	215.24	144.724	150.223	234.826	216.115	244.53	286.05	272.559	235.583	258.565	277.246	265.486	307.49	306.219	317.962	326.248	329.097	353.167	355.525		4.69917
-0.07685	0.77054		-0.07819	0.31962			4.91231	-6.30528e-10	7.75539e-05	0.17506	0.58446	6.03393	8.22351	26.3278	33.0488	75.6047	41.4318	59.779	40.9674	123.097	71.2626	129.215	134.199	152.972	202.807	184.221	146.246	190.678	219.074	144.212	149.358	239.292	218.563	249.054	293.411	280.439	239.707	263.092	282.913	269.971	314.61	312.58	325.037	333.137	336.08	361.202	363.688		4.91231
-0.07788	0.7859		-0.07919	0.33086			5.13512	-6.06991e-10	3.98476e-05	0.12142	0.40869	4.8885	7.01101	24.6327	31.2235	75.4181	38.581	57.9722	37.6869	123.602	68.9753	130.141	134.578	154.163	206.284	187.238	146.854	193.29	222.074	143.334	148.119	242.848	220.245	252.646	299.62	287.208	242.932	266.619	287.496	273.477	320.497	317.723	330.84	338.72	341.765	367.829	370.42		5.13512
-0.07886	0.80109		-0.0802	0.34176			5.36804	-5.83511e-10	2.01171e-05	0.0829	0.28098	3.90661	5.92577	22.9505	29.3917	75.0192	35.7463	56.0904	34.4888	123.716	66.6202	130.655	134.561	154.877	208.984	189.573	147.007	195.199	224.26	142.105	146.523	245.511	221.182	255.327	304.693	292.878	245.278	269.168	291.016	276.024	325.174	321.67	335.394	343.021	346.177	373.071	375.743		5.36804
-0.0799	0.81614		-0.08117	0.35243			5.61152	-5.60143e-10	9.98028e-06	0.05569	0.18991	3.07883	4.96421	21.2874	27.5619	74.4198	32.9449	54.1454	31.3895	123.458	64.2101	130.775	134.165	155.132	210.931	191.248	146.726	196.431	225.66	140.547	144.595	247.314	221.406	257.128	308.655	297.468	246.775	270.775	293.507	277.647	328.673	324.462	338.736	346.082	349.356	376.969	379.698		5.61152
-0.08091	0.83099		-0.08221	0.3629			5.86605	-5.36926e-10	4.86683e-06	0.0368	0.12617	2.3926	4.12084	19.6499	25.7423	73.6324	30.1931	52.1487	28.4046	122.846	61.7576	130.518	133.409	154.948	212.153	192.287	146.034	197.013	226.308	138.681	142.359	248.288	220.951	258.083	311.536	300.998	247.458	271.477	295.008	278.382	331.034	326.14	340.909	347.947	351.347	379.566	382.328		5.86605
-0.0819	0.84574		-0.08321	0.37302			6.13212	-5.13884e-10	2.33405e-06	0.02392	0.08239	1.83324	3.38861	18.0441	23.9413	72.6678	27.507	50.1113	25.5481	121.898	59.2742	129.899	132.311	154.341	212.673	192.708	144.947	196.968	226.231	136.527	139.835	248.463	219.845	258.22	313.353	303.476	247.356	271.309	295.549	278.26	332.286	326.74	341.946	348.654	352.186	380.896	383.668		6.13212
-0.08291	0.86023		-0.08422	0.38292			6.41026	-4.91023e-10	1.10214e-06	0.01529	0.05288	1.38491	2.75938	16.4764	22.1671	71.5336	24.9015	48.0425	22.8328	120.623	56.7696	128.926	130.879	153.319	212.501	192.52	143.478	196.308	225.444	134.098	137.039	247.851	218.107	257.552	314.104	304.891	246.483	270.289	295.146	277.296	332.438	326.28	341.861	348.22	351.89	380.968	383.729		6.41026
-0.08392	0.87465		-0.08522	0.39258			6.70102	-4.68328e-10	5.13702e-07	0.00961	0.03336	1.03155	2.22429	14.9534	20.4276	70.2324	22.3911	45.9495	20.2694	119.023	54.2508	127.595	129.114	151.876	211.628	191.712	141.627	195.029	223.944	131.395	133.976	246.447	215.737	256.073	313.761	305.206	244.835	268.411	293.788	275.48	331.473	324.749	340.638	346.635	350.446	379.76	382.49		6.70102
-0.08489	0.88882		-0.08621	0.40195			7.00496	-4.45766e-10	2.37605e-07	0.00594	0.02068	0.75764	1.7741	13.4818	18.7308	68.7608	19.989	43.837	17.8667	117.089	51.7217	125.894	127.003	149.993	210.028	190.258	139.382	193.109	221.705	128.412	130.642	244.22	212.717	253.748	312.267	304.356	242.384	265.65	291.435	272.779	329.339	322.108	338.23	343.854	347.804	377.216	379.894		7.00496
-0.08591	0.9029		-0.08719	0.41108			7.3227	-4.23291e-10	1.10293e-07	0.00361	0.0126	0.54878	1.39953	12.0685	17.0848	67.1102	17.7076	41.7071	15.6314	114.803	49.1835	123.795	124.523	147.636	207.651	188.112	136.719	190.508	218.682	125.131	127.021	241.117	209.012	250.522	309.536	302.248	239.079	261.95	288.02	269.132	325.955	318.283	334.555	339.8	343.883	373.242	375.85		7.3227
-0.08686	0.91684		-0.08823	0.41994			7.65484	-4.00844e-10	5.25351e-08	0.00216	0.00754	0.39209	1.09143	10.7207	15.497	65.2668	15.5578	39.5601	13.568	112.136	46.6346	121.264	121.642	144.76	204.431	185.211	133.603	187.168	214.814	121.522	123.09	237.065	204.568	246.318	305.46	298.769	234.852	257.239	283.453	264.455	321.215	313.177	329.507	334.371	338.573	367.716	370.238		7.65484
-0.08791	0.93051		-0.08922	0.42852			8.00205	-3.78366e-10	2.66843e-08	0.00127	0.00443	0.27638	0.84103	9.44517	13.9749	63.2141	13.5491	37.3946	11.6787	109.057	44.0718	118.26	118.322	141.311	200.295	181.486	129.993	183.027	210.025	117.555	118.818	231.981	199.324	241.045	299.918	293.795	229.621	251.43	277.628	258.654	314.994	306.679	322.962	327.446	331.747	360.499	362.921		8.00205
-0.08892	0.94406		-0.09021	0.43681			8.365	-3.558e-10	1.51956e-08	0.00073058	0.00256	0.19225	0.64006	8.24852	12.5254	60.9352	11.6895	35.2086	9.96367	105.533	41.4911	114.741	114.523	137.238	195.166	176.865	125.849	178.019	204.245	113.195	114.176	225.78	193.217	234.617	292.792	287.209	223.306	244.439	270.442	251.632	307.174	298.676	314.798	318.907	323.279	351.457	353.765		8.365
-0.08986	0.95742		-0.09118	0.44487			8.74442	-3.33108e-10	1.00472e-08	0.000414293	0.00146	0.13201	0.48085	7.13654	11.1545	58.4161	9.98486	33.0006	8.42096	101.535	38.8893	110.672	110.215	132.495	188.98	171.288	121.135	172.089	197.409	108.415	109.139	218.391	186.195	226.955	283.986	278.912	215.838	236.192	261.804	243.309	297.651	289.072	304.912	308.654	313.061	340.473	342.657		8.74442
-0.09093	0.97053		-0.09218	0.45266			9.14105	-3.10275e-10	7.64177e-09	0.000230878	0.000811896	0.0895	0.35643	6.11397	9.86774	55.6485	8.43883	30.7709	7.04667	97.0474	36.2651	106.031	105.375	127.053	181.697	164.717	115.832	165.203	189.481	103.195	103.691	209.77	178.226	218.014	273.44	268.846	207.175	226.646	251.659	233.632	286.362	277.809	293.239	296.624	301.025	327.478	329.528		9.14105
-0.09191	0.98356		-0.09321	0.46018			9.55567	-2.87317e-10	6.39711e-09	0.000126438	0.000445067	0.05993	0.26057	5.18416	8.66912	52.6331	7.05268	28.5224	5.83501	92.0702	33.6207	100.816	100.002	120.905	173.311	157.145	109.937	157.358	180.456	97.536	97.8335	199.91	169.311	207.785	261.15	257.008	197.313	215.796	239.999	222.594	273.3	264.878	279.77	282.812	287.159	312.465	314.372		9.55567
-0.09291	0.9964		-0.0942	0.4674			9.98909	-2.64293e-10	5.63171e-09	6.8041e-05	0.00023971	0.03965	0.1878	4.34879	7.56159	49.3819	5.82506	26.2615	4.77844	86.6245	30.9624	95.046	94.1168	114.075	163.862	148.604	103.475	148.589	170.377	91.4573	91.5874	188.858	159.488	196.315	247.18	243.462	186.298	203.695	226.876	210.243	258.525	250.342	264.569	267.283	271.528	295.506	297.267		9.98909
-0.09384	1.009		-0.0952	0.4744			10.4422	-2.41303e-10	5.05897e-09	3.59794e-05	0.000126847	0.02592	0.13338	3.60775	6.54668	45.9199	4.75195	23.9986	3.86788	80.7555	28.3017	88.7718	87.7677	106.623	153.437	139.175	96.499	138.976	159.335	85.0029	84.9965	176.714	148.843	183.708	231.669	228.35	174.228	190.452	212.411	196.69	242.181	234.334	247.78	250.184	254.276	276.765	278.375		10.4422
-0.09487	1.02144		-0.09623	0.48109			10.9158	-2.18491e-10	4.56246e-09	1.86948e-05	6.59481e-05	0.01675	0.09332	2.95902	5.6245	42.2849	3.82674	21.7483	3.09284	74.5324	25.6552	82.07	81.0288	98.6391	142.177	128.983	89.0927	128.645	147.472	78.241	78.1284	163.638	137.505	170.129	214.836	211.891	161.261	176.238	196.797	182.109	224.49	217.068	229.629	231.741	235.634	256.497	257.956		10.9158
-0.09591	1.03367		-0.0972	0.48749			11.4109	-1.96038e-10	4.09786e-09	9.54476e-06	3.36861e-05	0.0107	0.06429	2.39884	4.79381	38.527	3.04054	19.5291	2.44179	68.0471	23.044	75.0434	73.9995	90.2487	130.265	118.196	81.3655	117.759	134.98	71.2621	71.0716	149.842	125.648	155.799	196.97	194.375	147.604	161.279	180.29	166.735	205.748	198.827	210.417	212.258	215.91	235.041	236.349		11.4109
-0.09841	1.06387		-0.0982	0.49368			11.9285	-1.74155e-10	3.65091e-09	4.78846e-06	1.69054e-05	0.00676	0.04361	1.92185	4.05209	34.706	2.38247	17.3621	1.90241	61.4095	20.4931	67.8161	66.7992	81.6016	117.928	107.018	73.4492	106.52	122.085	64.1751	63.9324	135.582	113.478	140.982	178.416	176.148	133.507	145.848	163.2	150.852	186.313	179.951	190.51	192.1	195.476	212.804	213.964		11.9285
-0.10092	1.09236		-0.09916	0.49954			12.4696	-1.53066e-10	3.21965e-09	2.36066e-06	8.33552e-06	0.00422	0.02911	1.52146	3.39573	30.888	1.8402	15.2704	1.46195	54.7415	18.0294	60.5262	59.5608	72.8656	105.415	95.6756	65.4904	95.1495	109.044	57.1006	56.8281	121.141	101.224	125.974	159.561	157.596	119.248	130.249	145.872	134.773	166.583	160.821	170.311	171.672	174.746	190.24	191.258		12.4696
-0.10189	1.10336		-0.10018	0.50517			13.0352	-1.33001e-10	2.80689e-09	1.14373e-06	4.03815e-06	0.00261	0.01912	1.19015	2.82022	27.1414	1.40053	13.2772	1.10765	48.1696	15.6804	53.3173	52.4221	64.2151	92.986	84.4052	57.6409	83.8781	96.1191	50.1638	49.8802	106.815	89.1237	111.084	140.805	139.118	105.115	114.796	128.664	118.827	146.971	141.831	150.241	151.395	154.151	167.82	168.704		13.0352
-0.10291	1.11445		-0.10121	0.51055			13.6264	-1.14172e-10	2.41692e-09	5.44701e-07	1.9222e-06	0.00159	0.01236	0.91993	2.32034	23.5326	1.04991	11.4044	0.82705	41.8167	13.4721	46.3296	45.5176	55.8206	80.895	73.438	50.0488	72.9312	83.5691	43.486	43.2064	92.8934	77.4091	96.6113	122.538	121.105	91.3923	99.7959	111.927	103.334	127.882	123.367	130.714	131.682	134.114	146.006	146.763		13.6264
-0.10392	1.12506		-0.10219	0.5157			14.2445	-9.67664e-11	2.05408e-09	2.55102e-07	8.99146e-07	0.000958937	0.00786	0.70266	1.89038	20.1218	0.77499	9.67095	0.60836	35.7946	11.4271	39.6907	38.9697	47.8379	69.3743	62.9855	42.8487	62.5147	71.629	37.1775	36.913	79.6399	66.2908	82.8315	105.117	103.914	78.3356	85.5287	95.9818	88.5865	109.686	105.782	112.105	112.908	115.019	125.218	125.858		14.2445
-0.10494	1.13551		-0.1032	0.5207			14.8906	-8.09263e-11	1.72201e-09	1.17577e-07	4.13394e-07	0.000571513	0.00491	0.53041	1.5243	16.9594	0.56312	8.0918	0.44069	30.1976	9.56331	33.5089	32.8815	40.3993	58.6216	53.2277	36.1542	52.8031	60.4984	31.3304	31.0889	67.2783	55.9469	69.9777	88.8455	87.8481	66.1637	72.2317	81.1015	74.8333	92.697	89.3742	94.7332	95.392	97.1958	105.813	106.348		14.8906
-0.1059	1.14588		-0.10421	0.52527			15.566	-6.67461e-11	1.42329e-09	5.34056e-08	1.86882e-07	0.000336468	0.00302	0.39576	1.2159	14.0835	0.40267	6.67683	0.31429	25.0975	7.8926	27.8674	27.332	33.6064	48.7897	44.3039	30.0522	43.9312	50.3312	26.0148	25.8006	55.9817	46.5137	58.2302	73.9597	73.1429	55.0451	60.088	67.4968	62.2661	77.1583	74.376	78.848	79.3819	80.8973	88.0687	88.5088		15.566
-0.10693	1.1559		-0.10524	0.52955			16.272	-5.42656e-11	1.1593e-09	2.39675e-08	8.31277e-08	0.000195613	0.00182	0.29191	0.95899	11.5187	0.28331	5.43047	0.22061	20.5416	6.42045	22.8212	22.3733	27.5273	39.9817	36.3082	24.5997	35.989	41.2304	21.2752	21.0903	45.8663	38.0811	47.7102	60.6183	59.9582	45.0923	49.2196	55.3099	51.0138	63.2348	60.9428	64.6158	65.0431	66.2951	72.1712	72.5283		16.272
-0.10792	1.16585		-0.10624	0.53361			17.0101	-4.34711e-11	9.30184e-10	1.06762e-08	3.6431e-08	0.000112261	0.00108	0.21288	0.74747	9.27558	0.19607	4.35173	0.15237	16.5516	5.14588	18.3973	18.0295	22.1955	32.2498	29.2883	19.8235	29.0213	33.2467	17.1308	16.9752	36.99	30.692	38.4782	48.9026	48.3766	36.3612	39.6866	44.6124	41.1403	51.0099	49.1529	52.1214	52.459	53.4759	58.2151	58.5007		17.0101
-0.10892	1.1756		-0.10726	0.53737			17.7816	-3.42994e-11	7.34956e-10	4.7577e-09	1.57682e-08	6.3574e-05	0.000632813	0.15352	0.57545	7.35182	0.13346	3.43463	0.10354	13.1258	4.062	14.5956	14.2992	17.6119	25.5982	23.2487	15.7219	23.0302	26.3825	13.577	13.449	29.3563	24.3448	30.5383	38.8211	38.408	28.8542	31.4912	35.4102	32.6495	40.4917	39.012	41.3722	41.6353	42.4474	46.2086	46.4336		17.7816
-0.10992	1.18515		-0.10822	0.5409			18.5882	-2.66464e-11	5.71657e-10	2.14849e-09	6.76927e-09	3.55124e-05	0.000363231	0.10949	0.43737	5.73394	0.08934	2.66899	0.0692	10.242	3.1569	11.3929	11.1585	13.7494	19.9898	18.1559	12.2686	17.9808	20.5976	10.5885	10.4856	22.9217	18.9996	23.8451	30.3189	29.9992	22.5275	24.585	27.6515	25.4926	31.622	30.4628	32.3085	32.5107	33.1482	36.085	36.2596		18.5882
-0.11096	1.19438		-0.10921	0.54414			19.4313	-2.03763e-11	4.37597e-10	1.00162e-09	2.90399e-09	1.95599e-05	0.000204913	0.07723	0.32801	4.39964	0.0588	2.04142	0.04548	7.86176	2.41488	8.74795	8.56593	10.5587	15.3546	13.9465	9.41808	13.809	15.8184	8.12418	8.0431	17.6047	14.5865	18.3143	23.2907	23.047	17.3006	18.8799	21.2394	19.579	24.2908	23.3978	24.8174	24.9705	25.4623	27.7179	27.8513		19.4313
-0.11192	1.20355		-0.11024	0.54709			20.3126	-1.53332e-11	3.29589e-10	4.929e-10	1.26025e-09	1.06189e-05	0.000113608	0.05388	0.24263	3.32049	0.03804	1.53649	0.0294	5.93545	1.81775	6.60627	6.46749	7.9746	11.5991	10.5358	7.11084	10.43	11.9475	6.13122	6.06869	13.2977	11.014	13.8339	17.5955	17.4127	13.067	14.2593	16.0444	14.7888	18.3504	17.6743	18.7477	18.862	19.235	20.9388	21.039		20.3126
-0.11297	1.21252		-0.11123	0.54984			21.234	-1.13518e-11	2.44196e-10	2.60816e-10	5.63336e-10	5.6803e-06	6.18984e-05	0.03717	0.17694	2.46454	0.0242	1.13772	0.01868	4.40671	1.3461	4.90589	4.80198	5.92258	8.61598	7.82633	5.27963	7.74656	8.87344	4.55057	4.50329	9.87686	8.1782	10.2753	13.071	12.936	9.70496	10.5901	11.9178	10.9843	13.6314	13.1281	13.9262	14.0102	14.2882	15.5536	15.6278		21.234
-0.11394	1.22126		-0.11222	0.55228			22.1971	-8.26668e-12	1.77949e-10	1.49176e-10	2.652e-10	2.99292e-06	3.31407e-05	0.02536	0.12716	1.79868	0.01513	0.82865	0.01167	3.21693	0.98049	3.58204	3.50565	4.32474	6.29243	5.71588	3.85434	5.65685	6.47966	3.32101	3.28596	7.21278	5.97075	7.50385	9.54656	9.44842	7.08688	7.73306	8.70373	8.02144	9.95561	9.5874	10.1707	10.2315	10.4351	11.3592	11.4131		22.1971
-0.11493	1.22988		-0.11326	0.55449			23.2039	-5.92053e-12	1.27518e-10	9.11935e-11	1.34075e-10	1.55283e-06	1.74357e-05	0.01711	0.09003	1.29062	0.0093	0.59355	0.00717	2.30878	0.70236	2.57126	2.5161	3.1046	4.51773	4.10387	2.76635	4.06102	4.65165	2.3829	2.35742	5.1782	4.28557	5.38722	6.85438	6.78423	5.08759	5.55133	6.24889	5.7587	7.14793	6.88318	7.30226	7.34553	7.49207	8.1555	8.1941		23.2039
-0.1159	1.2383		-0.11426	0.55646			24.2564	-4.16953e-12	8.98488e-11	5.83402e-11	7.33091e-11	7.93108e-07	9.01357e-06	0.01141	0.06277	0.91039	0.00561	0.41805	0.00432	1.62889	0.49472	1.81434	1.77522	2.19081	3.18836	2.89634	1.95178	2.86581	3.28258	1.68084	1.66266	3.6543	3.02379	3.80184	4.83764	4.7883	3.59022	3.91739	4.41009	4.06394	5.04473	4.85764	5.15357	5.18389	5.28753	5.75572	5.78288		24.2564
-0.11691	1.24657		-0.11523	0.55809			25.3566	-2.88704e-12	6.22389e-11	3.82326e-11	4.29315e-11	3.98672e-07	4.5785e-06	0.00752	0.04308	0.63125	0.00333	0.2895	0.00257	1.12962	0.3426	1.25838	1.23114	1.51957	2.2117	2.00916	1.35357	1.98781	2.27687	1.16544	1.15271	2.53479	2.0971	2.63716	3.35587	3.32176	2.49026	2.71715	3.05916	2.81893	3.49948	3.36956	3.57494	3.59585	3.66787	3.99262	4.01142		25.3566
-0.11789	1.25462		-0.11624	0.55951			26.5068	-1.96522e-12	4.23816e-11	2.52494e-11	2.63775e-11	1.97185e-07	2.28512e-06	0.0049	0.02911	0.43021	0.00194	0.19708	0.0015	0.76996	0.23324	0.85782	0.83918	1.03592	1.50787	1.3698	0.92263	1.35515	1.5522	0.79425	0.78551	1.72808	1.42948	1.79788	2.288	2.2648	1.69767	1.85232	2.08563	1.92178	2.38588	2.29722	2.4373	2.45148	2.50066	2.72205	2.73484		26.5068
-0.11895	1.26266		-0.11721	0.56071			27.7091	-1.31498e-12	2.83674e-11	1.66251e-11	1.66366e-11	9.59445e-08	1.12058e-06	0.00315	0.01935	0.28816	0.00111	0.13188	0.000856862	0.51579	0.15608	0.5747	0.56217	0.69404	1.01031	0.91781	0.61808	0.90794	1.03995	0.53199	0.5261	1.15782	0.95764	1.20459	1.53305	1.51755	1.13742	1.24102	1.39742	1.28759	1.59862	1.53917	1.63306	1.64252	1.67551	1.82385	1.8324		27.7091
-0.11992	1.27041		-0.11826	0.56162			28.9659	-8.64852e-13	1.8662e-11	1.08437e-11	1.05891e-11	4.59173e-08	5.39906e-07	0.002	0.01265	0.18969	0.000627319	0.08674	0.000482401	0.33956	0.10266	0.37838	0.3701	0.45696	0.66524	0.60434	0.40691	0.5978	0.68472	0.35019	0.34629	0.76234	0.63048	0.79314	1.00946	0.99927	0.7489	0.8171	0.92012	0.84779	1.05262	1.01345	1.07529	1.08149	1.10324	1.20091	1.20653		28.9659
-0.12097	1.27807		-0.11922	0.56233			30.2797	-5.59045e-13	1.20659e-11	6.9807e-12	6.72521e-12	2.16109e-08	2.55581e-07	0.00125	0.00814	0.12271	0.00034714	0.05607	0.000266871	0.21968	0.06637	0.24481	0.23944	0.29566	0.43044	0.39104	0.26325	0.38679	0.44302	0.22653	0.224	0.49326	0.4079	0.51319	0.65317	0.64659	0.48455	0.52867	0.59536	0.54854	0.6811	0.65574	0.69576	0.69976	0.71385	0.77704	0.78068		30.2797
-0.12195	1.28557		-0.12024	0.56279			31.6531	-3.55147e-13	7.66668e-12	4.4263e-12	4.23301e-12	1.00012e-08	1.18869e-07	0.000773033	0.00515	0.078	0.00018875	0.03562	0.00014507	0.13966	0.04216	0.15564	0.15222	0.18798	0.27368	0.24863	0.16736	0.24592	0.28167	0.144	0.14238	0.31361	0.25932	0.32629	0.4153	0.41112	0.30807	0.33612	0.37853	0.34876	0.43305	0.41692	0.44237	0.44491	0.45387	0.49405	0.49636		31.6531
-0.12294	1.29289		-0.12127	0.56301
-0.1239	1.30009		-0.12222	0.56305
-0.12492	1.30714		-0.12327	0.56287
-0.12595	1.31407		-0.1242	0.56259
-0.12693	1.32088		-0.1252	0.56218
-0.12791	1.32767		-0.1262	0.5617
-0.12892	1.33432		-0.12722	0.56128
-0.12996	1.34078		-0.12819	0.56097
-0.13092	1.34708		-0.12927	0.56083
-0.13191	1.35331		-0.13022	0.56098
-0.13292	1.35933		-0.13124	0.56146
-0.13395	1.36533		-0.13223	0.56238
-0.13494	1.37115		-0.13325	0.56383
-0.13592	1.37695		-0.13422	0.56584
-0.13693	1.3826		-0.13523	0.56851
-0.13792	1.38809		-0.13623	0.57183
-0.13893	1.39358		-0.13726	0.57583
-0.1399	1.39903		-0.13823	0.58056
-0.14093	1.40427		-0.13924	0.58593
-0.14193	1.40953		-0.14025	0.59197
-0.14292	1.41464		-0.14122	0.59856
-0.14395	1.41973		-0.1422	0.60572
-0.14491	1.42472		-0.14319	0.61341
-0.14589	1.42967		-0.14425	0.62151
-0.14694	1.43453		-0.14521	0.62995
-0.14793	1.43934		-0.14624	0.63871
-0.14891	1.44408		-0.14726	0.64769
-0.14993	1.44872		-0.14823	0.6569
-0.15093	1.45334		-0.14922	0.66628
-0.15196	1.45789		-0.15026	0.67575
-0.15293	1.4624		-0.15124	0.68532
-0.15397	1.46685		-0.15222	0.69491
-0.15494	1.47122		-0.15323	0.70453
-0.15591	1.47564		-0.15422	0.71412
-0.15692	1.47996		-0.15524	0.72368
-0.15789	1.4842		-0.15625	0.7332
-0.15893	1.48846		-0.15724	0.74262
-0.15995	1.49265		-0.15824	0.75195
-0.16091	1.49681		-0.15925	0.7612
-0.16194	1.50093		-0.16023	0.77031
-0.16293	1.50505		-0.16121	0.77928
-0.16393	1.50912		-0.16223	0.78818
-0.16496	1.51318		-0.16321	0.79691
-0.16593	1.51723		-0.16421	0.8055
-0.16691	1.52125		-0.16526	0.81398
-0.16793	1.52522		-0.1662	0.82228
-0.16892	1.52922		-0.16721	0.83043
-0.16993	1.53318		-0.16824	0.83844
-0.17094	1.53709		-0.16923	0.84628
-0.17191	1.54103		-0.17026	0.85399
-0.17295	1.54494		-0.17122	0.86153
-0.17389	1.5488		-0.17222	0.86892
-0.17493	1.55272		-0.17319	0.87614
-0.1759	1.55654		-0.17422	0.88317
-0.17689	1.5604		-0.17525	0.89007
-0.17794	1.56422		-0.17622	0.89678
-0.17895	1.56804		-0.17723	0.90333
-0.17995	1.57191		-0.17826	0.91028
-0.1809	1.57578		-0.17922	0.91715
-0.18195	1.57955		-0.18024	0.9233
-0.18294	1.5833		-0.18125	0.92925
-0.18398	1.58711		-0.18224	0.93498
-0.18493	1.59081		-0.18322	0.94056
-0.18593	1.59459		-0.18423	0.94593
-0.18692	1.59829		-0.18524	0.95107
-0.18794	1.602		-0.1862	0.95603
-0.18893	1.60571		-0.18721	0.96081
-0.18994	1.60938		-0.18822	0.96536
-0.19095	1.6131		-0.18922	0.96965
-0.19194	1.61674		-0.19023	0.97362
-0.19293	1.62041		-0.19122	0.97734
-0.19392	1.62406		-0.19222	0.98071
-0.19494	1.62769		-0.19321	0.98378
-0.19596	1.63133		-0.19424	0.98652
-0.19691	1.63494		-0.19523	0.98885
-0.19796	1.63858		-0.19623	0.99078
-0.19895	1.64218		-0.19719	0.99242
-0.19998	1.64577		-0.19822	0.99371
-0.20097	1.64936		-0.19926	0.9946
-0.20192	1.65291		-0.20024	0.99518
-0.20294	1.65646		-0.20124	0.99547
-0.20389	1.66001		-0.20221	0.99538
-0.20492	1.66354		-0.20321	0.99491
-0.2059	1.66704		-0.20423	0.99419
-0.20692	1.67055		-0.20523	0.99313
-0.20794	1.67403		-0.20626	0.99218
-0.20893	1.67748		-0.20724	0.99156
-0.20994	1.68097		-0.2082	0.99125
-0.21088	1.6844		-0.20922	0.99175
-0.21194	1.68785		-0.21018	0.99298
-0.21294	1.69124		-0.21121	0.99496
-0.21396	1.69466		-0.21223	0.99802
-0.21492	1.69808		-0.21327	1.00194
-0.21593	1.70146		-0.21419	1.0064
-0.21696	1.70482		-0.21518	1.01149
-0.21787	1.70813		-0.21623	1.01707
-0.21892	1.71148		-0.21722	1.02264
-0.2199	1.71481		-0.21824	1.02808
-0.2209	1.71813		-0.21922	1.03355
-0.22194	1.72144		-0.22042	1.03985
-0.22291	1.72473		-0.22156	1.04633
-0.22392	1.728		-0.22254	1.05146
-0.22497	1.73127		-0.22351	1.05642
-0.22595	1.73451		-0.22455	1.06128
-0.22692	1.73776		-0.22551	1.06596
-0.22793	1.74099		-0.22652	1.07049
-0.22892	1.7442		-0.22753	1.07542
-0.22991	1.74737		-0.22855	1.07974
-0.23097	1.7506		-0.22951	1.08394
-0.23194	1.75377		-0.23054	1.08799
-0.23292	1.75694		-0.23152	1.09198
-0.23391	1.76007		-0.23254	1.09591
-0.23493	1.76323		-0.2335	1.09977
-0.2359	1.76637		-0.23452	1.10393
-0.23694	1.76948		-0.23555	1.10823
-0.23794	1.77258		-0.23658	1.11262
-0.23894	1.77566		-0.23754	1.11674
-0.23994	1.77875		-0.23852	1.12047
-0.24093	1.7818		-0.23953	1.12396
-0.24195	1.78485		-0.24053	1.12723
-0.24295	1.7879		-0.24149	1.13034
-0.24395	1.79092		-0.24253	1.1333
-0.2449	1.79392		-0.24354	1.13601
-0.24596	1.79691		-0.24453	1.13853
-0.24691	1.79992		-0.24554	1.14094
-0.24793	1.8029		-0.24658	1.14316
-0.24894	1.80586		-0.24757	1.14514
-0.24975	1.80839		-0.24855	1.14704
-0.25008	1.80953		-0.2495	1.14926
			-0.25053	1.15111
[truncated: 41 more columns]

## Sheet: Figure 4
Fig. 4a
LW
2θ (°)	Intensity (a.u.)
5.98121	1491	1515	1506	1461	1446	1484	1491	1525	1526	1472	1531	1443	1454	1502	1419	1492	1483	1421	1456	1481	1450	1511	1474	1443	1404	1474	1416	1404	1423	1462	1534	1502	1436	1458	1479	1464	1445	1455	1444	1495	1476	1481	1453	1451	1430	1442	1488	1366	1395
6.00165	1506	1460	1444	1467	1518	1473	1500	1433	1522	1506	1436	1400	1448	1503	1335	1411	1474	1456	1412	1480	1469	1499	1510	1429	1529	1453	1398	1465	1380	1408	1432	1372	1467	1410	1500	1553	1493	1479	1469	1436	1359	1507	1396	1491	1412	1397	1437	1440	1427
6.02209	1533	1492	1460	1485	1461	1440	1477	1447	1469	1468	1471	1451	1476	1431	1464	1424	1480	1437	1467	1450	1469	1495	1382	1513	1428	1514	1405	1397	1436	1427	1431	1402	1471	1416	1425	1403	1423	1458	1453	1478	1465	1441	1390	1433	1398	1482	1410	1442	1473
6.04253	1459	1472	1466	1455	1491	1408	1475	1534	1478	1383	1444	1424	1454	1457	1345	1453	1443	1482	1395	1409	1465	1487	1483	1507	1373	1455	1406	1483	1413	1409	1424	1405	1419	1468	1388	1433	1396	1480	1392	1501	1435	1429	1459	1342	1493	1400	1392	1412	1429
6.06298	1439	1460	1489	1407	1476	1461	1466	1435	1469	1486	1493	1391	1423	1470	1468	1422	1449	1434	1451	1457	1392	1440	1443	1416	1462	1401	1409	1406	1397	1425	1455	1411	1385	1448	1410	1355	1453	1443	1462	1451	1425	1431	1389	1331	1445	1459	1383	1415	1342
6.08342	1453	1451	1401	1434	1451	1468	1444	1409	1495	1416	1465	1395	1474	1466	1383	1454	1372	1425	1497	1443	1469	1373	1444	1424	1450	1455	1455	1453	1414	1337	1405	1421	1387	1415	1444	1461	1381	1392	1425	1484	1394	1361	1434	1390	1403	1324	1452	1468	1334
6.10386	1447	1517	1376	1445	1441	1447	1426	1468	1369	1401	1429	1448	1451	1441	1450	1455	1424	1525	1451	1438	1384	1438	1459	1405	1387	1332	1371	1428	1423	1445	1388	1424	1477	1476	1465	1390	1369	1376	1360	1444	1349	1382	1413	1421	1372	1406	1378	1396	1344
6.1243	1488	1474	1473	1419	1385	1424	1426	1446	1403	1506	1374	1427	1446	1413	1499	1402	1417	1440	1413	1451	1356	1409	1366	1424	1409	1353	1460	1431	1399	1368	1399	1396	1429	1338	1438	1431	1355	1401	1418	1379	1451	1433	1365	1378	1397	1444	1372	1381	1411
6.14474	1311	1424	1403	1316	1447	1406	1379	1484	1408	1360	1426	1356	1404	1391	1444	1360	1398	1487	1392	1420	1483	1390	1376	1396	1405	1371	1342	1448	1473	1412	1413	1381	1344	1458	1374	1347	1404	1366	1321	1420	1372	1350	1399	1474	1399	1343	1330	1288	1405
6.16519	1465	1438	1411	1436	1399	1448	1418	1420	1407	1334	1425	1415	1415	1358	1380	1410	1435	1423	1398	1438	1390	1353	1343	1419	1424	1381	1430	1420	1425	1342	1361	1378	1311	1342	1410	1465	1399	1458	1391	1435	1294	1429	1393	1364	1386	1372	1407	1440	1415
6.18563	1446	1444	1422	1449	1431	1469	1374	1344	1431	1415	1462	1337	1418	1354	1445	1349	1440	1318	1373	1399	1406	1409	1378	1381	1397	1408	1358	1410	1335	1353	1457	1372	1367	1379	1315	1482	1351	1408	1342	1409	1377	1319	1405	1332	1366	1394	1420	1349	1374
6.20607	1344	1352	1476	1330	1448	1372	1363	1444	1412	1392	1380	1340	1419	1465	1431	1421	1338	1442	1414	1350	1432	1449	1366	1330	1435	1455	1346	1402	1423	1401	1351	1357	1384	1428	1350	1290	1354	1375	1320	1364	1387	1385	1312	1413	1330	1341	1392	1320	1341
6.22651	1351	1410	1397	1388	1432	1332	1438	1374	1368	1392	1433	1356	1416	1383	1396	1368	1334	1393	1373	1296	1379	1342	1408	1406	1363	1322	1365	1400	1341	1439	1350	1359	1374	1322	1340	1377	1429	1394	1297	1385	1350	1343	1365	1415	1364	1368	1334	1417	1229
6.24695	1421	1430	1463	1366	1427	1407	1331	1363	1389	1359	1432	1321	1379	1310	1372	1427	1413	1292	1302	1336	1351	1437	1431	1440	1335	1327	1320	1382	1360	1428	1387	1333	1396	1360	1353	1363	1345	1327	1421	1331	1323	1363	1329	1412	1269	1393	1342	1346	1365
6.26739	1445	1360	1431	1350	1344	1443	1448	1407	1318	1339	1338	1391	1334	1340	1343	1363	1377	1445	1350	1342	1360	1377	1291	1355	1382	1389	1346	1373	1389	1392	1414	1375	1356	1358	1414	1292	1370	1457	1380	1326	1356	1380	1385	1358	1350	1298	1344	1326	1337
6.28784	1361	1383	1388	1382	1385	1408	1376	1326	1355	1293	1451	1330	1327	1386	1306	1354	1375	1386	1356	1383	1348	1304	1361	1368	1354	1321	1358	1362	1364	1342	1394	1298	1284	1323	1324	1328	1322	1345	1328	1305	1348	1323	1280	1300	1308	1329	1371	1383	1341
6.30828	1455	1422	1354	1298	1347	1397	1381	1319	1328	1365	1371	1369	1292	1361	1340	1329	1382	1348	1340	1338	1362	1386	1368	1360	1363	1430	1385	1389	1413	1324	1464	1335	1354	1288	1327	1335	1391	1383	1305	1357	1284	1296	1306	1398	1317	1328	1307	1326	1326
6.32872	1352	1364	1265	1391	1373	1402	1351	1457	1327	1410	1270	1422	1410	1358	1339	1298	1328	1368	1365	1360	1332	1311	1278	1288	1401	1288	1342	1349	1307	1359	1355	1295	1328	1332	1380	1330	1296	1311	1356	1355	1331	1290	1317	1253	1348	1346	1345	1395	1313
6.34916	1308	1426	1382	1397	1419	1417	1372	1365	1349	1314	1353	1316	1412	1375	1381	1337	1349	1345	1349	1358	1333	1290	1379	1313	1340	1318	1360	1413	1343	1328	1301	1326	1312	1321	1245	1328	1364	1294	1330	1328	1372	1396	1340	1285	1334	1354	1334	1322	1313
6.3696	1328	1352	1348	1326	1372	1284	1385	1297	1352	1277	1308	1311	1309	1328	1251	1352	1414	1316	1321	1405	1310	1326	1256	1329	1370	1370	1377	1283	1324	1356	1355	1335	1343	1268	1320	1278	1350	1310	1287	1323	1306	1315	1360	1313	1329	1305	1357	1308	1308
6.39005	1358	1346	1325	1386	1420	1368	1295	1319	1326	1340	1338	1354	1290	1356	1329	1330	1376	1283	1327	1303	1303	1256	1315	1342	1311	1324	1309	1241	1307	1369	1355	1347	1345	1306	1363	1304	1270	1302	1350	1337	1325	1240	1253	1329	1348	1353	1308	1262	1290
6.41049	1320	1342	1425	1362	1320	1351	1345	1395	1359	1366	1356	1248	1301	1353	1331	1266	1361	1327	1327	1357	1379	1341	1335	1324	1336	1288	1362	1306	1295	1311	1281	1320	1311	1386	1313	1329	1366	1252	1284	1302	1324	1332	1315	1233	1275	1316	1311	1274	1290
6.43093	1347	1353	1356	1328	1334	1355	1317	1344	1359	1343	1342	1298	1305	1334	1333	1322	1315	1284	1324	1345	1356	1255	1320	1338	1295	1271	1293	1307	1336	1333	1348	1297	1299	1378	1293	1285	1330	1357	1296	1306	1343	1349	1280	1218	1295	1345	1306	1239	1293
6.45137	1301	1347	1339	1410	1351	1418	1300	1379	1340	1366	1299	1346	1302	1306	1344	1302	1290	1342	1293	1328	1299	1332	1354	1319	1307	1319	1297	1315	1339	1311	1321	1406	1322	1317	1302	1272	1280	1270	1302	1259	1254	1356	1231	1251	1260	1253	1341	1314	1263
6.47181	1357	1362	1362	1329	1285	1270	1354	1331	1334	1332	1274	1338	1338	1355	1340	1286	1316	1353	1329	1331	1304	1324	1320	1293	1305	1262	1335	1296	1337	1284	1258	1372	1376	1287	1266	1292	1324	1286	1270	1272	1217	1226	1299	1253	1283	1296	1354	1257	1327
6.49225	1326	1348	1285	1351	1244	1315	1324	1395	1243	1315	1290	1311	1333	1271	1313	1280	1275	1282	1225	1298	1283	1292	1323	1324	1297	1268	1323	1223	1284	1273	1359	1349	1296	1252	1254	1305	1357	1317	1289	1268	1260	1277	1296	1294	1366	1269	1358	1310	1269
6.5127	1343	1297	1269	1350	1328	1334	1310	1281	1332	1268	1387	1279	1289	1295	1323	1297	1253	1278	1238	1258	1399	1287	1335	1277	1286	1287	1241	1316	1272	1279	1208	1290	1308	1261	1333	1306	1314	1283	1255	1348	1288	1263	1280	1290	1241	1303	1309	1231	1257
6.53314	1317	1386	1313	1322	1242	1304	1310	1329	1236	1302	1305	1293	1291	1270	1278	1233	1305	1268	1315	1320	1254	1283	1295	1345	1259	1298	1294	1313	1276	1230	1294	1273	1264	1220	1212	1322	1324	1288	1263	1245	1270	1252	1307	1240	1291	1238	1248	1246	1313
6.55358	1313	1292	1239	1335	1308	1283	1284	1313	1258	1228	1265	1307	1338	1273	1272	1282	1336	1230	1279	1245	1264	1313	1257	1273	1255	1234	1321	1288	1334	1296	1288	1359	1283	1288	1277	1255	1248	1227	1238	1247	1311	1263	1227	1270	1254	1341	1308	1187	1262
6.57402	1327	1325	1278	1292	1292	1274	1312	1290	1271	1306	1263	1258	1266	1262	1299	1266	1280	1298	1311	1209	1238	1268	1269	1273	1238	1227	1275	1299	1321	1273	1228	1308	1265	1235	1269	1260	1210	1293	1229	1281	1283	1212	1258	1271	1306	1342	1320	1256	1217
6.59446	1252	1348	1283	1305	1246	1339	1279	1255	1271	1308	1213	1214	1268	1232	1249	1231	1312	1275	1262	1262	1320	1295	1246	1279	1311	1234	1233	1278	1288	1232	1312	1266	1248	1216	1270	1218	1289	1277	1214	1260	1236	1279	1263	1217	1278	1247	1260	1254	1296
6.61491	1290	1310	1270	1370	1287	1318	1248	1275	1274	1291	1204	1266	1219	1292	1310	1214	1236	1246	1233	1213	1231	1282	1268	1227	1182	1223	1234	1238	1266	1245	1254	1219	1246	1326	1326	1249	1289	1244	1246	1317	1280	1245	1236	1184	1268	1277	1257	1175	1203
6.63535	1287	1281	1380	1283	1283	1246	1274	1320	1279	1271	1327	1234	1252	1277	1197	1243	1301	1235	1263	1189	1246	1186	1250	1208	1254	1269	1245	1207	1289	1224	1261	1247	1205	1260	1228	1240	1260	1267	1191	1216	1296	1245	1295	1151	1221	1242	1249	1276	1156
6.65579	1330	1234	1257	1315	1305	1319	1191	1240	1262	1218	1250	1293	1240	1245	1230	1294	1246	1296	1245	1251	1250	1295	1285	1240	1189	1241	1230	1255	1215	1214	1259	1229	1228	1276	1186	1260	1219	1244	1175	1213	1188	1229	1212	1178	1258	1172	1208	1218	1271
6.67623	1200	1281	1255	1284	1234	1227	1276	1300	1258	1247	1271	1233	1279	1207	1246	1198	1237	1208	1287	1231	1196	1187	1217	1277	1269	1247	1263	1208	1192	1181	1237	1228	1208	1259	1259	1258	1228	1256	1214	1271	1245	1253	1211	1230	1210	1232	1189	1164	1283
6.69667	1260	1237	1258	1298	1250	1241	1207	1286	1297	1330	1232	1197	1242	1232	1290	1180	1201	1266	1295	1249	1207	1248	1228	1227	1230	1275	1234	1231	1241	1165	1265	1256	1225	1236	1277	1224	1216	1189	1267	1231	1229	1200	1278	1210	1258	1183	1215	1248	1176
6.71711	1304	1260	1285	1205	1341	1224	1323	1257	1236	1233	1296	1233	1237	1238	1160	1254	1177	1282	1183	1262	1199	1198	1324	1260	1265	1195	1196	1219	1222	1274	1179	1181	1234	1237	1285	1249	1201	1258	1190	1203	1171	1232	1204	1222	1152	1224	1223	1224	1253
6.73756	1265	1297	1233	1266	1266	1279	1159	1228	1211	1238	1238	1189	1214	1247	1222	1186	1252	1221	1237	1218	1172	1184	1178	1189	1226	1291	1268	1213	1219	1196	1251	1211	1228	1210	1252	1316	1164	1191	1280	1227	1245	1188	1210	1173	1227	1232	1246	1180	1213
6.758	1275	1213	1226	1204	1268	1261	1208	1239	1224	1230	1244	1259	1217	1284	1232	1197	1120	1214	1205	1243	1206	1198	1248	1241	1207	1216	1254	1191	1248	1244	1131	1217	1232	1239	1247	1224	1234	1254	1237	1212	1204	1301	1265	1195	1242	1254	1161	1215	1162
6.77844	1235	1215	1213	1227	1204	1219	1226	1239	1297	1213	1224	1249	1190	1234	1204	1254	1221	1265	1193	1285	1309	1251	1195	1276	1231	1203	1245	1240	1196	1247	1196	1251	1221	1220	1214	1188	1137	1223	1193	1208	1215	1205	1239	1177	1194	1239	1191	1225	1231
6.79888	1252	1300	1240	1253	1305	1198	1222	1216	1176	1239	1215	1239	1189	1236	1231	1266	1170	1195	1164	1237	1269	1216	1262	1223	1200	1202	1238	1191	1211	1210	1199	1158	1158	1144	1213	1174	1158	1269	1280	1249	1233	1209	1192	1154	1198	1212	1212	1156	1198
6.81932	1228	1198	1267	1221	1269	1248	1217	1239	1180	1220	1147	1228	1254	1234	1219	1293	1165	1182	1202	1197	1202	1167	1210	1146	1237	1215	1205	1147	1219	1202	1183	1214	1193	1204	1212	1237	1210	1188	1264	1153	1171	1210	1163	1201	1153	1251	1134	1178	1253
6.83977	1216	1232	1166	1244	1210	1210	1195	1188	1187	1199	1241	1282	1234	1199	1239	1122	1138	1186	1226	1181	1182	1234	1196	1215	1185	1181	1276	1198	1182	1202	1185	1169	1230	1248	1229	1163	1209	1186	1175	1201	1211	1247	1215	1225	1160	1185	1241	1169	1193
6.86021	1229	1251	1208	1231	1228	1242	1214	1226	1285	1165	1184	1205	1202	1233	1240	1266	1189	1167	1118	1205	1146	1208	1207	1158	1225	1222	1261	1185	1211	1163	1230	1179	1121	1217	1228	1173	1154	1247	1153	1145	1251	1193	1191	1180	1182	1162	1153	1189	1179
6.88065	1202	1244	1219	1182	1223	1205	1302	1141	1196	1217	1237	1193	1225	1203	1190	1252	1239	1171	1194	1199	1181	1181	1173	1176	1176	1244	1172	1204	1207	1141	1146	1225	1227	1205	1187	1205	1145	1179	1190	1147	1184	1161	1181	1222	1151	1217	1195	1094	1150
6.90109	1221	1202	1225	1260	1203	1211	1206	1206	1130	1215	1189	1204	1258	1278	1175	1233	1188	1187	1156	1182	1202	1176	1198	1233	1191	1177	1154	1213	1136	1120	1170	1181	1214	1184	1166	1154	1180	1249	1177	1185	1211	1163	1144	1100	1177	1213	1157	1150	1135
6.92153	1176	1194	1140	1191	1184	1188	1240	1184	1181	1196	1234	1181	1206	1257	1199	1167	1214	1167	1209	1205	1245	1164	1178	1167	1145	1162	1222	1178	1114	1166	1191	1183	1182	1140	1221	1245	1169	1150	1123	1154	1187	1165	1185	1149	1128	1111	1166	1145	1158
6.94197	1288	1252	1194	1193	1173	1196	1189	1141	1202	1182	1186	1207	1157	1177	1089	1207	1167	1181	1231	1181	1171	1158	1139	1235	1155	1144	1156	1202	1166	1186	1183	1164	1229	1148	1199	1196	1235	1181	1189	1133	1126	1174	1161	1147	1140	1167	1211	1121	1066
6.96242	1171	1204	1213	1168	1208	1173	1184	1196	1210	1229	1238	1141	1151	1187	1158	1170	1100	1123	1120	1140	1177	1112	1214	1159	1156	1209	1190	1244	1204	1166	1197	1153	1193	1196	1184	1160	1151	1116	1219	1162	1176	1160	1214	1156	1150	1139	1143	1148	1201
6.98286	1207	1187	1202	1199	1204	1193	1155	1179	1227	1198	1173	1126	1197	1126	1234	1172	1122	1174	1154	1190	1246	1146	1167	1179	1179	1199	1164	1131	1130	1225	1198	1224	1089	1169	1193	1138	1108	1173	1090	1189	1147	1160	1169	1174	1174	1142	1143	1143	1145
7.0033	1191	1156	1168	1159	1161	1141	1202	1205	1158	1140	1203	1200	1158	1191	1155	1157	1178	1199	1192	1193	1209	1160	1102	1108	1124	1089	1151	1183	1137	1214	1201	1147	1113	1172	1182	1154	1101	1212	1112	1151	1155	1137	1092	1123	1168	1188	1115	1170	1165
7.02374	1151	1170	1123	1220	1144	1172	1184	1154	1133	1137	1137	1130	1212	1173	1109	1158	1120	1147	1190	1181	1192	1079	1166	1091	1140	1189	1214	1118	1134	1126	1117	1076	1119	1141	1187	1087	1191	1206	1182	1163	1159	1111	1106	1196	1163	1085	1175	1144	1129
7.04418	1177	1162	1217	1161	1171	1217	1154	1199	1194	1138	1181	1234	1195	1127	1124	1208	1208	1170	1149	1163	1113	1150	1096	1102	1218	1131	1128	1172	1175	1169	1109	1139	1201	1110	1105	1196	1130	1171	1153	1126	1152	1198	1127	1190	1151	1153	1141	1104	1175
7.06463	1178	1189	1198	1197	1257	1175	1162	1187	1216	1193	1166	1196	1146	1235	1122	1143	1177	1125	1149	1122	1087	1130	1175	1107	1149	1155	1157	1171	1180	1089	1174	1181	1132	1145	1111	1131	1121	1153	1124	1106	1166	1122	1122	1137	1122	1207	1144	1137	1158
7.08507	1075	1176	1131	1147	1181	1190	1226	1031	1190	1163	1128	1223	1175	1199	1175	1166	1127	1136	1226	1167	1134	1071	1168	1070	1173	1173	1109	1161	1167	1108	1184	1183	1180	1103	1138	1139	1075	1208	1141	1128	1162	1130	1153	1121	1091	1109	1142	1200	1153
7.10551	1139	1190	1185	1104	1193	1228	1152	1156	1208	1153	1170	1088	1135	1153	1164	1079	1249	1191	1148	1198	1209	1158	1173	1179	1115	1214	1199	1140	1144	1122	1147	1169	1149	1189	1100	1093	1111	1068	1102	1122	1130	1131	1135	1128	1097	1117	1094	1113	1077
7.12595	1162	1145	1163	1068	1143	1141	1154	1121	1087	1165	1099	1169	1121	1104	1189	1147	1150	1167	1144	1081	1104	1212	1142	1159	1130	1131	1142	1121	1189	1116	1101	1150	1161	1122	1096	1118	1121	1083	1095	1136	1140	1182	1181	1211	1123	1119	1123	1110	1115
7.14639	1186	1225	1171	1135	1149	1175	1145	1144	1156	1164	1153	1127	1063	1158	1163	1092	1092	1129	1094	1167	1121	1130	1164	1125	1185	1168	1199	1096	1095	1099	1118	1080	1180	1109	1167	1122	1113	1154	1093	1127	1142	1088	1115	1138	1130	1113	1153	1136	1167
7.16684	1184	1135	1152	1138	1150	1176	1121	1121	1199	1156	1137	1143	1182	1174	1136	1135	1092	1133	1175	1140	1235	1112	1074	1112	1156	1137	1061	1186	1152	1135	1144	1058	1152	1095	1160	1106	1161	1120	1137	1152	1150	1092	1088	1046	1163	1100	1180	1090	1138
7.18728	1135	1252	1203	1165	1144	1191	1086	1055	1196	1108	1090	1138	1095	1113	1126	1167	1184	1134	1185	1178	1145	1142	1089	1169	1127	1168	1139	1074	1139	1131	1216	1079	1086	1116	1119	1052	1182	1174	1091	1141	1075	1177	1101	1098	1147	1045	1113	1089	1169
7.20772	1101	1166	1165	1215	1143	1092	1123	1156	1165	1133	1158	1122	1073	1138	1035	1080	1138	1078	1162	1166	1108	1157	1121	1131	1123	1161	1113	1098	1118	1125	1165	1091	1078	1095	1107	1141	1140	1082	1064	1100	1143	1121	1093	1100	1116	1096	1130	1085	1103
7.22816	1220	1191	1081	1128	1128	1142	1106	1137	1109	1112	1225	1151	1158	1085	1165	1117	1105	1090	1140	1129	1112	1099	1041	1101	1180	1127	1121	1104	1085	1132	1076	1100	1135	1164	1147	1103	1119	1138	1122	1108	1104	1110	1095	1084	1140	1115	1125	1076	1124
7.2486	1095	1193	1150	1090	1096	1027	1138	1162	1113	1149	1131	1097	1134	1165	1097	1103	1109	1155	1133	1132	1190	1140	1173	1176	1120	1079	1092	1083	1068	1111	1103	1055	1165	1064	1068	1104	1024	1112	1121	1145	1071	1134	1064	1054	1159	1156	1051	1089	1073
7.26904	1139	1119	1157	1137	1130	1097	1151	1164	1136	1101	1109	1065	1066	1136	1120	1143	1128	1108	1141	1138	1122	1139	1125	1201	1171	1055	1094	1110	1057	1144	1118	1122	1106	1082	1069	1106	1067	1073	1073	1097	1084	1137	1098	1059	1135	1107	1084	1019	1067
7.28949	1094	1181	1143	1076	1189	1152	1104	1055	1169	1141	1116	1090	1098	1098	1126	1157	1133	1088	1107	1095	1089	1100	1119	1068	1116	1164	1102	1099	1122	1045	1042	1110	1127	1086	1117	1112	1081	1126	1060	1122	1072	1167	1143	1126	1095	1103	1127	1064	1056
7.30993	1127	1047	1092	1132	1096	1112	1114	1056	1110	1176	1113	1105	1104	1033	1152	1126	1090	1162	1143	1074	1093	1086	1089	1141	1160	1122	1098	1046	1093	1095	1158	1080	1129	1042	1064	1079	1168	1114	1127	1096	1084	1067	1007	1031	1127	1063	1061	1074	1081
7.33037	1128	1110	1116	1163	1166	1132	1096	1111	1114	1082	1174	1072	1105	1131	1123	1127	1076	1130	1049	1109	1188	1091	1049	1113	1136	1098	1078	1036	1127	1127	1114	1042	1111	1089	1101	1078	1075	1081	1081	1052	1109	1103	1083	1054	1118	1072	1117	1093	1098
7.35081	1170	1128	1129	1102	1107	1114	1079	1146	1123	1123	1100	1178	1076	1166	1096	1063	1014	1087	1059	1066	1146	1123	1108	1102	1122	1068	1101	1154	1114	1056	1083	1078	1123	1085	1110	1065	1123	1097	1075	1109	1094	1045	1074	1061	1068	1069	1110	1123	1009
7.37125	1077	1057	1136	1071	1118	1161	1127	1112	1114	1098	1027	1099	1024	1116	1114	1105	1076	1030	1126	1123	1082	1054	1096	1087	1095	1121	1094	1117	1067	1102	1085	1107	1088	1103	1102	1007	1072	1061	1098	1117	1018	1029	1100	1053	1047	1064	1064	1146	1079
7.3917	1131	1069	1109	1057	1120	1087	1067	1121	1098	1110	1092	1175	1093	1080	1088	1051	1093	1049	1096	1071	1116	1063	1146	1034	1127	1070	1065	1143	1103	1069	1032	1096	1073	1043	1045	1040	1085	1051	1053	1051	1078	1101	1069	1014	1045	995	1076	1093	1060
7.41214	1164	1145	1125	1183	1082	1061	1111	1145	1140	1072	1123	1053	1070	1102	1087	1140	1055	1024	1094	1138	1080	1073	1091	1073	1072	1095	1053	1085	1039	1069	1042	1101	1037	1088	1075	1086	1057	1075	1043	1074	1002	1069	1012	1075	1096	1047	1017	1083	1068
7.43258	1146	1062	1111	1087	1072	1114	1109	1095	1095	1117	1065	1115	1071	1116	1119	1103	1000	1042	1074	1061	1106	1065	1063	1088	1085	1054	1081	1028	1036	1068	1097	1085	1090	1103	1058	1090	1096	1063	1071	1026	1048	1065	1008	1078	1084	1027	971	1071	1076
7.45302	1103	1045	1123	1135	1127	1051	1122	1071	1053	1115	1045	1035	1047	1062	1073	1049	1108	1063	1082	1040	1073	1080	1041	1057	1079	1072	1066	1127	1121	1048	1075	1068	1057	1067	1008	1018	1042	1151	1153	1015	1082	1106	1030	1004	1061	1046	1081	1054	1030
7.47346	1100	1123	1048	1104	1073	1180	1127	1082	1185	1096	1090	1075	1101	1083	1075	1099	1148	1080	1070	1112	1068	1035	1077	1109	1070	1085	1050	1070	1078	1102	1068	1079	1065	1103	1083	1145	1079	1099	1130	1082	1063	1082	1029	1074	1088	1079	1051	1045	1031
7.4939	1138	1037	1098	1057	1084	1094	1042	1092	1146	1117	1056	1082	1038	1073	1088	1049	1115	1062	1019	1026	1064	1098	1101	1102	1070	1086	1085	1097	1062	1087	1098	1082	1018	1070	1021	1046	1027	1044	990	1006	1001	1072	1022	1113	1044	1105	1110	1048	1047
7.51435	1153	1058	1150	1111	1065	1055	1088	1045	1106	1030	1057	1056	1055	1021	1076	1051	1060	1117	1064	991	1037	1062	1103	1088	1024	1097	1051	1062	1042	1021	1056	1081	1051	1022	1018	1037	1063	1070	1034	1090	1027	1097	1036	1054	1037	1021	1025	1056	1092
7.53479	1086	1137	1112	1107	1106	1070	1058	1046	1069	1055	1062	1006	1054	1041	1066	1074	1060	1072	1039	1064	1130	1065	1046	1048	1048	1067	1046	1048	1037	1019	1088	1037	1056	1074	998	1061	1127	992	1089	1062	1047	1027	1018	1035	1032	1044	1052	1018	1016
7.55523	1097	1087	1097	1050	1168	997	1047	1043	1064	1039	1081	1042	1114	1017	1042	980	1030	1085	1078	1034	1022	1126	1025	1047	1060	1065	1058	1041	1029	1078	1061	1062	1087	1042	1050	1026	1045	1005	1071	997	1047	1031	1063	1109	1039	1043	1056	1034	1042
7.57567	1132	1076	1095	1116	1102	1040	1074	1026	1091	1063	1053	1026	1053	1017	1067	1133	1070	1032	1042	1006	1061	1053	1109	1062	1099	1017	1051	1078	1071	971	1029	1045	1096	1028	1057	1062	1072	1036	1040	1039	1044	1082	1068	1059	1090	1067	969	1072	1012
7.59611	1099	1041	1134	1111	1085	1147	1014	1102	1102	1049	1072	1066	1068	1116	1057	1057	1162	1079	1060	1073	1078	1045	1018	1025	1038	1098	1082	989	1010	1024	1089	1069	1006	1086	1029	1040	1018	1078	1036	1091	1046	1024	1009	1055	1016	987	988	1074	993
7.61656	1164	1082	1087	1088	1135	955	1103	1054	1039	1097	1017	1024	1058	1061	1059	1005	1067	1040	1034	1075	1103	1027	1024	1069	1066	1048	987	1086	1046	1057	1080	1029	1074	1039	1023	997	1009	986	1062	1003	1058	982	1039	1095	1005	1001	1069	997	1050
7.637	1042	1032	1073	1008	1122	1052	1040	1032	1054	1033	1078	1030	1024	1051	1052	1032	1057	1017	1041	1085	1052	1078	1031	995	1098	1070	1014	1072	1036	998	1063	1018	1042	1028	1107	1004	1007	1049	1065	1060	1105	1008	1046	1049	1023	1003	1074	1039	970
7.65744	1083	1071	1097	1092	1154	1047	1002	1039	1004	1116	1050	1061	1095	982	1052	1060	1023	1029	1004	1008	1039	1002	1047	1070	1082	1044	1045	1048	1024	1050	1048	1018	1011	1054	1028	1052	1022	1075	1007	1063	1035	989	1046	990	1041	1071	1080	1027	992
7.67788	1078	1039	1077	1066	1092	1022	995	1027	1055	1083	1024	1055	1049	1061	1078	1064	1036	1046	999	1034	1040	1094	1042	1097	1037	999	1012	996	1047	1011	1043	1068	1007	1018	1085	1030	1042	1063	1032	1053	982	970	972	1066	1044	1040	997	1036	1088
7.69832	1073	1013	1062	1045	1069	1065	1103	976	1078	992	1067	1035	1058	1025	1077	1048	1067	1105	1033	1020	1065	1050	1023	1000	960	1039	1076	1059	1050	1038	1046	1000	1092	1006	989	965	1016	977	1021	996	1050	996	962	1004	1031	1038	1040	946	1023
7.71876	1107	1052	1079	1052	1101	1113	1078	1047	1032	1076	1056	1022	1037	1048	1034	1065	1025	987	1006	1047	1043	1033	1094	961	1042	1055	1035	1002	993	1009	1015	1031	1053	1072	1013	1040	1061	1064	1006	1024	1056	1025	1053	1015	1023	995	1042	1033	1034
7.73921	1071	1095	1109	1043	1090	999	1103	998	967	1082	1037	1115	1012	1021	1016	1008	1083	1011	1064	1051	1016	1103	1040	1042	1007	1039	996	1039	1000	1040	1066	1031	1029	1028	955	1019	1040	1022	1024	1023	1054	1055	1034	993	1005	1037	1028	981	1001
7.75965	1051	1095	1040	1070	1061	1027	1034	1042	1024	1044	1058	961	1003	1032	996	1019	1044	1023	1012	1011	1056	1069	991	1023	991	1015	1038	1025	1040	1042	1012	1071	991	1027	998	1072	1037	997	998	1058	1016	972	982	1006	1017	994	1002	1012	977
7.78009	1128	987	1029	1058	1086	1038	1013	1103	1013	1044	1074	994	1066	1014	1068	1047	1013	1102	1043	1021	1037	1047	1027	1010	1003	1048	1003	1039	978	1025	1053	1030	998	1003	1000	990	1026	998	992	1002	1008	991	996	1086	1036	1011	1017	1012	944
7.80053	1100	1097	1102	1084	1017	1093	1069	1080	1045	1074	1036	1044	1073	1033	1034	987	970	1016	1011	1026	1068	1008	1080	1014	979	991	1009	1065	1032	1006	998	1037	1041	1039	1029	1004	1028	999	1077	1066	1029	966	978	1012	1050	943	973	954	1064
7.82097	1069	988	1056	1047	1034	974	1061	1066	1013	1058	1047	1024	982	1083	1080	1012	1016	998	1048	971	996	1035	1048	1011	1017	999	1007	1007	1053	1077	1006	1036	955	989	1046	965	1046	974	954	1002	980	966	975	946	1039	1000	1011	990	996
7.84142	1065	1027	1022	1046	1013	1082	1052	1003	995	988	1046	984	1060	1026	1000	972	1070	966	1041	984	1023	1037	995	1010	1058	1033	971	1043	1006	1015	995	1070	1064	1034	1024	984	1044	975	1050	988	1071	1032	1033	976	1038	966	968	962	1003
7.86186	1082	1070	1069	1043	1030	967	1016	1028	991	1016	949	997	1039	1038	1001	1020	1020	953	1011	1062	1005	1065	1022	1020	1053	1024	1071	1023	978	1025	996	1026	959	980	1077	1004	1029	1025	1002	1049	1010	973	1050	1001	1012	945	1006	981	1067
7.8823	1050	1015	1017	1036	1041	1035	1005	989	1043	1034	1048	1012	1014	1042	1060	1027	991	1018	1047	1022	1060	1047	1035	1072	984	1051	1047	1040	1099	1040	1009	990	1007	1017	1027	1004	1036	1012	1023	1059	1078	1060	993	977	1019	1022	1057	1008	988
7.90274	1041	1097	1022	1056	1108	1040	1039	1027	1004	1035	979	1002	1025	1030	990	1012	1014	1003	1043	1015	1060	982	1071	1057	1002	985	1012	1013	1000	1058	997	1021	999	1034	1031	1060	1005	1025	1058	1026	999	1024	995	995	990	996	988	997	983
7.92318	1118	1049	1026	1020	1037	1057	1073	1005	1046	1023	1001	951	994	942	1070	1000	1019	1009	1068	1064	1026	1041	993	953	1029	1045	962	1047	1028	1094	1079	1018	981	1085	1024	1025	1037	984	1009	1034	1020	1031	1023	1008	995	945	1028	986	1007
7.94362	1074	1044	1052	1062	987	1086	1063	1001	1077	1059	1058	1034	988	995	1021	1055	1085	1011	1112	1070	1027	1029	1032	1007	1012	1004	999	1028	1036	1052	1015	1039	1044	1003	1048	1042	1018	1014	1010	1024	1119	1013	1059	1027	1048	1003	982	997	1027
7.96407	1012	1028	1085	1090	979	978	1070	1014	1026	1032	1031	985	992	1067	1050	1103	1011	1036	1020	1030	1053	1048	1067	1035	1081	1037	1117	1035	1002	1060	1050	1112	976	1046	1021	1030	984	998	986	1045	1042	994	1024	1018	1045	951	1052	1066	998
7.98451	1009	1067	1105	1073	1028	1068	1069	1063	1081	1080	1058	1059	1055	1080	1103	1076	1006	1060	1064	1051	1008	1068	1050	1024	1089	1096	1060	1018	1093	1045	995	1076	1089	1077	1071	1047	1091	1022	1033	1043	1017	1062	976	1053	1007	994	993	979	1017
8.00495	1093	1029	1110	1070	1064	1072	1053	1051	1037	1050	1062	1072	1083	1101	1102	1080	1050	1062	1047	1058	1078	1034	1017	1010	1076	1066	1046	1024	1014	1049	1039	1071	1125	1023	1058	1038	1015	1068	1113	1074	1041	1004	1023	1051	1108	989	1055	1018	1047
8.02539	1068	1061	1035	1081	1041	1120	979	1049	1119	1054	1060	1097	1083	1038	1148	1143	1100	1105	1107	1100	1039	1094	1087	1137	1014	1066	1107	1069	1093	1126	1138	1070	1070	1122	1124	1143	1125	1048	1061	1043	1034	1047	1104	1138	1019	1102	1070	1065	1066
8.04583	1007	1029	1094	1064	1053	1065	1063	1016	1033	1108	1054	1110	1143	1151	1039	1107	1104	1044	1117	1107	1110	1117	1157	1072	1102	1096	1199	1116	1093	1179	1133	1129	1141	1091	1096	1111	1224	1104	1097	1121	1053	1088	1135	1122	1080	1103	1070	1162	1131
8.06628	1065	1112	1081	1056	1038	1098	1071	1130	1134	1093	1117	1142	1110	1124	1156	1181	1115	1123	1182	1144	1189	1142	1201	1141	1180	1155	1204	1167	1134	1179	1146	1135	1130	1176	1237	1160	1139	1253	1186	1111	1218	1127	1191	1178	1073	1100	1239	1178	1128
8.08672	1011	1088	1078	1113	1128	1113	1119	1090	1145	1167	1159	1251	1127	1182	1247	1215	1194	1234	1244	1196	1163	1238	1214	1244	1164	1294	1286	1280	1223	1206	1319	1227	1267	1205	1254	1287	1248	1220	1260	1232	1278	1247	1260	1193	1287	1347	1237	1240	1282
8.10716	1022	1043	1101	1120	1087	1130	1187	1169	1178	1123	1223	1266	1247	1265	1255	1220	1252	1300	1326	1328	1355	1309	1386	1408	1308	1352	1340	1407	1385	1340	1363	1362	1398	1310	1434	1375	1423	1429	1432	1347	1399	1388	1394	1424	1379	1386	1435	1411	1411
8.1276	1034	1033	1142	1088	1122	1105	1154	1130	1282	1176	1167	1265	1242	1292	1314	1240	1298	1307	1318	1428	1369	1412	1340	1317	1442	1379	1415	1436	1394	1399	1451	1464	1435	1392	1408	1435	1475	1522	1408	1435	1453	1505	1473	1503	1504	1538	1480	1456	1496
8.14804	1033	1068	1081	1112	1036	1110	1178	1092	1093	1177	1135	1249	1242	1255	1186	1199	1248	1242	1233	1257	1210	1338	1353	1253	1269	1275	1334	1298	1385	1340	1311	1297	1374	1385	1392	1318	1354	1323	1392	1353	1432	1415	1412	1355	1390	1335	1342	1472	1365
8.16849	1043	1032	1013	1056	1086	1030	1029	1078	1061	1085	1083	1111	1148	1097	1154	1140	1157	1142	1140	1128	1132	1168	1200	1212	1219	1091	1244	1193	1211	1142	1212	1182	1143	1178	1179	1263	1192	1175	1133	1126	1136	1200	1190	1161	1164	1201	1127	1165	1203
8.18893	1025	995	1014	993	1054	1057	1043	1062	1046	1128	1123	1042	1069	1066	1112	1065	1108	1031	1026	1134	1071	1136	1110	1050	1093	1091	1071	1097	1094	1025	1078	1127	1111	1084	1119	1062	1074	1058	1111	1043	1062	1124	1016	1122	1074	1088	1052	1031	1100
8.20937	1001	976	979	1037	1010	1053	991	1019	1020	990	1040	1017	1063	1023	1049	966	980	998	1020	981	1039	997	1022	1065	1023	1030	1055	1043	988	1056	1037	1013	959	1066	1017	974	989	1035	1060	1035	1043	1016	1018	1031	1013	1002	1002	1009	1016
8.22981	980	1020	1020	1041	999	1031	1026	973	1000	1013	994	990	1037	1025	1012	1024	983	1051	1026	946	1024	1003	980	985	1008	1009	1039	1005	1004	1060	926	1044	965	986	1029	1043	988	976	1001	979	999	1023	952	970	957	1016	933	970	978
8.25025	1025	1023	1043	1032	1005	994	1007	933	956	988	938	1006	1002	1001	1003	1015	949	1008	1030	969	1020	960	974	1019	980	975	960	998	938	1027	993	956	1036	982	1008	1023	977	952	977	1025	949	932	1007	1021	964	973	944	977	957
8.27069	1028	970	1040	1047	989	963	990	1010	970	957	980	1033	979	1002	960	1040	1015	981	999	991	1065	934	978	951	939	920	968	993	1003	967	1022	961	981	986	947	1004	963	1013	1011	1001	959	932	927	978	939	961	904	940	954
8.29114	994	1038	958	1059	978	970	1014	994	961	975	986	975	962	1016	984	975	892	1000	990	917	970	920	974	1003	969	993	940	990	985	1042	985	920	955	1004	999	900	915	966	912	971	977	922	938	994	943	991	956	939	977
8.31158	1057	998	1025	980	947	976	905	950	950	930	1021	970	1001	1001	914	960	1027	976	987	995	971	967	942	934	967	923	943	915	914	937	991	990	984	1010	899	995	939	971	935	902	916	905	929	1004	1006	960	909	969	922
8.33202	989	947	957	967	983	983	952	942	967	961	975	954	999	969	942	942	937	975	1007	975	1003	948	965	982	931	933	914	930	946	885	1063	908	971	1009	1009	977	970	922	940	941	890	909	993	990	930	940	920	974	930
8.35246	1022	975	978	954	978	959	994	982	942	952	989	938	924	903	1016	985	922	985	949	1022	951	923	930	971	925	912	952	961	933	938	918	884	972	915	934	930	953	982	898	991	942	895	934	897	909	930	905	954	982
8.3729	946	987	995	976	945	916	964	942	947	972	978	928	949	953	941	945	969	943	967	966	976	922	979	993	1035	975	926	991	921	947	974	967	907	946	918	927	939	978	945	945	949	942	972	950	900	928	915	952	958
8.39335	1071	987	974	1009	977	971	895	990	972	873	904	943	980	940	964	936	978	950	974	898	934	1002	943	950	986	998	919	987	923	939	931	943	942	943	967	953	985	908	962	925	908	935	919	942	858	933	944	949	934
8.41379	963	970	938	988	974	916	955	995	968	884	1009	981	930	932	949	938	940	970	976	935	885	955	943	918	964	921	926	980	939	922	925	955	918	922	973	923	910	936	880	914	979	899	954	905	926	924	911	908	954
8.43423	952	930	1012	950	899	981	986	927	917	945	953	917	935	920	913	920	937	934	893	955	981	993	1051	951	902	968	918	956	950	924	931	932	924	903	996	980	942	926	970	983	922	885	955	947	948	892	980	847	936
8.45467	936	954	952	901	949	944	916	950	955	911	982	945	928	923	957	946	930	937	947	954	943	886	931	896	944	967	937	938	955	910	980	903	934	913	923	1011	885	898	937	910	945	914	953	919	888	937	918	925	986
8.47511	942	972	968	1007	969	1003	1027	931	948	972	942	958	928	922	950	937	957	885	952	941	952	879	982	917	948	917	983	882	959	933	970	953	873	951	922	918	1003	896	895	907	951	934	877	925	902	940	883	943	934
8.49555	969	936	980	923	965	939	953	1002	931	926	879	923	922	945	915	904	913	943	954	942	910	943	908	888	896	883	1001	907	933	883	934	898	931	911	905	899	972	895	915	870	898	882	888	946	904	868	920	887	978
8.516	937	919	978	943	1050	982	1011	970	889	949	917	944	913	926	990	928	905	932	915	904	942	948	1014	900	893	865	980	967	960	937	934	919	940	967	937	926	892	922	925	872	940	965	881	959	961	919	890	884	899
8.53644	985	959	912	963	915	914	993	953	911	880	949	928	983	918	942	907	891	913	939	949	963	879	952	962	887	978	871	919	897	894	973	912	948	969	887	940	927	885	913	899	900	916	921	944	897	879	884	856	875
8.55688	920	924	941	943	911	1000	930	905	944	911	976	943	943	949	931	960	902	926	910	883	931	869	936	904	861	981	929	881	930	925	876	943	964	891	912	959	911	843	889	922	916	938	934	931	841	916	919	897	872
8.57732	944	1006	967	944	966	972	932	972	892	974	914	931	933	936	941	931	869	938	910	892	955	989	895	865	903	1001	938	929	904	985	933	908	954	891	911	871	920	927	943	945	889	899	877	938	825	923	909	877	911
8.59776	997	965	973	941	971	928	889	918	943	930	929	932	918	900	917	881	895	995	894	960	941	946	905	935	901	903	858	914	935	931	939	936	888	919	941	924	914	930	869	903	900	923	920	919	905	911	893	907	891
8.61821	946	969	974	940	912	977	937	899	919	907	916	903	937	891	945	894	930	902	957	908	909	881	905	955	891	902	924	936	977	933	907	915	907	888	894	909	930	1007	893	852	916	936	884	943	897	940	939	914	896
8.63865	900	900	981	916	938	1017	923	911	912	972	969	890	991	898	898	946	968	931	891	901	949	944	963	942	915	937	936	911	917	927	886	909	879	904	885	892	960	937	954	920	936	854	909	892	844	897	907	915	909
8.65909	937	924	940	951	939	1025	978	909	893	899	918	882	883	926	857	873	924	903	914	950	904	952	893	927	920	927	906	897	911	932	920	925	846	846	917	871	910	935	892	934	875	943	894	926	905	898	879	924	873
8.67953	933	951	938	959	938	961	935	904	966	890	904	922	944	950	941	927	962	961	920	908	892	991	921	908	899	947	899	905	898	893	889	867	937	964	862	980	880	964	931	864	878	878	914	941	884	876	858	864	852
8.69997	942	936	934	949	890	963	939	982	891	895	895	897	937	888	937	903	925	967	900	910	945	897	913	893	926	952	922	877	931	888	908	887	954	904	941	903	882	917	907	919	901	899	884	856	897	936	917	905	901
8.72041	953	967	954	935	911	905	903	939	893	927	887	890	828	966	917	913	918	923	964	902	887	888	860	966	885	890	898	891	873	874	888	836	934	894	943	895	950	800	919	923	890	862	922	865	875	925	910	880	857
8.74086	929	945	962	948	922	926	922	933	930	878	916	871	862	910	908	929	882	887	867	951	929	916	884	864	891	863	922	942	943	899	881	843	863	885	877	856	904	913	905	891	877	880	892	901	911	901	940	851	880
8.7613	889	910	918	886	933	934	926	977	898	953	951	867	950	929	879	920	906	959	961	914	943	908	935	862	881	960	882	895	912	911	893	898	918	818	899	927	814	851	875	894	903	885	908	850	887	897	838	889	864
8.78174	961	898	974	950	875	947	920	926	876	936	907	856	888	899	900	917	879	928	876	885	856	940	882	865	843	941	883	967	835	893	882	863	894	891	987	942	914	939	879	910	910	861	924	829	882	911	840	849	919
8.80218	923	982	886	965	994	924	956	879	864	956	880	936	921	879	890	877	916	857	902	842	934	891	971	900	983	891	844	870	912	918	856	930	902	865	884	918	928	860	839	859	847	936	921	933	855	875	901	807	859
8.82262	908	912	942	953	966	901	955	903	904	878	866	934	884	889	907	865	906	876	866	887	854	927	949	942	891	913	835	895	876	896	864	956	907	944	905	930	877	858	877	890	856	869	853	850	856	930	817	837	889
8.84307	948	975	933	859	945	914	916	865	942	925	919	866	852	947	943	869	869	915	907	932	899	863	904	908	875	903	908	909	894	911	858	900	904	872	824	942	867	888	878	908	872	896	893	847	853	844	872	910	876
8.86351	940	905	946	987	903	924	898	933	900	911	889	905	953	875	927	889	888	864	864	912	951	863	887	917	897	902	921	881	901	932	896	899	831	909	919	918	882	885	843	926	864	878	885	885	888	873	925	858	902
8.88395	911	873	970	889	886	922	956	921	944	914	947	940	864	848	911	924	918	885	926	899	900	882	865	911	918	902	895	855	908	852	875	972	878	928	895	925	908	859	916	949	875	876	951	861	912	868	852	921	850
8.90439	894	964	862	936	944	946	873	851	882	899	867	895	859	948	861	892	858	897	866	879	882	877	910	860	931	817	891	836	956	893	865	883	877	830	923	909	849	875	913	933	873	894	839	907	922	876	861	851	849
8.92483	920	904	946	907	903	900	890	913	837	920	962	937	919	914	901	879	884	834	882	877	834	888	878	866	896	831	844	967	935	883	890	951	889	879	907	886	869	903	843	921	860	812	901	893	860	831	904	878	866
8.94527	890	959	933	913	902	890	895	941	859	899	829	868	963	873	923	913	900	845	911	915	904	896	889	847	898	910	900	885	872	874	905	835	900	878	879	895	893	965	878	882	869	903	853	831	875	837	888	854	880
8.96572	891	933	926	956	916	877	946	891	856	863	935	942	913	914	871	898	875	865	877	879	878	859	868	884	882	837	847	905	927	942	867	817	869	874	896	882	870	886	886	835	832	876	841	839	872	896	847	877	829
8.98616	945	883	907	890	886	909	981	945	899	911	944	895	906	900	962	901	906	846	830	945	874	851	883	894	850	888	908	934	856	943	913	873	911	858	890	879	835	866	871	833	845	871	835	860	851	881	841	826	864
9.0066	868	932	901	926	912	887	881	852	904	915	852	877	836	807	889	871	883	867	872	931	858	870	884	852	867	892	891	909	931	941	820	895	880	847	888	904	830	885	904	903	886	851	875	838	882	859	889	799	873
9.02704	939	863	968	973	930	848	894	899	903	907	934	816	906	860	864	920	903	904	880	901	840	893	863	921	836	894	890	874	919	915	871	885	852	927	885	901	868	899	857	841	872	876	856	889	820	849	813	865	852
9.04748	943	890	851	887	899	961	908	891	891	892	951	862	839	898	876	883	862	878	861	893	917	903	886	902	846	818	870	836	842	908	806	876	885	864	852	874	846	865	853	793	911	853	863	807	805	846	846	905	875
9.06793	989	909	885	862	883	931	927	897	931	889	868	872	878	912	883	919	912	903	907	918	837	838	867	931	885	898	889	908	919	878	801	864	913	852	861	892	893	860	832	844	845	873	866	870	841	844	813	848	857
9.08837	979	919	957	925	916	884	835	812	913	911	874	886	882	850	860	866	889	915	918	889	895	880	881	907	852	800	872	915	872	853	890	894	878	887	847	902	891	884	831	895	870	887	897	892	869	876	878	823	863
9.10881	965	926	921	941	894	852	899	897	889	897	878	877	837	831	845	911	824	913	863	887	822	859	843	858	892	892	899	853	874	952	859	875	829	905	922	901	843	856	880	827	833	825	832	899	849	850	879	853	866
9.12925	872	926	882	906	882	864	903	872	916	917	910	881	854	942	886	931	928	865	868	868	830	927	887	889	873	847	912	878	874	860	885	837	871	894	883	918	834	786	877	828	853	871	855	885	879	814	797	846	859
9.14969	912	888	915	897	883	858	889	897	817	872	890	830	844	930	906	859	826	887	889	913	872	869	804	904	904	840	845	860	791	851	852	851	881	864	865	904	892	870	853	861	834	904	844	864	840	867	851	897	875
9.17013	926	941	903	910	854	890	887	853	845	853	907	855	845	873	852	831	913	895	925	851	869	815	856	913	881	873	867	877	815	849	889	844	823	890	844	898	972	882	831	916	834	849	822	888	850	807	888	845	857
9.19058	860	908	885	919	888	949	866	895	874	900	888	841	876	814	871	862	908	895	824	884	871	892	856	857	920	883	877	842	895	871	839	854	841	858	896	870	837	852	872	849	841	868	875	869	849	812	865	845	851
9.21102	934	873	898	913	936	850	911	845	885	879	863	891	904	870	859	864	899	923	883	837	820	919	858	905	832	845	886	864	848	866	883	860	880	840	801	829	867	802	856	817	910	867	842	825	884	810	829	865	875
9.23146	924	914	844	913	901	871	825	830	888	903	874	821	872	869	896	902	838	848	835	916	887	829	890	904	855	867	872	826	861	875	813	845	913	884	901	834	849	881	880	835	849	805	868	819	869	865	852	842	800
9.2519	861	863	854	885	875	884	893	901	827	876	859	872	863	847	851	901	902	893	823	860	870	893	784	902	888	844	845	830	823	834	890	851	921	877	842	895	805	827	846	871	784	839	892	822	883	878	834	839	831
9.27234	914	936	876	922	902	968	898	862	799	859	896	852	840	844	897	865	967	895	891	859	848	806	843	900	873	852	829	856	820	895	849	918	817	857	887	817	849	866	859	806	834	851	821	818	796	797	877	824	811
9.29279	891	902	906	884	904	910	831	877	852	854	881	834	813	911	862	891	815	866	918	850	835	914	861	898	889	864	877	876	880	880	867	814	817	877	857	835	816	844	858	807	814	841	863	838	871	854	802	841	865
9.31323	913	943	893	873	854	856	899	881	916	895	838	885	856	857	874	838	846	864	803	894	849	858	907	833	850	894	868	848	847	823	852	863	858	838	831	903	821	876	845	792	848	869	862	812	818	787	873	857	893
9.33367	904	907	874	911	892	927	912	911	892	934	880	873	862	819	894	836	857	851	861	857	870	864	828	852	873	845	880	837	875	845	855	875	809	860	837	824	815	887	838	858	862	822	865	838	883	861	834	800	830
9.35411	879	892	875	911	851	917	832	855	825	865	847	899	860	837	828	891	850	852	872	832	887	885	913	882	831	877	894	800	854	880	837	861	836	918	857	820	834	858	832	869	922	804	840	824	791	829	822	816	828
9.37455	896	905	891	915	848	866	860	914	848	839	865	844	847	877	844	837	874	830	856	796	875	840	881	859	837	866	874	874	882	844	797	858	800	837	855	826	883	868	892	849	836	822	860	839	858	804	835	871	821
9.395	897	883	870	903	877	837	864	918	888	849	764	856	862	820	863	856	866	855	823	874	871	895	836	847	843	860	827	840	879	849	850	854	811	816	828	826	841	800	841	832	830	851	877	851	827	835	855	830	811
9.41544	928	856	860	892	915	922	865	895	860	829	892	812	859	844	858	873	836	842	851	861	876	866	906	844	863	857	883	802	872	825	861	815	851	870	898	842	852	892	816	867	817	822	857	808	831	818	845	853	855
9.43588	899	914	910	862	939	858	930	902	858	917	867	881	866	847	845	837	837	839	868	853	846	847	886	852	810	795	859	907	776	810	853	845	830	877	799	846	859	867	863	853	843	833	811	819	838	839	883	850	837
9.45632	925	837	887	927	864	851	863	911	897	823	945	836	858	874	861	899	845	857	868	889	816	900	884	806	795	912	869	822	832	848	848	799	848	870	823	866	860	829	819	829	867	825	809	854	794	783	887	778	849
9.47676	908	905	928	865	850	884	845	816	884	880	811	880	876	888	842	826	841	838	796	854	847	836	820	816	857	854	867	842	858	878	869	891	820	825	838	875	842	847	807	867	825	819	825	851	872	779	826	832	828
9.4972	924	907	882	895	898	898	814	820	942	893	857	809	841	807	859	826	845	886	860	809	849	870	794	852	855	881	851	835	877	837	813	848	847	865	833	826	825	874	873	866	837	895	825	830	787	824	799	817	867
9.51765	874	880	918	906	895	879	887	857	850	845	811	826	853	807	839	875	859	888	820	858	845	820	794	851	848	907	807	826	842	827	838	861	804	835	842	815	867	806	823	829	802	793	816	792	832	824	834	756	849
9.53809	886	882	894	896	926	877	825	826	857	873	857	827	859	825	773	832	833	840	860	884	845	834	831	901	823	852	877	834	812	797	838	834	804	853	858	829	847	843	803	784	835	828	857	854	757	818	836	806	809
9.55853	887	893	870	849	864	849	850	846	884	904	835	841	861	804	845	833	843	870	859	835	860	796	853	818	855	787	834	844	842	861	828	870	784	887	825	796	862	768	823	900	811	846	824	822	838	866	862	843	788
9.57897	862	876	910	872	921	904	794	898	873	855	842	869	854	822	874	881	860	859	858	839	873	830	825	809	901	845	818	844	843	847	863	860	869	828	829	798	816	861	830	820	867	888	831	828	848	802	800	828	803
9.59941	903	848	904	836	871	852	861	850	889	883	867	799	869	805	832	865	841	900	866	875	924	796	834	845	813	839	814	782	810	878	837	777	848	813	841	836	840	811	837	837	857	848	813	843	836	825	787	828	832
9.61986	877	931	915	851	898	870	864	838	888	878	852	820	828	833	860	791	841	817	861	870	830	854	848	813	878	784	800	809	852	854	839	847	861	847	863	842	855	851	801	803	778	853	762	884	838	801	824	868	809
9.6403	830	867	915	891	900	912	844	779	820	869	766	827	829	889	832	899	876	852	862	817	811	841	832	789	881	885	789	777	806	837	851	832	854	799	812	863	843	846	831	794	831	837	821	837	844	797	869	811	798
9.66074	871	861	849	850	918	883	867	782	835	858	872	891	863	812	847	814	812	896	804	815	822	812	799	843	811	792	870	790	855	832	816	821	820	793	828	868	834	812	818	837	852	826	799	806	834	827	819	771	831
9.68118	898	871	901	826	918	875	859	887	870	883	907	861	875	833	789	826	853	852	882	841	827	805	899	840	821	870	803	860	822	812	806	840	848	850	839	807	810	824	892	811	836	833	809	819	789	831	802	761	793
9.70162	854	850	864	840	864	849	871	856	851	878	892	846	863	808	789	822	793	877	885	851	807	847	847	816	879	828	857	865	813	851	810	847	815	819	814	822	854	827	887	827	846	855	811	799	821	836	813	826	809
9.72206	874	850	902	859	890	891	816	885	879	808	898	841	845	816	848	846	837	871	853	792	865	767	827	826	836	850	794	801	844	803	852	814	820	839	802	834	839	831	808	791	823	851	789	818	821	807	812	845	805
9.74251	849	884	895	842	878	814	830	832	825	846	886	880	848	869	817	807	871	829	835	860	839	807	796	862	823	898	826	792	821	830	795	840	817	831	803	801	862	819	820	800	813	894	853	801	826	833	878	789	805
9.76295	893	872	905	860	834	863	838	842	852	818	862	799	853	808	850	841	780	857	867	828	815	810	845	853	841	812	834	857	781	822	764	775	829	788	810	818	793	833	789	804	803	773	804	749	833	799	825	852	822
9.78339	861	907	884	852	868	898	879	862	891	837	819	804	811	885	795	785	868	840	855	843	832	859	829	848	843	808	852	831	825	831	805	807	804	907	771	803	842	808	813	878	789	822	844	762	784	813	794	784	818
9.80383	871	897	903	864	852	848	821	799	787	817	866	818	888	814	880	828	803	820	822	844	804	819	810	802	852	831	757	791	804	848	830	802	838	822	846	834	852	820	807	825	795	890	789	790	805	815	797	810	797
9.82427	893	912	857	865	873	874	824	856	844	844	877	855	878	856	848	808	838	807	848	827	901	848	821	838	881	831	838	845	797	824	825	857	848	815	849	837	804	851	829	809	880	825	771	800	788	804	792	804	783
9.84472	860	877	876	841	887	889	852	851	860	819	835	828	810	804	800	852	796	815	770	828	847	808	787	847	830	803	793	826	790	861	853	769	798	853	811	805	813	820	784	767	824	789	800	837	849	807	828	827	776
9.86516	881	862	903	862	856	860	852	847	855	841	821	906	799	849	777	833	876	837	815	845	830	772	857	788	807	890	844	766	862	813	784	816	817	839	849	815	850	827	826	803	841	803	839	817	776	840	842	824	758
9.8856	851	838	862	835	834	870	826	851	754	797	842	825	813	823	876	793	817	836	879	805	838	836	804	838	906	804	809	836	811	816	840	786	819	838	780	812	827	828	826	812	848	833	794	812	808	839	830	838	800
9.90604	848	897	868	864	866	874	859	802	889	858	814	766	854	794	796	880	848	852	836	800	861	842	803	837	784	841	804	783	798	841	812	851	788	855	832	850	856	828	808	780	826	813	771	831	811	813	819	801	764
9.92648	878	844	894	878	894	899	849	805	845	865	820	828	851	826	871	831	789	843	822	920	877	860	789	875	810	836	856	844	786	823	833	847	820	849	774	801	845	818	778	808	816	799	839	811	826	800	827	756	757
9.94692	838	890	854	853	887	901	851	788	800	851	896	832	834	804	809	817	797	841	834	776	826	812	816	827	774	816	804	840	780	795	785	798	818	787	815	872	784	803	837	806	798	830	889	822	814	819	772	812	763
9.96737	865	914	808	857	859	873	827	785	836	893	864	837	816	830	833	843	821	803	802	802	809	849	812	818	855	825	814	810	778	804	833	802	837	788	788	827	805	832	816	824	788	775	807	818	815	800	819	792	802
9.98781	863	869	827	825	871	853	823	901	803	888	823	777	783	873	817	799	806	809	851	828	866	812	827	781	796	854	871	837	791	855	796	845	787	824	752	804	853	862	797	849	807	821	779	811	780	791	814	759	778
10.0083	919	835	865	844	802	850	849	865	819	853	825	832	783	744	813	829	760	858	813	836	822	784	879	790	825	792	770	805	807	827	809	799	796	803	828	746	799	779	770	806	817	794	808	757	810	826	799	788	838
10.0287	893	863	863	853	870	932	876	856	886	862	814	800	791	842	815	828	790	841	792	812	806	806	854	789	819	819	842	868	867	850	852	768	814	823	795	851	818	871	815	844	822	760	729	777	866	793	836	798	786
10.0491	878	862	869	859	850	877	831	821	848	803	810	763	838	806	820	799	822	820	832	839	795	832	807	796	840	802	755	812	821	840	795	838	792	833	854	839	781	772	805	791	836	787	771	810	809	717	771	828	795
10.0696	875	884	840	829	860	846	876	838	856	836	851	846	856	889	807	829	793	825	817	791	809	832	799	897	783	818	803	764	756	826	832	827	805	875	838	823	854	810	819	802	790	778	821	769	816	841	809	784	831
10.09	874	862	854	891	847	828	807	856	837	856	876	850	826	827	862	809	796	840	808	758	776	822	802	869	768	817	773	802	837	772	797	815	765	800	854	793	764	878	768	743	840	801	861	823	848	825	806	776	776
10.1105	885	843	919	842	865	844	827	839	853	824	820	820	852	748	827	836	780	833	817	767	853	817	816	798	828	812	839	791	846	782	786	799	818	830	771	788	817	768	784	730	828	824	811	785	832	803	772	759	822
10.1309	859	872	843	853	868	843	831	822	827	843	892	863	810	827	819	799	818	816	804	818	768	808	732	838	813	838	859	799	828	852	809	811	803	808	796	763	794	770	768	858	772	802	769	790	802	760	785	785	821
10.1513	861	846	872	916	780	836	870	817	818	818	849	848	803	816	873	827	779	794	807	865	829	839	795	771	835	799	770	841	792	834	832	861	784	798	749	787	804	823	788	787	798	815	746	801	808	762	858	797	790
10.1718	875	855	855	856	864	819	842	757	814	834	844	842	828	825	793	847	827	792	784	816	816	805	819	848	785	762	816	763	805	806	786	852	780	806	860	784	802	767	791	720	766	762	782	837	798	786	763	771	773
10.1922	852	811	840	866	822	899	790	815	848	906	855	825	813	874	828	802	790	783	811	846	858	793	851	830	865	823	849	783	833	799	842	815	790	800	786	824	818	796	810	795	793	774	783	790	839	856	758	799	821
10.2127	867	832	888	813	880	842	833	786	818	846	848	826	818	818	821	847	778	807	808	785	792	792	841	810	844	816	782	759	842	824	787	772	775	827	814	824	858	801	742	822	784	852	785	777	751	800	793	771	853
10.2331	855	866	821	840	873	825	842	766	845	848	826	793	782	812	800	821	799	804	818	788	790	806	799	800	764	807	787	751	795	805	809	792	808	821	845	830	801	763	821	762	772	785	746	792	787	822	843	784	774
10.2536	844	866	787	821	898	831	839	852	834	829	825	857	788	840	807	820	791	844	816	784	796	807	857	812	825	896	749	764	798	814	817	774	775	839	834	843	780	812	774	797	802	759	848	790	791	780	850	818	795
10.274	826	906	919	828	831	853	805	813	802	841	821	785	810	794	776	848	788	864	820	789	798	870	837	850	788	823	786	796	830	807	780	787	799	785	797	814	856	786	750	799	799	780	772	786	761	775	828	746	816
10.2944	821	844	858	842	831	846	817	868	849	824	811	778	834	814	806	784	874	777	829	844	795	809	820	808	823	821	772	767	794	835	788	763	823	836	857	824	828	794	822	755	798	801	789	813	750	808	815	751	758
10.3149	905	877	845	847	832	796	809	854	849	840	799	780	860	818	788	808	781	807	837	761	794	822	790	779	790	811	800	817	791	781	798	833	848	831	786	825	823	805	731	825	781	767	728	823	761	807	777	802	792
10.3353	864	844	861	877	883	824	845	820	785	824	795	818	837	815	784	794	786	874	826	768	777	787	836	805	751	816	839	793	806	805	747	744	787	795	813	841	828	822	790	816	772	809	817	742	834	786	791	743	729
10.3558	892	827	838	805	805	835	836	817	841	797	841	810	804	788	765	784	831	795	808	799	827	782	794	812	752	815	763	813	790	832	773	781	727	847	819	763	804	822	794	815	758	841	809	754	831	789	811	767	823
10.3762	824	866	883	813	865	874	884	780	845	801	818	821	858	823	753	833	788	743	804	792	825	826	743	816	746	829	826	756	821	811	795	802	774	785	792	813	796	778	763	812	765	755	770	790	802	753	753	809	811
10.3966	894	857	866	870	850	814	774	832	832	797	858	775	816	775	819	805	786	779	880	825	833	768	804	772	829	838	806	809	766	758	811	782	836	781	741	768	808	772	756	753	849	822	777	776	756	761	755	808	770
10.4171	817	824	839	873	838	849	857	763	760	831	794	750	796	784	849	792	771	776	800	873	813	816	824	835	868	810	851	745	761	800	780	800	804	761	739	792	820	797	784	830	785	792	786	736	810	777	786	779	815
10.4375	857	832	877	855	833	824	827	848	821	796	827	842	779	785	765	787	837	785	773	778	811	727	828	786	789	811	805	798	821	815	801	762	800	779	748	791	797	764	802	803	804	765	750	729	770	775	809	818	743
10.458	844	866	871	822	872	846	775	813	792	814	801	814	849	855	805	871	789	774	797	810	845	797	784	768	783	802	753	808	804	783	765	817	803	790	799	776	751	764	753	823	808	778	831	780	757	779	790	749	829
10.4784	864	807	854	859	847	897	776	825	843	830	786	796	808	856	813	751	803	793	820	820	796	794	811	787	804	841	759	775	817	828	791	762	814	790	748	764	761	794	780	811	804	743	819	793	767	793	777	776	769
10.4988	834	850	840	809	845	865	861	836	774	825	829	800	818	824	769	793	780	838	816	775	798	788	824	802	800	807	861	787	738	824	773	793	789	810	792	775	841	788	750	793	737	766	762	756	770	763	810	757	781
10.5193	838	862	836	819	885	842	850	839	829	856	814	841	817	765	756	810	815	818	783	831	801	739	780	867	816	797	748	797	778	774	797	812	771	802	789	754	786	797	793	854	788	832	793	810	756	781	750	736	711
10.5397	888	851	869	783	862	819	796	830	832	821	820	814	757	831	825	855	792	802	815	827	769	808	803	826	822	845	775	779	775	799	785	786	778	819	746	757	772	804	785	785	778	814	809	788	838	775	763	793	801
10.5602	843	830	842	829	882	835	779	830	794	792	811	845	800	794	763	788	824	806	821	791	796	753	819	821	764	791	869	793	788	849	839	799	762	766	825	821	816	789	754	743	770	752	823	810	775	770	805	741	784
10.5806	818	830	840	803	843	797	797	811	790	763	792	775	783	848	810	749	801	816	761	833	811	774	891	803	772	869	823	819	809	786	794	796	774	862	777	821	828	763	762	833	787	821	781	749	767	778	763	810	810
10.6011	845	821	873	815	824	867	784	806	790	812	790	777	864	828	766	854	806	811	789	784	815	817	791	842	804	853	770	770	734	799	806	831	794	799	830	760	773	741	785	795	786	765	773	801	824	762	689	747	791
10.6215	833	855	873	836	831	836	877	793	796	798	806	832	836	768	780	782	771	783	804	771	792	830	792	804	754	804	776	813	794	781	732	787	777	794	790	781	759	787	782	789	852	777	845	752	744	736	814	733	823
10.6419	819	925	849	862	832	836	848	782	849	819	841	771	826	796	764	820	846	821	792	800	794	693	814	774	764	798	753	802	820	792	747	758	787	794	749	810	753	771	819	776	779	744	777	775	811	795	806	723	763
10.6624	782	875	872	863	860	859	810	853	788	812	831	828	809	739	758	797	756	834	781	795	775	789	803	830	791	793	811	733	787	803	813	852	793	824	732	822	792	752	761	759	844	788	826	765	756	781	781	734	832
10.6828	830	906	803	827	796	843	833	829	842	846	836	816	818	764	841	776	835	798	816	782	726	777	767	788	807	774	802	799	788	718	740	761	798	785	771	731	745	752	787	775	802	775	751	779	754	824	759	773	704
10.7033	849	838	770	795	804	805	803	827	744	807	847	787	816	858	786	750	750	755	798	846	865	774	764	794	796	798	795	759	780	759	796	807	746	832	799	792	808	806	794	777	781	799	780	704	795	783	783	748	736
10.7237	844	853	823	809	790	787	834	826	833	809	825	815	820	821	842	806	829	775	812	802	789	760	746	768	731	782	787	770	787	803	787	778	810	858	807	754	760	782	801	769	778	770	743	860	756	826	808	817	738
10.7442	853	827	808	827	850	823	771	803	817	785	798	830	814	813	817	748	777	771	791	774	832	786	766	775	750	802	753	758	785	782	770	825	724	746	783	840	810	788	730	769	783	772	736	776	744	771	730	783	793
10.7646	794	829	844	805	806	827	824	757	809	828	787	802	785	819	804	769	822	840	803	829	796	813	790	782	774	821	787	798	762	806	807	805	816	807	748	778	796	806	763	811	776	812	779	774	822	766	807	801	810
10.785	853	941	852	843	850	826	815	827	819	791	829	811	870	823	826	828	820	778	816	797	802	822	780	770	817	764	791	739	763	740	753	782	751	755	776	739	779	751	768	785	756	764	765	772	730	789	771	745	752
10.8055	835	813	837	816	860	830	855	838	796	817	801	773	815	815	780	796	785	816	836	798	763	819	802	805	846	786	782	852	756	781	767	790	757	806	762	809	819	755	783	795	751	810	802	767	748	838	741	781	770
10.8259	814	872	804	831	853	824	824	781	815	798	819	823	846	829	795	836	752	829	786	748	804	744	807	800	799	822	848	764	806	750	814	755	794	739	811	754	797	823	777	791	803	794	787	785	782	750	736	734	770
10.8464	797	838	880	760	811	841	759	744	827	818	784	789	807	772	796	817	784	828	809	817	775	782	802	771	779	766	780	792	811	837	794	789	817	824	797	783	801	785	777	753	741	797	784	786	810	779	754	736	778
10.8668	794	835	814	829	840	844	797	829	799	793	763	816	783	821	806	800	776	798	803	793	795	799	807	758	805	766	771	768	762	773	770	805	806	758	864	794	776	747	805	784	776	798	722	749	809	789	789	791	754
10.8872	881	888	828	824	867	877	815	779	769	794	836	803	792	787	792	799	787	801	766	778	822	747	786	772	794	769	807	829	747	806	753	765	797	790	756	773	833	711	780	801	818	767	775	756	758	780	824	780	762
10.9077	853	782	793	806	792	836	787	758	783	785	865	799	780	822	803	771	813	731	806	754	781	806	724	771	829	756	818	790	736	770	765	855	786	731	761	775	735	783	800	756	812	774	781	826	786	736	818	761	772
10.9281	879	908	865	811	882	830	794	849	809	782	822	733	822	787	753	828	779	783	790	805	745	786	789	771	762	747	774	767	775	809	795	762	799	794	757	768	741	780	783	770	836	808	779	755	751	760	758	795	733
10.9486	861	839	865	811	800	822	809	788	774	792	786	733	800	768	816	858	836	813	878	822	772	789	770	791	778	755	816	729	806	744	780	766	763	844	789	746	753	751	759	794	753	806	795	784	733	764	809	773	808
10.969	859	869	801	798	806	858	847	823	834	791	785	799	759	780	771	784	798	769	851	820	784	758	779	804	803	820	734	795	778	736	757	803	803	736	725	809	799	808	768	751	740	763	720	711	736	745	764	787	761
10.9895	843	826	840	838	811	817	844	785	784	773	770	796	760	791	814	830	826	775	805	776	840	740	795	748	753	805	796	763	768	756	798	763	781	808	771	791	788	759	788	731	745	773	727	738	768	770	800	805	733
11.0099	821	847	833	825	813	835	825	767	812	846	817	805	813	795	818	795	768	761	821	803	745	738	820	785	807	763	786	785	785	804	786	758	789	758	793	754	766	812	843	727	827	732	766	795	762	776	775	756	755
11.0303	829	788	789	819	806	804	824	799	801	775	813	770	779	777	825	796	812	774	800	784	786	827	784	770	774	776	813	764	767	741	740	761	793	806	821	784	759	836	774	764	794	751	722	761	783	782	782	754	808
11.0508	836	814	820	845	877	836	774	797	785	789	829	790	791	840	809	814	744	765	756	804	759	767	733	735	793	781	771	783	735	740	721	813	801	789	747	822	821	790	802	801	718	741	814	781	756	741	757	754	790
11.0712	829	871	884	844	827	825	800	782	803	767	796	798	774	772	777	748	840	810	829	752	744	807	808	750	764	769	787	764	794	799	792	824	772	809	797	788	740	810	769	744	775	773	743	836	782	795	801	738	774
11.0917	817	816	800	840	861	816	800	792	769	760	841	865	809	801	848	800	786	799	766	774	806	797	794	770	819	783	730	761	820	787	796	790	782	810	781	769	803	780	754	756	727	735	748	726	748	767	749	804	734
11.1121	775	873	821	840	790	778	817	805	802	810	795	769	769	825	739	752	807	793	789	777	763	786	767	777	755	759	760	832	786	788	742	769	769	772	830	768	724	753	755	790	751	772	741	768	776	771	771	764	739
11.1326	794	805	831	797	856	851	803	766	808	797	764	774	812	788	841	809	777	770	765	731	794	811	799	754	738	793	805	790	762	759	729	737	806	785	732	737	750	760	795	794	781	757	784	739	748	778	763	767	770
11.153	796	827	854	839	849	827	814	783	814	814	775	838	823	805	774	822	816	798	741	775	765	749	796	745	739	786	769	819	757	718	785	792	778	816	776	767	769	773	815	780	794	767	758	754	735	793	812	804	772
11.1734	850	837	804	878	816	804	863	771	767	816	799	744	775	721	755	777	724	791	778	776	775	836	782	804	749	814	800	782	770	787	739	758	778	755	800	774	774	816	796	771	777	767	803	788	737	742	774	771	786
11.1939	840	823	752	835	846	801	832	794	788	809	766	793	749	734	703	780	747	765	799	803	746	848	792	840	752	801	767	725	795	721	748	817	806	804	732	741	838	724	775	815	736	774	754	791	797	701	792	746	748
11.2143	874	865	855	810	833	831	813	785	829	772	809	814	789	795	772	791	822	765	769	764	781	767	847	816	749	774	756	791	768	760	751	770	771	748	791	769	719	765	808	742	817	731	820	798	771	758	720	760	799
11.2348	793	777	852	829	864	849	791	827	779	745	767	776	750	754	811	817	798	781	754	788	771	770	785	844	792	776	774	766	716	756	748	762	751	746	698	735	764	780	761	731	770	712	773	795	748	736	774	693	769
11.2552	848	858	782	818	780	804	844	821	748	806	813	794	823	733	827	743	759	767	758	792	807	799	775	787	784	726	762	748	786	743	745	744	742	729	749	770	752	830	775	753	760	781	738	760	745	733	785	736	781
11.2756	881	843	801	829	819	850	813	815	796	792	810	757	810	794	783	762	750	679	741	775	792	749	846	789	785	715	752	760	822	714	792	776	704	728	725	749	795	750	782	738	765	768	773	765	741	718	747	716	750
11.2961	803	876	824	837	793	801	764	832	811	771	808	744	780	749	793	769	788	829	779	778	786	838	743	759	775	766	809	790	762	766	774	772	768	764	762	766	764	747	749	749	767	749	769	778	741	733	743	774	809
11.3165	848	809	844	834	780	817	800	785	782	830	835	791	765	791	724	807	770	783	758	815	803	831	758	749	822	759	736	802	789	756	713	789	756	775	774	749	758	726	720	766	810	763	785	750	789	761	745	754	734
11.337	888	814	836	790	778	824	796	844	788	769	817	737	810	770	775	779	775	824	806	789	781	809	788	763	749	780	777	747	758	802	736	764	768	752	768	802	774	786	768	749	755	769	789	794	780	708	800	759	745
11.3574	821	826	817	848	818	829	804	795	782	766	820	763	760	827	820	820	802	804	783	805	800	784	781	825	797	810	773	797	745	738	771	757	777	769	798	808	788	752	729	724	763	776	789	746	727	719	784	783	763
11.3779	875	886	830	815	806	836	783	727	814	775	743	853	840	744	790	718	768	762	781	790	781	755	735	787	801	800	732	781	761	790	745	769	783	758	767	786	739	738	751	720	769	788	716	802	752	817	785	750	749
11.3983	849	795	872	827	850	764	791	850	806	756	833	733	782	766	806	738	802	767	746	777	753	793	769	769	769	765	790	751	754	728	780	762	684	732	796	770	796	705	796	727	785	808	761	740	775	774	793	776	762
11.4187	770	826	870	815	806	819	762	802	766	841	787	778	826	799	707	774	799	792	748	724	806	829	733	810	784	831	747	719	734	703	722	755	737	741	746	741	765	782	766	761	721	786	803	708	772	786	769	770	697
11.4392	818	825	791	785	784	777	843	772	779	790	742	770	795	727	762	803	728	859	818	844	782	762	824	736	759	821	731	740	767	727	777	787	743	741	774	767	739	775	795	728	823	745	753	778	771	729	784	755	779
11.4596	849	865	836	773	861	783	787	811	833	761	793	784	803	825	793	773	744	757	772	760	766	823	792	770	771	773	765	801	775	786	751	795	786	766	818	782	768	759	760	784	722	753	706	766	787	799	747	780	749
11.4801	808	825	819	825	812	787	835	819	828	780	770	809	766	766	811	820	740	823	748	757	762	764	789	744	820	764	822	777	734	744	766	792	800	770	765	778	750	792	709	786	731	751	797	816	728	750	792	751	752
11.5005	798	820	824	836	831	826	766	785	799	729	790	790	798	798	738	769	807	732	817	773	771	707	778	751	756	735	760	775	709	779	796	781	730	809	794	779	798	736	735	769	744	824	762	750	761	744	783	713	774
11.5209	819	832	847	835	784	808	797	767	790	776	788	834	761	808	799	758	780	792	757	788	839	796	808	810	772	807	770	796	765	778	758	778	763	790	766	752	790	771	798	801	723	801	787	726	771	774	734	727	774
11.5414	864	829	831	807	847	790	803	756	788	779	798	753	798	769	702	765	762	746	791	725	778	738	726	782	827	745	758	767	781	819	766	799	771	766	778	734	816	783	744	775	738	774	743	779	757	731	761	758	743
11.5618	809	816	848	836	858	810	816	756	757	776	744	817	778	825	793	813	757	831	793	743	820	748	757	775	790	768	766	792	793	815	782	739	797	753	771	788	761	722	796	747	777	790	725	723	761	723	714	766	795
11.5823	831	833	812	823	879	842	806	805	779	782	817	810	759	767	816	715	779	795	760	749	848	756	743	736	727	772	757	682	773	785	749	790	777	743	784	781	778	785	779	781	785	774	769	742	854	730	718	697	744
11.6027	777	867	854	839	852	854	789	790	770	804	796	773	797	739	795	771	755	787	791	753	752	830	760	815	740	766	771	813	795	728	762	768	770	808	737	746	771	834	801	812	787	754	689	802	771	746	776	842	745
11.6232	836	805	840	840	778	820	788	743	767	774	738	768	768	759	804	738	750	758	773	758	792	795	760	763	793	716	755	831	745	769	775	767	759	790	744	760	756	795	748	759	777	749	732	763	763	746	794	790	748
11.6436	835	873	874	869	846	825	773	762	772	769	814	774	795	755	772	760	743	795	777	752	773	709	766	809	780	777	789	757	758	763	799	770	776	789	796	831	776	806	682	784	748	761	779	757	785	784	802	740	760
11.664	843	854	878	815	823	867	817	792	782	768	802	764	751	746	798	818	769	787	786	784	772	799	816	803	732	796	759	756	762	769	769	817	776	775	759	739	754	786	779	818	811	738	728	753	753	766	763	752	738
11.6845	829	874	781	814	820	809	833	804	767	781	737	783	812	782	804	772	808	715	795	804	788	775	739	728	794	769	756	798	745	745	802	731	786	788	732	748	782	783	724	783	748	750	772	739	751	772	754	776	786
11.7049	865	852	867	834	804	817	784	801	768	854	804	823	780	757	753	809	755	842	831	737	792	804	813	752	762	742	775	779	749	775	840	775	769	790	809	776	781	763	791	760	773	739	766	778	740	763	744	769	762
11.7254	817	785	785	785	838	795	844	783	783	827	774	782	786	805	742	802	761	812	780	757	783	771	761	766	796	717	761	797	777	724	757	768	794	774	732	789	763	784	725	747	747	757	737	737	759	748	772	738	731
11.7458	832	777	813	857	815	788	846	840	734	742	794	736	813	765	752	796	746	775	792	763	782	794	803	730	782	778	851	771	774	732	768	737	775	761	789	774	774	730	781	771	768	730	761	746	740	753	784	669	732
11.7662	835	807	794	846	835	886	811	764	823	780	781	813	819	755	754	777	735	810	751	741	780	752	764	793	767	775	747	791	752	751	784	761	772	763	734	792	736	736	736	772	722	786	763	791	735	719	747	745	773
11.7867	810	812	800	804	903	819	754	767	842	788	817	806	781	734	799	759	764	769	786	758	784	796	740	736	708	812	757	733	766	781	792	743	768	830	750	735	793	731	795	774	720	715	772	713	773	757	720	720	776
11.8071	829	818	814	833	825	816	841	758	784	767	749	822	771	771	732	773	852	784	753	743	783	787	767	765	756	753	789	750	753	805	742	759	774	768	758	789	763	730	741	789	780	732	793	757	726	784	735	775	759
11.8276	945	832	801	846	837	791	836	743	790	754	790	796	781	805	786	761	829	806	769	778	731	782	780	790	823	764	801	775	773	835	776	734	788	749	697	769	740	740	741	771	740	742	746	760	786	724	810	770	721
11.848	821	804	791	823	765	832	830	764	828	819	790	761	757	773	762	735	809	769	751	764	754	777	758	802	777	759	770	763	766	776	785	767	742	781	761	780	759	772	780	748	742	743	761	769	759	774	727	736	775
11.8685	837	798	821	813	808	741	830	800	792	791	736	756	807	801	819	710	760	751	734	758	766	747	764	820	794	716	731	770	761	755	846	731	719	764	787	751	770	757	750	782	682	778	784	751	699	749	716	801	762
11.8889	839	893	785	869	803	830	764	764	772	757	752	797	801	751	763	745	747	755	752	794	781	750	847	802	726	766	742	718	728	750	748	786	756	780	848	758	783	762	766	779	748	769	735	754	744	816	748	745	734
11.9093	797	799	853	852	822	788	785	797	814	827	788	744	761	709	767	798	793	765	771	763	799	750	796	801	777	786	773	762	720	744	764	741	729	756	743	695	750	785	771	781	757	785	706	743	804	743	761	777	763
11.9298	907	861	775	859	800	800	764	823	754	751	782	769	833	766	810	758	821	767	738	734	736	744	782	755	738	781	764	769	738	762	778	783	788	769	811	771	768	812	754	787	771	709	726	768	734	778	751	725	780
11.9502	814	845	848	816	838	764	788	755	751	742	813	803	740	776	807	821	788	753	735	738	776	764	769	799	752	773	758	771	785	790	758	756	720	754	758	746	748	751	766	741	756	801	774	753	721	742	763	738	805
11.9707	834	822	787	830	793	817	784	772	731	830	768	740	775	759	778	787	772	770	800	772	807	728	777	812	770	766	715	730	760	766	724	731	765	774	767	749	710	723	728	790	774	791	713	720	767	787	781	749	778
11.9911	795	832	807	820	826	818	782	817	777	760	796	812	814	786	759	785	821	750	754	750	808	744	729	826	783	739	720	769	770	769	743	696	743	776	742	810	749	774	742	777	714	738	737	737	794	824	766	711	792
12.0115	780	834	830	803	822	781	850	828	829	778	784	762	786	789	767	734	788	789	788	828	773	779	780	738	733	761	798	789	778	737	810	763	722	818	756	787	778	753	728	769	765	762	782	759	754	741	739	791	736
12.032	857	821	861	884	814	811	854	772	766	778	801	811	750	744	738	778	759	780	756	738	766	711	764	778	799	767	779	753	782	773	758	788	787	740	788	762	752	780	780	749	778	726	756	803	739	725	786	784	756
12.0524	826	875	804	857	815	796	774	740	789	771	810	734	762	719	797	761	777	788	764	824	791	714	713	745	732	760	784	738	764	774	699	775	734	748	763	738	747	799	748	742	770	781	820	743	757	759	737	764	751
12.0729	829	817	874	776	762	831	770	759	782	769	819	714	708	759	762	730	820	746	755	800	767	789	768	764	782	760	783	809	718	807	739	736	770	764	773	770	753	780	747	769	799	729	813	734	771	702	784	755	747
12.0933	797	776	832	820	834	849	817	810	777	810	801	803	768	798	775	844	804	781	759	760	813	733	778	790	817	742	722	742	751	789	667	799	741	760	745	746	794	748	769	755	791	772	800	731	792	733	809	772	755
12.1138	819	834	786	840	781	799	786	776	838	738	729	796	811	783	733	828	747	758	810	788	746	768	803	810	727	795	803	794	720	726	759	739	772	736	766	744	729	757	777	775	772	762	835	784	771	795	783	751	769
12.1342	785	808	846	833	893	866	805	749	766	813	776	736	796	769	771	737	830	788	770	792	776	767	778	802	762	745	751	782	792	754	767	757	742	808	775	776	684	766	754	740	703	786	764	739	740	785	788	762	758
12.1546	846	848	826	829	845	848	804	766	789	786	736	743	802	794	746	785	734	812	798	737	791	793	734	784	751	703	760	784	787	747	781	794	807	771	777	765	754	793	717	749	773	784	809	774	724	779	770	751	735
12.1751	837	808	882	835	865	812	859	782	830	821	833	779	762	789	715	806	808	744	746	766	768	745	823	805	746	794	785	751	738	729	783	763	729	753	747	739	762	746	735	772	721	697	781	790	773	737	752	735	707
12.1955	813	799	794	835	801	823	789	741	777	807	825	822	781	784	782	737	740	789	732	728	740	738	739	778	764	765	774	781	788	709	748	814	759	767	793	735	797	742	723	745	759	779	755	787	723	782	789	763	736
12.216	869	824	848	854	850	803	794	810	821	775	774	777	824	801	804	792	787	781	794	758	779	779	721	763	774	708	719	767	710	805	773	742	810	746	793	791	776	794	804	776	764	718	758	785	735	743	775	740	721
12.2364	810	855	827	843	794	847	832	783	750	785	788	777	822	791	757	758	793	782	781	786	757	731	785	764	780	796	753	763	739	754	775	773	759	767	748	762	761	745	743	737	781	747	741	713	779	781	730	772	710
12.2569	865	822	832	845	788	839	836	777	781	800	830	789	760	789	750	768	783	787	791	746	735	784	788	787	794	759	787	791	797	711	781	845	753	766	736	774	789	714	731	786	776	744	790	769	745	756	756	724	790
12.2773	828	822	851	864	828	855	832	841	758	761	825	804	734	781	767	756	801	753	801	794	748	763	809	800	773	749	717	764	779	784	785	769	757	705	728	718	768	755	732	772	740	736	777	781	735	739	739	717	779
12.2977	752	781	836	848	819	854	767	744	798	776	763	717	754	766	794	752	787	790	764	757	758	730	748	776	760	760	798	826	781	780	748	756	737	748	777	798	714	757	852	792	775	792	757	741	745	715	759	802	765
12.3182	834	788	810	837	845	851	835	808	746	741	798	794	740	770	768	805	778	771	751	737	752	723	744	781	733	779	744	761	701	750	791	776	770	729	725	775	763	735	764	806	794	751	814	744	766	776	737	776	737
12.3386	846	822	822	836	842	776	815	816	788	754	813	797	790	798	790	813	721	739	801	791	741	788	744	764	794	754	736	788	822	742	766	743	748	762	750	778	743	767	712	740	743	725	783	752	763	751	784	743	736
12.3591	769	821	862	843	858	793	804	789	749	788	724	777	774	784	754	779	834	777	784	765	784	775	763	770	815	759	796	764	751	769	774	780	747	732	804	786	744	741	796	791	751	770	746	751	761	744	796	791	752
12.3795	820	845	872	834	788	911	808	779	797	749	761	746	846	785	802	761	728	747	792	778	781	746	769	753	754	754	803	767	742	755	760	766	817	795	800	761	757	748	700	805	730	786	781	742	763	759	755	757	741
12.4	817	820	813	811	805	832	846	766	782	818	707	715	780	789	766	807	747	758	767	734	777	769	734	781	788	774	725	753	748	785	723	766	783	727	709	701	777	753	747	728	774	737	734	785	771	803	794	768	795
12.4204	840	799	812	783	842	806	802	788	747	779	754	800	818	763	767	793	758	770	790	814	770	760	789	794	754	767	777	735	791	731	743	710	807	753	737	746	795	773	741	758	719	766	746	745	703	714	774	767	765
12.4408	854	811	846	804	789	813	823	843	824	795	759	772	769	808	723	754	762	793	769	747	731	743	775	811	756	788	767	754	800	734	747	803	744	755	775	755	766	769	723	742	712	774	761	775	781	757	759	744	733
12.4613	764	814	863	823	824	807	745	752	789	762	792	776	789	735	717	767	745	778	735	823	787	783	731	739	759	770	773	760	764	732	716	747	768	764	784	758	793	761	786	746	811	760	799	726	747	749	709	705	783
12.4817	817	860	872	832	831	770	824	755	767	788	755	857	776	796	790	724	744	789	789	785	754	770	777	748	768	708	740	796	741	723	721	830	736	754	765	788	775	745	773	764	745	775	831	774	786	749	725	747	757
12.5022	813	807	857	838	826	816	791	760	794	730	766	790	796	811	767	761	807	751	790	782	797	718	736	737	785	755	752	768	754	804	770	762	784	741	757	736	778	754	804	787	762	693	800	754	813	802	724	758	788
12.5226	856	896	803	797	838	834	794	805	780	850	779	777	798	744	772	786	782	757	753	788	794	822	754	775	776	796	736	717	770	754	755	792	789	742	785	722	809	763	770	810	790	777	778	760	779	794	777	789	732
12.543	808	812	767	796	833	833	817	781	765	757	819	805	746	765	748	817	768	767	770	759	748	750	758	788	743	806	768	778	743	737	731	734	718	720	760	799	721	792	759	753	745	774	817	762	759	776	757	780	788
12.5635	811	809	848	839	876	837	827	741	696	814	726	748	775	748	799	740	774	805	821	794	772	802	695	783	784	721	778	748	777	746	746	796	767	775	720	728	758	717	746	775	746	741	728	797	767	811	747	772	787
12.5839	807	837	766	821	850	799	802	765	773	793	786	750	761	782	746	811	753	753	764	753	802	747	806	723	798	772	773	806	718	751	780	809	797	760	737	779	755	792	791	783	734	756	740	749	776	788	770	769	745
12.6044	834	886	847	843	837	847	848	784	746	794	852	755	764	772	770	780	787	767	808	777	741	750	820	751	793	728	768	761	747	769	766	760	729	768	780	747	743	747	730	774	752	768	799	721	782	770	785	753	767
12.6248	830	815	827	858	806	850	765	808	759	790	833	800	780	856	790	762	751	727	808	808	783	751	775	793	803	806	768	775	778	798	716	792	775	800	734	774	765	763	759	715	772	732	787	743	797	762	710	762	736
12.6453	858	801	812	840	806	866	791	785	811	775	751	792	752	779	772	828	827	748	750	792	720	783	775	746	812	789	789	741	726	764	801	770	730	771	781	797	802	802	788	731	720	753	771	809	760	771	702	802	749
12.6657	907	826	873	797	824	857	799	824	801	806	791	812	767	761	741	734	778	778	777	772	754	868	770	808	766	767	790	768	773	769	765	769	800	735	797	837	763	774	803	758	749	745	739	767	753	814	742	763	746
12.6861	806	820	867	816	855	835	785	774	783	785	793	758	769	800	749	804	766	759	773	776	785	795	753	750	799	776	786	835	745	798	756	771	767	775	768	727	737	798	785	768	796	731	768	783	770	804	760	758	722
12.7066	805	864	859	798	836	823	792	797	734	833	855	760	758	796	789	834	749	761	781	776	778	808	791	799	748	754	755	776	801	810	700	760	762	762	734	794	750	738	795	748	801	760	722	747	791	688	747	767	763
12.727	824	810	846	833	848	780	832	821	844	813	772	761	786	750	789	757	803	751	761	761	829	720	807	728	781	803	752	804	722	760	774	784	813	772	760	770	703	769	815	739	802	773	760	764	710	755	772	735	727
12.7475	846	813	803	848	787	854	812	774	750	797	800	745	791	761	763	796	788	702	802	793	777	819	795	837	744	745	781	753	755	707	827	779	699	776	777	802	752	766	721	776	739	767	748	760	795	706	766	717	788
12.7679	800	842	876	814	835	857	825	791	789	830	794	749	797	767	779	781	783	801	740	749	819	746	763	817	816	746	768	736	717	780	702	757	762	833	785	720	770	748	775	784	759	754	762	783	781	724	772	717	762
12.7883	847	818	842	819	758	824	832	792	777	789	808	776	762	770	780	725	784	776	775	801	727	796	786	708	789	758	779	784	747	807	759	743	764	779	821	746	784	743	764	741	780	739	791	770	799	681	731	694	751
12.8088	838	841	901	835	830	833	757	802	748	805	810	783	800	769	746	779	810	787	746	763	796	753	753	800	745	743	825	741	758	799	740	726	813	747	753	781	735	832	752	745	725	758	747	753	789	779	834	810	740
12.8292	850	831	838	853	878	841	798	766	769	807	802	790	792	771	778	826	808	771	768	780	793	771	778	774	789	780	728	803	760	770	775	784	769	734	797	800	774	739	713	741	761	756	722	777	772	768	753	822	773
12.8497	868	864	854	862	828	859	834	799	731	800	809	746	771	800	757	777	813	762	813	769	745	758	765	730	820	790	745	752	773	799	772	743	782	782	776	766	820	704	742	758	803	770	836	743	796	757	749	768	790
12.8701	837	825	810	830	797	861	832	788	807	761	784	746	774	790	792	810	723	797	750	798	788	742	780	742	754	746	772	760	816	796	807	761	799	776	797	779	792	820	791	733	774	714	769	802	790	757	745	808	791
12.8905	833	815	870	874	839	791	817	819	783	812	816	750	763	830	769	793	783	756	760	781	753	767	784	771	826	774	744	677	715	800	763	773	772	792	778	805	781	737	770	763	770	783	803	775	773	772	737	727	785
12.911	850	831	882	814	836	806	828	848	819	791	779	832	790	750	733	779	790	750	774	783	824	770	771	808	791	764	779	755	774	801	775	760	772	763	773	742	753	779	760	775	774	785	774	747	796	755	797	793	779
12.9314	795	833	859	873	842	794	791	819	815	787	737	784	757	834	768	826	800	799	783	758	790	793	814	779	825	775	787	793	773	761	798	776	785	755	741	734	727	766	801	741	790	796	739	805	755	714	799	735	758
12.9519	815	834	854	851	826	842	819	785	786	791	810	749	811	788	775	802	818	756	796	776	766	769	791	734	779	768	799	794	740	790	807	787	781	771	812	816	735	761	772	725	748	774	793	770	755	802	736	759	782
12.9723	835	868	848	850	761	798	840	799	800	753	791	789	755	798	806	780	768	806	833	799	745	789	719	746	773	768	777	744	785	750	739	743	766	750	770	809	762	747	770	746	788	799	758	782	765	762	785	763	782
12.9928	837	889	828	867	918	878	850	789	841	802	796	780	778	781	761	785	793	760	802	801	807	755	808	752	716	787	788	831	799	768	817	736	809	772	752	747	801	783	783	782	770	790	775	798	733	791	779	740	772
13.0132	868	879	852	856	897	805	845	771	766	804	819	762	763	807	773	779	777	758	776	739	754	756	776	728	787	768	804	779	748	789	780	802	806	754	746	771	747	781	774	730	776	795	805	832	768	792	745	765	766
13.0336	865	815	823	837	811	820	819	775	742	786	822	722	787	766	780	792	844	803	785	813	759	813	804	749	797	808	798	801	788	809	781	785	694	766	747	798	806	803	788	783	744	752	785	799	758	798	758	780	739
13.0541	827	857	850	844	788	851	799	777	785	800	767	724	814	780	824	790	793	784	783	776	831	750	721	764	815	782	755	697	747	750	752	767	778	756	816	777	791	804	779	731	769	754	796	774	789	779	772	758	780
13.0745	829	850	882	848	814	827	813	852	718	824	799	762	747	773	783	811	765	784	805	786	830	804	803	783	805	794	750	731	751	784	782	781	729	802	767	746	786	773	795	761	736	746	806	847	770	784	809	775	775
13.095	893	836	824	789	839	830	846	808	818	796	779	775	817	757	791	848	764	780	782	777	759	791	800	794	811	787	773	745	765	729	755	789	748	781	756	800	784	813	748	782	788	787	758	780	822	743	784	776	772
13.1154	840	854	859	837	850	832	820	844	778	846	752	802	807	815	825	812	840	808	780	771	809	775	762	768	738	793	790	750	757	782	732	807	756	768	765	749	734	754	751	819	753	761	776	727	782	750	809	808	787
13.1358	915	868	833	836	883	865	848	801	827	814	764	786	809	740	800	790	744	792	758	769	809	778	789	806	796	749	799	742	716	734	767	769	760	770	775	815	805	754	801	763	794	726	780	765	744	748	725	753	772
13.1563	859	864	832	845	840	822	819	818	758	789	814	795	820	814	795	780	807	792	836	791	792	766	790	735	788	773	782	769	746	794	804	809	790	751	782	836	832	793	754	747	763	770	804	783	787	782	759	807	824
13.1767	825	841	866	897	827	798	779	723	803	810	843	771	721	763	802	777	756	803	785	787	762	832	783	808	776	785	772	731	724	764	767	726	739	817	790	773	808	708	755	769	725	809	748	809	739	746	795	814	756
13.1972	887	822	860	895	868	878	791	871	863	782	784	796	781	798	826	798	791	802	785	771	759	793	801	804	794	793	794	749	764	826	757	759	804	764	799	753	789	790	799	778	752	812	754	784	768	746	762	780	750
13.2176	867	863	865	807	879	838	844	799	745	811	773	791	775	813	761	804	834	817	827	789	818	817	797	795	777	765	806	780	779	813	790	780	771	765	778	772	819	813	777	749	773	803	785	774	742	780	831	772	832
13.2381	846	889	837	872	888	838	833	787	798	848	776	807	784	794	806	751	764	745	749	794	793	783	832	772	809	790	801	740	782	728	792	781	794	799	769	782	770	771	768	783	818	807	754	777	796	759	797	759	786
13.2585	855	890	807	900	817	829	805	867	775	806	794	768	761	808	825	789	791	818	794	808	798	780	765	781	766	814	791	782	828	804	801	802	786	752	787	838	797	781	795	786	810	804	804	836	766	773	772	743	779
13.2789	930	893	814	855	846	831	835	846	836	815	801	804	802	751	808	790	763	753	768	852	732	802	840	788	810	781	806	762	781	725	767	872	799	739	782	793	824	816	759	735	791	845	781	833	807	819	761	781	805
13.2994	813	868	944	834	811	828	853	859	835	799	802	806	850	826	763	794	806	813	856	800	752	764	800	799	765	791	788	784	742	784	758	740	790	772	748	777	775	770	769	783	808	785	796	809	787	761	767	797	757
13.3198	843	853	843	850	844	865	837	823	800	787	846	725	816	820	803	806	751	782	777	730	793	772	805	781	799	785	771	784	839	775	781	810	818	772	764	768	764	808	774	778	771	804	809	783	802	810	780	815	810
13.3403	898	878	863	861	852	848	807	798	821	799	863	816	793	779	804	820	790	810	784	755	763	860	784	795	761	785	773	821	781	790	708	797	769	790	784	777	770	786	807	780	799	791	830	740	777	803	814	744	819
13.3607	899	826	845	904	849	839	888	843	816	747	848	818	810	801	839	773	781	804	803	799	787	764	818	759	804	765	830	785	738	796	751	780	775	786	774	775	808	849	787	777	810	744	800	792	801	792	778	738	762
13.3811	862	858	884	884	851	883	857	838	853	795	832	800	796	790	809	787	768	798	857	793	787	834	800	781	825	767	787	804	823	795	772	804	739	779	806	834	770	770	814	773	840	785	751	802	792	780	765	819	756
13.4016	841	919	886	876	853	844	775	799	785	836	790	795	812	824	816	860	873	810	820	768	820	824	771	778	805	791	773	763	826	787	738	797	789	780	808	848	763	775	790	811	789	806	772	762	786	776	801	746	741
13.422	898	866	863	848	826	852	854	842	790	822	853	826	836	792	772	772	818	815	825	815	790	849	742	790	794	808	749	800	776	775	806	809	756	802	826	804	734	809	788	775	763	822	806	770	750	788	805	741	808
13.4425	876	896	897	899	822	898	818	829	845	827	814	817	806	751	824	779	804	847	801	845	799	790	795	832	771	765	784	806	809	800	809	795	783	827	801	798	768	799	759	812	782	787	754	763	746	761	821	805	756
13.4629	888	863	863	850	861	883	834	829	801	828	758	836	790	829	776	801	767	807	825	824	787	767	824	831	764	801	778	747	755	795	784	822	805	752	824	777	737	793	826	737	801	783	763	765	774	768	746	778	714
13.4834	847	835	824	818	877	877	853	817	844	771	812	776	756	813	793	802	813	817	798	788	775	737	837	819	769	798	765	747	787	766	780	814	816	842	854	850	774	774	809	776	822	760	796	773	805	781	806	771	784
13.5038	834	887	882	856	868	835	870	821	859	837	820	806	826	772	815	801	804	778	839	802	802	815	842	767	783	803	767	814	801	760	768	822	754	786	796	838	742	773	793	776	767	763	787	828	817	801	757	821	801
13.5243	923	855	884	905	849	909	865	811	849	821	774	754	761	796	868	845	813	807	819	826	803	778	802	795	805	860	764	820	790	789	772	830	750	792	730	780	755	820	837	823	808	831	818	800	828	780	787	807	780
13.5447	908	876	855	867	871	846	874	845	813	851	851	801	827	796	834	805	778	796	799	786	802	818	871	832	790	809	768	809	855	786	778	793	787	830	833	847	806	840	776	773	789	785	789	808	814	750	755	828	786
13.5651	874	848	900	817	889	831	859	777	806	843	812	816	836	833	829	764	781	796	788	787	809	793	792	794	801	773	856	806	814	779	791	793	789	810	788	801	841	780	763	786	821	825	786	795	815	789	823	814	780
13.5856	871	865	845	869	866	850	851	843	828	835	875	783	765	834	857	765	835	831	829	802	801	850	743	826	821	858	817	818	827	787	813	763	799	851	799	815	792	787	766	764	779	746	799	767	806	817	770	798	772
13.606	870	862	926	863	896	843	860	854	774	874	834	873	814	811	793	796	817	810	822	826	757	792	818	837	837	793	775	799	825	755	764	780	815	781	816	746	816	857	801	820	832	801	824	802	802	789	839	832	710
13.6265	873	840	896	904	917	898	863	797	831	857	764	813	798	787	851	771	793	787	758	828	832	750	736	823	790	821	865	821	814	826	760	777	775	841	839	802	774	765	782	800	800	804	839	825	774	854	798	787	745
13.6469	870	866	879	850	836	969	901	868	751	825	852	810	852	803	804	873	786	792	875	807	800	767	801	802	828	781	773	811	821	766	817	812	766	816	780	825	811	789	794	808	798	748	796	813	759	867	855	796	828
13.6673	877	873	879	888	855	850	873	844	870	833	800	861	886	877	787	802	844	837	751	828	794	811	764	806	814	807	796	770	801	767	785	867	809	838	809	870	842	786	810	823	831	812	803	841	795	812	777	838	781
13.6878	893	877	864	915	903	881	858	825	793	860	850	834	831	810	855	753	764	793	854	862	799	803	788	833	797	822	806	738	826	773	779	791	790	896	843	807	772	834	847	760	808	746	770	835	808	803	790	782	819
13.7082	932	877	865	878	883	868	890	862	832	889	797	832	822	842	858	832	863	795	853	873	869	851	856	845	830	775	776	816	779	826	806	795	794	784	818	832	837	832	776	781	773	863	842	836	809	799	805	818	823
13.7287	928	867	887	912	919	832	850	876	816	829	825	813	804	827	806	781	818	868	794	770	850	796	837	769	808	854	794	881	828	804	808	786	811	813	868	798	817	809	809	781	835	841	843	817	879	800	790	744	796
13.7491	918	914	935	942	912	906	881	874	781	865	882	863	806	817	813	788	840	832	840	829	793	821	807	823	847	788	813	839	766	828	800	810	817	786	826	831	849	839	798	797	838	816	834	838	851	850	824	802	825
13.7696	909	905	915	892	831	855	875	876	825	804	847	816	860	842	830	837	873	809	782	839	794	809	812	856	805	837	857	822	846	821	826	821	825	861	795	780	792	799	772	790	837	785	802	882	806	810	816	779	794
13.79	943	856	938	885	914	912	855	877	860	832	818	854	829	773	836	891	850	843	828	795	804	833	803	837	807	810	824	847	822	790	811	851	808	827	805	778	827	842	878	859	847	833	880	772	836	815	804	828	858
13.8104	900	867	904	934	891	897	853	839	918	837	791	865	853	846	874	814	791	861	776	808	829	821	841	814	800	805	828	803	865	891	813	877	813	887	768	798	797	888	842	795	860	844	771	834	818	868	833	839	809
13.8309	965	864	881	880	862	868	904	820	827	855	836	847	866	813	837	808	755	839	813	848	831	803	766	834	783	843	785	850	851	806	773	830	829	836	853	823	796	828	850	801	827	804	825	865	821	808	783	800	852
13.8513	881	878	900	926	976	883	866	864	875	804	797	862	831	836	813	804	807	844	812	805	852	847	820	828	828	788	852	807	846	848	771	797	785	767	868	797	854	862	769	842	842	850	840	814	797	899	854	839	808
13.8718	934	928	909	892	882	904	872	885	830	835	898	822	810	858	843	854	876	849	808	801	827	801	858	891	838	825	894	831	817	807	830	787	845	853	846	808	788	827	832	842	845	819	835	796	874	835	816	860	781
13.8922	920	890	892	956	892	895	810	881	860	900	879	819	867	841	841	773	888	800	826	841	830	850	854	844	823	842	886	794	814	795	789	875	805	875	828	781	798	830	800	771	853	793	811	738	774	818	859	792	814
13.9126	882	953	933	995	841	858	897	849	869	855	852	836	857	845	838	810	843	873	834	886	848	808	907	800	833	763	881	867	836	865	819	834	865	839	797	845	839	804	828	766	837	820	802	818	885	860	781	846	859
13.9331	924	928	905	924	865	939	881	846	887	862	795	812	851	869	856	893	850	782	797	841	835	858	852	848	825	883	834	873	820	802	826	892	799	829	786	792	871	876	802	825	797	840	871	809	845	844	809	817	807
13.9535	975	914	939	904	870	927	815	817	891	883	889	861	882	834	839	852	807	869	877	850	842	833	811	787	798	823	816	838	808	842	814	760	824	804	811	843	824	767	899	816	836	804	808	846	841	882	864	801	817
13.974	885	979	936	945	871	912	902	852	829	853	866	855	838	879	870	862	875	824	873	882	877	816	857	872	856	847	827	862	830	843	847	789	834	909	924	813	801	779	778	824	825	862	806	802	803	806	852	851	854
13.9944	928	974	873	913	867	920	914	903	863	805	836	839	840	844	872	815	848	830	879	880	860	818	911	836	846	891	786	828	854	902	773	815	827	827	858	865	842	834	825	796	856	878	901	857	835	846	836	796	838
14.0148	899	969	934	926	887	901	857	881	878	865	868	788	896	869	902	865	870	866	825	840	853	796	808	793	819	826	827	820	812	879	798	850	819	837	812	824	825	795	865	840	822	858	860	800	781	859	866	847	813
14.0353	971	945	893	909	933	983	867	876	878	877	854	898	815	827	852	865	866	893	864	846	845	869	827	837	818	759	842	827	850	848	800	846	826	824	802	841	825	861	801	868	829	824	840	802	807	802	822	820	812
14.0557	952	946	908	916	927	874	894	885	861	860	913	886	853	897	858	878	859	876	864	816	831	908	862	894	827	838	867	845	826	863	844	810	836	890	848	818	887	872	813	887	843	774	808	875	781	811	810	800	836
14.0762	892	945	922	983	893	946	878	919	916	803	912	859	822	927	840	833	866	869	878	826	808	819	835	889	868	870	833	831	858	811	839	815	814	831	821	836	814	858	868	872	859	886	891	830	781	835	786	859	888
14.0966	907	891	952	888	884	896	892	892	885	860	864	888	862	902	814	846	810	889	831	898	905	874	840	829	858	874	820	867	817	819	850	861	799	811	860	805	904	803	888	894	821	863	873	843	782	844	861	851	821
14.1171	912	909	927	928	929	911	883	843	912	886	883	847	863	803	940	892	897	831	874	846	888	867	820	875	853	901	874	802	800	886	833	882	870	856	900	856	813	867	823	866	861	829	867	837	835	890	835	833	824
14.1375	915	937	947	933	893	910	873	919	888	862	871	810	913	856	806	864	857	897	839	900	817	854	846	847	852	842	823	880	872	879	828	827	849	871	825	840	734	840	871	879	825	816	852	784	826	853	865	867	886
14.1579	919	939	988	915	917	897	945	859	856	860	874	917	870	886	852	824	877	834	812	876	859	843	859	792	844	864	878	893	856	908	834	874	860	819	884	886	795	854	868	779	864	880	836	885	862	859	852	872	859
14.1784	974	934	967	896	882	915	939	888	898	914	890	854	849	872	855	920	873	896	900	824	831	858	872	881	860	879	869	845	867	863	814	878	864	837	797	841	849	823	880	806	847	856	872	849	890	827	834	846	838
14.1988	926	936	919	950	944	895	938	891	877	831	853	883	883	868	901	867	862	863	871	872	822	834	848	842	829	848	839	863	865	842	843	892	852	858	852	835	892	851	866	867	836	834	821	900	854	883	853	842	846
14.2193	973	934	979	897	879	908	877	901	870	873	900	857	857	892	878	865	871	867	919	846	826	885	892	888	836	895	844	839	840	818	850	861	817	877	816	875	809	936	848	862	873	834	843	887	891	833	876	903	900
14.2397	948	987	986	911	979	922	957	858	920	815	913	828	900	820	861	912	804	864	831	872	909	859	854	847	878	864	867	922	862	890	836	885	881	837	849	900	853	833	819	838	852	882	784	888	900	867	843	833	866
14.2601	896	916	951	947	935	934	917	914	897	903	909	872	858	861	855	894	865	867	839	825	885	919	869	872	857	870	840	833	811	829	833	857	898	945	841	870	863	831	841	872	842	867	818	878	836	840	865	815	896
14.2806	990	948	949	1011	952	955	972	884	892	892	890	854	900	869	866	879	872	870	871	830	878	863	863	926	866	806	856	833	848	801	925	879	867	889	869	867	810	821	839	838	902	899	821	787	819	860	875	783	852
14.301	1028	1049	949	944	970	930	897	895	914	879	892	924	888	870	877	911	849	852	907	835	834	862	922	873	827	821	843	862	831	894	851	868	875	895	848	927	811	915	850	889	829	874	860	860	852	915	888	869	868
14.3215	982	938	993	909	993	930	943	860	904	888	874	912	933	865	896	850	862	904	893	922	834	906	888	912	904	888	928	830	884	925	842	827	839	852	887	799	845	860	815	856	817	868	885	807	861	818	865	853	826
14.3419	1023	919	931	959	942	927	917	892	884	875	919	926	941	866	900	906	903	867	877	882	845	895	847	861	868	845	909	899	846	885	881	844	835	867	886	903	845	906	856	901	830	887	842	859	892	920	847	890	905
14.3624	964	913	1021	967	941	1018	937	868	900	868	913	880	846	878	944	844	907	857	834	876	905	859	857	849	842	842	872	839	839	911	883	891	864	914	930	828	868	897	844	888	827	836	877	853	851	929	878	913	822
14.3828	972	999	945	1013	1004	981	902	885	879	861	862	890	859	926	889	885	924	859	831	912	883	912	877	881	885	845	830	857	854	862	865	851	861	840	897	844	915	886	880	859	859	876	863	857	863	866	883	859	917
14.4032	962	913	926	970	970	961	955	924	886	895	912	882	898	867	879	911	901	853	890	876	903	881	903	883	877	939	880	871	867	848	899	850	894	848	870	802	855	875	823	860	945	869	854	850	819	876	847	860	863
14.4237	986	991	966	980	901	945	886	923	901	829	919	915	924	936	861	905	887	902	858	815	910	877	887	872	844	907	824	888	906	824	822	848	847	857	885	891	834	852	853	828	910	894	857	860	860	853	862	858	871
14.4441	978	952	921	941	897	940	893	874	867	918	889	881	858	859	874	887	867	867	873	973	893	889	862	884	865	908	872	845	845	833	893	799	862	883	894	863	874	814	860	893	869	880	852	886	853	836	898	835	859
14.4646	950	977	946	963	937	919	917	925	858	880	878	912	900	855	875	893	914	930	915	952	898	894	872	920	869	859	856	930	836	798	857	861	884	874	844	897	899	930	823	883	876	897	853	870	931	853	807	910	931
14.485	936	914	961	959	979	914	927	893	872	856	922	862	899	851	843	855	852	897	930	863	891	917	878	915	898	885	863	886	907	837	788	892	876	876	838	901	853	842	858	793	868	868	870	835	910	921	885	905	853
14.5054	987	1011	967	948	920	891	929	920	883	893	965	864	895	955	877	854	902	843	881	969	881	935	926	887	902	873	870	908	860	829	913	893	858	922	898	875	892	860	866	896	909	917	891	839	861	880	837	871	863
14.5259	976	980	1026	961	916	954	927	942	895	906	882	946	870	955	882	880	916	903	897	884	924	938	881	845	882	882	898	910	806	825	821	867	920	863	806	809	871	895	854	851	862	908	882	859	860	895	925	881	891
14.5463	1014	990	957	986	951	972	907	882	902	886	953	908	880	889	888	879	916	910	827	878	878	900	943	874	867	903	856	891	841	830	849	912	871	835	872	879	862	874	941	914	828	882	878	897	879	851	850	890	888
14.5668	941	975	972	971	1025	981	904	911	912	911	899	906	842	927	896	877	916	858	911	896	885	864	868	883	852	889	856	904	851	856	886	869	854	858	874	881	866	850	839	904	832	926	842	843	862	928	955	857	836
14.5872	910	968	1017	1016	951	894	889	907	947	931	930	918	902	894	930	904	835	889	944	837	898	863	859	925	889	924	868	876	922	857	885	897	898	856	840	879	888	913	838	944	963	910	920	926	877	896	848	847	887
14.6077	940	964	1021	977	976	988	983	904	941	943	896	905	882	883	990	886	870	916	877	902	893	917	948	887	885	843	875	899	849	900	859	925	863	844	858	907	896	857	913	903	840	925	899	843	840	874	858	871	876
14.6281	976	948	966	946	955	912	953	915	894	918	934	873	849	901	922	888	911	894	941	898	849	871	855	887	893	893	869	866	924	857	864	886	865	881	867	860	925	831	877	894	923	855	883	846	862	876	900	873	898
14.6486	953	980	961	987	952	991	960	956	923	955	889	945	906	834	925	891	928	916	908	951	901	865	904	866	933	895	909	859	904	842	848	906	871	958	880	892	855	935	867	879	902	898	908	889	854	828	896	947	863
14.669	966	951	970	1025	965	962	962	896	904	903	929	912	907	891	895	943	894	912	862	900	885	873	840	892	844	891	874	885	879	857	865	875	927	926	839	871	878	901	869	891	868	876	896	931	892	860	856	915	888
14.6894	989	1013	1006	969	947	998	865	931	919	899	890	910	894	969	884	924	916	925	917	877	880	927	915	859	874	919	903	916	807	870	857	853	897	947	852	882	850	892	904	864	909	876	924	892	890	905	858	874	896
14.7099	1049	1010	954	990	999	959	887	946	922	900	957	920	887	903	948	935	918	904	908	905	937	887	863	912	853	838	874	872	845	880	844	881	854	897	845	894	824	862	889	915	926	922	916	856	895	885	901	876	887
14.7303	981	947	1003	994	951	932	977	908	929	948	919	905	919	895	841	888	877	914	934	899	924	975	855	878	870	883	901	870	954	827	924	875	887	883	879	893	905	887	938	927	903	888	874	838	886	892	917	850	904
14.7508	977	949	941	921	924	950	924	886	964	928	905	1006	888	932	901	894	903	918	925	916	935	913	900	903	872	831	860	890	888	888	884	886	907	891	883	825	903	886	870	867	840	937	941	916	842	885	947	900	903
14.7712	985	935	1003	981	960	1019	973	938	885	888	869	946	889	847	951	942	939	886	897	888	902	898	963	915	856	893	890	900	851	903	903	901	933	914	860	864	848	933	879	884	840	922	882	885	919	902	858	856	902
14.7916	962	987	960	994	918	922	955	927	876	903	915	960	870	947	925	940	872	908	871	882	923	831	899	922	875	866	898	877	881	903	853	954	832	854	856	850	893	869	904	892	898	878	849	900	920	888	876	881	874
14.8121	1013	981	953	962	974	1010	942	965	961	923	960	888	880	901	911	865	944	945	938	914	923	903	930	904	912	877	867	846	939	907	870	860	902	897	887	888	844	842	879	845	889	869	894	944	851	948	889	989	898
14.8325	989	1015	994	975	948	965	939	910	961	880	888	879	889	907	905	848	888	921	943	943	894	868	860	917	942	881	891	899	851	901	888	899	906	855	932	841	860	931	859	911	822	922	904	877	892	935	862	892	909
14.853	1009	1010	975	985	998	948	917	932	913	909	947	985	899	907	917	915	966	955	888	890	886	880	893	896	869	877	911	898	893	874	872	821	950	842	872	920	873	896	902	931	906	862	917	861	906	883	885	908	907
14.8734	1010	973	1034	951	987	995	942	960	966	863	919	929	919	978	903	903	943	937	857	897	838	896	899	920	912	888	919	904	898	820	865	906	873	906	923	919	873	914	889	840	893	945	919	915	926	920	918	895	870
14.8939	1012	1026	966	1020	966	984	931	919	946	890	878	909	942	941	939	936	893	912	873	890	906	906	948	890	891	942	911	921	908	861	963	934	899	860	909	910	915	888	852	857	875	885	905	961	940	878	847	891	878
14.9143	1035	1035	947	1014	896	961	953	911	938	940	906	937	960	909	913	870	913	881	912	849	933	927	878	959	892	871	897	870	886	865	832	911	919	867	886	941	864	913	870	932	920	827	888	857	903	885	908	816	896
14.9347	976	982	975	974	999	992	920	923	886	933	952	910	904	913	904	910	951	901	895	915	963	884	954	896	907	926	892	843	867	898	933	840	889	876	884	908	914	896	892	923	853	841	853	933	844	931	911	909	873
14.9552	983	1003	984	971	911	977	1022	919	926	919	976	980	916	949	894	898	913	888	894	909	907	870	908	887	971	869	959	894	880	970	862	869	895	928	897	898	919	916	867	913	937	890	872	935	894	898	864	884	883
14.9756	1051	1001	983	1019	945	973	904	909	996	910	925	915	894	911	896	902	932	913	991	947	900	952	918	907	865	879	926	908	818	917	888	903	883	950	911	884	879	856	939	883	852	890	864	885	979	913	934	859	909
14.9961	1005	1005	1000	927	968	983	925	964	980	959	905	943	912	922	914	917	885	939	933	952	921	859	949	899	922	919	870	909	947	915	860	871	853	919	903	922	902	915	883	886	897	934	913	933	855	882	937	894	881
15.0165	992	1032	964	999	963	933	964	948	957	925	864	922	944	871	916	952	917	910	924	893	890	911	903	887	904	941	887	866	898	891	873	849	849	909	856	877	855	832	912	899	886	918	914	919	858	851	857	896	848
15.0369	984	1002	919	1011	977	959	985	937	883	929	970	907	943	956	921	853	887	863	924	864	914	855	929	889	954	925	887	927	872	879	859	904	913	930	876	836	884	915	824	874	960	932	935	858	870	874	875	895	888
15.0574	1011	1016	1025	1007	1040	973	983	948	918	916	885	941	928	907	898	956	959	899	905	941	864	874	893	896	877	927	952	865	868	897	919	913	896	899	906	889	874	933	872	909	923	936	875	891	862	880	941	899	896
15.0778	1105	1027	1044	1012	1011	915	915	914	924	883	957	902	898	905	949	956	884	886	868	908	957	914	878	896	914	861	877	896	851	905	887	902	870	865	931	945	874	929	885	900	930	857	925	878	881	893	920	834	887
15.0983	1026	1015	955	1010	1014	913	977	919	962	884	878	931	938	939	941	943	909	913	872	914	920	863	889	911	967	835	925	867	898	879	878	904	938	869	880	933	946	845	911	918	901	950	946	849	864	875	861	926	889
15.1187	981	1008	1020	998	950	1054	983	944	1006	986	925	930	936	905	863	955	921	887	912	949	932	887	990	998	900	943	903	912	862	878	886	890	871	882	880	870	847	913	904	840	933	913	885	901	876	907	988	914	879
15.1392	1048	998	1047	950	959	1000	917	965	935	922	968	906	934	959	873	939	893	863	886	906	894	915	872	905	947	928	877	882	846	871	877	920	850	926	931	917	884	834	886	863	935	859	892	870	903	871	945	918	854
15.1596	987	1011	1012	975	923	966	978	946	945	928	980	936	884	937	914	880	883	907	930	927	925	922	912	973	957	876	931	905	958	905	906	922	879	891	970	887	894	829	888	866	910	911	913	887	928	931	924	868	870
15.18	1009	986	995	1005	1004	975	977	953	929	919	893	957	948	946	897	889	913	888	958	925	931	953	935	917	880	885	917	948	882	888	910	948	931	898	885	881	865	860	890	913	898	958	868	918	925	845	879	873	920
15.2005	1041	946	1017	953	987	1004	1002	937	915	957	891	886	854	889	885	934	969	910	924	901	888	936	951	876	876	954	930	926	870	842	923	876	918	871	848	907	939	855	906	864	921	887	918	863	879	877	934	984	894
15.2209	965	997	957	1046	953	1004	959	973	894	971	916	918	916	921	919	961	930	921	927	849	911	891	951	900	970	950	910	889	902	907	921	933	898	894	926	935	932	931	861	852	905	928	935	881	939	905	965	899	924
15.2414	1017	1030	1074	954	1021	948	904	961	948	921	911	898	892	923	963	933	920	931	906	971	938	922	893	917	867	918	886	907	934	910	886	940	929	945	901	882	878	887	957	874	957	921	947	903	919	874	963	856	899
15.2618	1025	1000	967	1070	942	972	991	916	973	955	923	930	897	927	905	937	883	922	901	904	949	922	1005	953	905	904	885	933	901	900	856	867	919	946	880	880	923	965	862	882	907	878	918	902	897	912	926	907	933
15.2822	998	991	977	1027	970	981	946	891	883	918	954	943	948	935	926	914	943	945	935	965	873	937	877	899	905	909	898	885	870	886	931	963	881	917	901	966	852	924	889	896	868	907	897	923	842	899	904	914	916
15.3027	1023	968	1030	985	1049	947	999	967	930	985	922	955	995	937	959	919	909	986	927	910	934	912	943	948	958	889	931	922	890	899	912	946	880	910	870	966	890	910	954	880	927	900	934	919	899	911	879	899	918
15.3231	1013	996	983	1057	945	974	961	943	943	933	999	933	919	907	895	926	922	910	884	925	899	895	976	925	858	876	935	870	932	848	926	865	974	909	919	894	901	957	929	936	881	917	908	899	934	843	920	864	913
15.3436	998	1013	1018	1047	1026	987	964	966	939	952	935	910	977	895	921	924	915	938	925	930	928	918	893	932	891	964	934	944	957	888	885	858	933	929	891	957	861	907	932	892	925	882	920	957	896	956	898	869	955
15.364	1010	1031	1064	1071	968	951	967	915	998	948	958	872	915	947	886	948	956	931	953	905	928	937	980	958	898	916	916	898	976	913	911	902	886	943	930	910	903	902	944	924	886	939	946	908	935	909	928	926	952
15.3844	1049	968	1023	975	929	982	960	961	904	935	988	951	917	946	938	949	954	990	889	917	946	883	1032	921	930	925	918	915	973	933	901	866	889	937	943	930	899	899	971	883	922	882	907	942	938	931	892	941	924
15.4049	981	1027	994	1001	991	968	980	981	939	945	939	983	927	921	997	932	947	896	943	974	943	925	921	894	921	870	927	910	1003	902	921	948	958	925	932	943	946	934	938	917	925	958	893	904	906	932	898	857	1021
15.4253	1011	991	1002	963	977	978	935	940	962	978	935	966	934	925	897	939	896	972	917	939	917	934	842	938	976	831	857	932	949	926	965	990	924	863	961	943	909	904	880	908	916	865	950	914	938	897	916	952	922
15.4458	997	1051	951	964	987	1012	932	901	953	909	969	915	978	917	916	966	947	934	898	907	884	920	908	879	863	939	929	932	940	894	898	921	862	916	921	945	944	881	927	944	922	894	998	922	937	929	927	966	932
15.4662	1055	1044	1072	1025	1109	957	1000	976	944	868	951	916	920	943	905	941	926	972	918	934	886	948	898	904	945	963	901	936	881	943	859	936	910	944	910	895	953	944	911	872	918	948	959	972	917	937	920	966	939
15.4867	1012	1073	1038	1011	962	997	998	928	890	932	926	962	917	919	932	902	930	912	967	985	931	882	940	985	918	955	949	897	881	936	929	916	863	932	897	923	853	878	909	930	994	887	968	941	922	914	956	989	909
15.5071	1041	1070	1032	1065	990	1000	969	970	998	978	967	987	982	936	997	909	915	924	966	843	955	946	935	1003	896	870	921	947	952	981	969	901	903	926	917	872	850	928	844	892	901	932	889	890	966	926	859	864	884
15.5275	1000	1057	1025	1005	1007	1011	979	943	927	928	878	977	906	947	955	920	907	905	912	959	933	912	873	919	919	970	890	912	943	932	923	910	924	941	921	905	903	898	929	868	930	913	949	892	878	885	927	905	965
15.548	1063	1006	1035	1091	977	993	1019	1009	930	1008	967	923	972	952	974	893	900	907	895	981	895	921	979	938	918	903	939	903	957	937	898	932	944	989	930	965	894	896	907	890	899	948	917	936	889	939	899	910	907
15.5684	996	1051	1077	1068	1105	981	984	993	920	926	916	935	954	972	912	919	888	953	936	965	964	940	947	939	937	892	964	860	866	887	878	844	943	878	953	892	914	967	916	879	965	929	861	861	906	917	892	891	873
15.5889	1068	1006	1043	988	1012	1037	970	972	943	961	907	900	902	915	924	951	903	986	909	926	904	961	962	921	973	951	915	892	880	954	955	936	855	932	947	923	906	881	919	950	965	910	898	881	888	894	918	893	855
15.6093	1048	1053	1012	982	998	979	965	978	949	974	969	953	910	933	884	975	945	911	952	916	907	970	925	997	957	931	923	1008	950	877	910	870	866	902	874	931	904	926	865	905	915	899	910	949	893	964	889	922	907
15.6298	1006	991	1036	961	1022	1010	951	953	932	925	929	956	938	1002	1014	915	934	965	939	914	933	976	921	951	956	927	902	868	923	921	897	938	925	938	927	949	908	896	919	921	889	975	901	871	907	924	931	862	988
15.6502	1031	1052	1016	1002	998	1032	969	944	923	974	1003	953	949	910	976	891	916	939	945	912	935	962	937	911	951	978	935	934	879	902	876	917	959	897	945	951	895	932	888	904	865	899	875	949	950	907	960	929	916
15.6706	1014	1045	1017	1015	1003	968	940	964	975	938	971	957	901	948	949	948	908	901	974	910	906	968	928	960	889	930	910	906	911	909	898	898	961	949	872	950	925	924	940	936	970	890	871	905	885	888	892	917	877
15.6911	1070	1008	1065	1037	1022	991	962	991	905	970	941	944	932	920	943	962	956	926	924	918	923	973	970	920	987	945	888	919	896	943	900	949	939	939	900	899	881	904	892	929	915	927	905	888	884	975	937	942	946
15.7115	1069	1018	1030	1090	1001	995	1008	987	932	929	934	916	985	932	941	929	903	948	952	944	942	906	929	931	884	922	928	975	910	893	936	930	894	876	981	988	910	901	953	946	926	969	901	931	933	964	963	914	935
15.732	1010	1036	1031	977	1018	1020	930	992	1005	978	994	934	976	941	990	949	930	889	933	936	982	925	943	929	903	887	978	932	966	943	893	924	940	908	960	936	871	907	914	963	844	886	923	927	980	1013	903	899	894
15.7524	1037	1020	1044	1024	1033	1013	966	990	1003	978	979	952	944	889	937	986	910	923	949	921	939	925	963	924	924	990	932	871	901	947	906	888	916	933	924	889	964	924	919	926	887	934	901	921	962	926	860	910	945
15.7729	1077	1074	1051	1016	1100	998	971	955	954	1002	956	984	967	933	895	941	910	940	933	945	963	910	935	913	931	951	930	928	875	937	926	955	954	989	965	962	981	944	963	877	901	900	865	914	886	890	933	937	932
15.7933	1026	1030	1044	1044	986	1050	1008	950	944	965	1036	944	911	969	924	967	944	965	959	947	996	945	931	974	904	912	941	933	920	943	892	915	929	925	917	892	923	944	946	914	864	899	902	934	924	889	933	948	902
15.8137	1091	1044	989	1058	1030	922	996	971	1003	945	929	956	912	937	964	985	914	1016	947	987	988	939	978	957	910	955	931	934	905	915	983	941	961	922	923	945	909	892	901	944	885	879	982	896	941	968	949	874	904
15.8342	1001	1026	1050	1052	1083	997	993	925	979	964	957	1002	956	973	917	957	961	980	921	914	985	962	985	1005	897	920	941	897	884	984	969	882	913	935	912	946	876	956	953	959	946	870	945	926	912	911	972	882	927
15.8546	993	1021	1002	1088	1057	1059	983	951	944	931	949	987	986	871	997	947	909	950	944	935	945	906	890	935	982	911	970	965	906	907	968	933	899	928	891	936	903	946	909	901	933	901	950	866	894	913	976	939	886
15.8751	1009	1074	1029	968	1016	1028	967	1051	1007	977	948	961	1000	966	942	953	924	976	950	958	910	918	979	946	882	940	946	900	933	876	912	908	963	932	960	900	918	895	951	900	985	894	909	911	900	901	946	893	939
15.8955	1010	1041	987	1066	1033	969	989	981	958	954	966	982	1000	949	997	958	989	957	988	916	933	954	932	983	961	926	909	920	926	942	876	943	893	909	943	940	909	887	964	867	935	878	953	911	928	909	922	934	948
15.9159	1021	1042	1011	1010	1000	1042	1004	1013	988	945	991	1005	979	1037	967	1007	984	1003	924	947	944	967	951	922	926	917	966	969	938	905	886	925	875	925	973	990	936	905	962	869	949	956	918	942	961	934	930	928	933
15.9364	1071	1079	1073	1046	1027	1027	1031	971	1003	929	941	969	873	969	991	985	947	997	928	939	962	939	925	1009	930	928	940	907	951	877	976	947	980	976	935	971	945	947	920	942	977	979	962	950	936	908	883	903	928
15.9568	1103	1041	1057	1038	998	1033	942	955	965	990	947	947	938	1023	936	991	965	935	978	991	987	939	932	928	958	946	961	911	894	927	933	928	877	906	958	913	933	929	907	903	963	880	957	923	976	931	879	936	875
15.9773	1123	1036	1000	1012	1046	1026	1019	992	937	986	1010	1046	971	949	959	928	984	981	912	964	970	981	1006	903	927	926	960	952	944	921	930	921	922	908	931	952	892	952	922	882	867	885	904	946	975	906	917	944	915
15.9977	1101	1038	1038	1056	1064	1040	1012	984	998	962	983	939	974	982	1046	982	959	941	888	1020	990	978	933	981	906	942	957	938	925	903	952	985	923	963	957	939	941	879	924	957	921	935	903	966	905	901	922	904	935
16.0181	1055	1072	1077	1040	997	1086	1028	1010	1024	945	978	957	983	958	961	1004	949	946	941	958	964	925	1002	931	983	979	943	936	906	975	923	914	947	1014	968	932	920	904	922	896	1008	956	939	961	962	960	937	882	894
16.0386	1103	1046	1082	1137	1097	1027	1011	1007	954	1029	975	990	975	976	1005	1025	950	984	973	1030	1000	970	984	902	934	899	967	915	924	969	980	984	977	950	923	958	891	942	942	932	981	951	979	998	931	895	934	929	930
16.059	1086	1092	1016	1083	1032	1013	942	1068	971	983	986	973	1020	1013	996	958	916	1023	975	1003	960	929	980	989	920	960	985	970	986	955	935	958	901	980	1012	929	959	945	984	939	944	986	964	944	930	950	1019	914	1015
16.0795	1092	1080	1138	1052	1043	997	1022	1027	1036	968	1020	990	909	945	975	1048	1024	953	1011	993	943	979	972	985	970	990	946	957	999	925	939	953	980	976	949	999	911	962	953	971	976	918	926	932	963	987	951	939	944
16.0999	1102	1084	1035	1024	1067	1076	1014	998	1005	1028	997	1041	976	935	935	980	981	985	990	933	1007	932	948	1009	972	954	994	969	924	920	952	994	904	988	924	921	954	908	936	944	934	940	1052	954	938	928	912	987	945
16.1204	1082	1039	1024	1069	1101	1073	982	1066	1011	1020	986	1018	953	1018	998	958	985	1010	975	934	990	956	1026	1009	900	965	1002	989	961	920	967	975	941	949	940	959	985	954	936	952	917	916	974	931	983	943	1010	933	1012
16.1408	1039	1130	1084	1079	1083	1074	995	1017	990	1032	972	990	1011	1014	1042	1007	976	979	953	946	996	938	984	980	977	979	982	946	974	977	983	959	945	953	988	960	987	923	971	985	989	956	970	969	935	908	1005	976	954
16.1612	1081	1129	1055	1034	1080	1026	1002	1058	1055	992	994	1015	1053	995	1067	1016	976	1019	1060	1002	1058	989	1037	955	972	959	945	946	881	961	970	1031	916	960	1001	962	967	984	942	970	925	979	1032	927	973	947	927	959	985
16.1817	1088	1067	1102	1110	1068	1079	1055	1012	1029	1026	1015	1001	1049	1014	1035	984	971	1009	1017	976	989	992	959	999	1034	951	1005	1016	965	999	1016	1005	1054	982	971	980	944	966	1008	946	951	984	984	903	1003	980	1032	1018	997
16.2021	1118	1046	1157	1111	1051	1043	1092	1021	1063	1018	1060	1036	998	1040	1048	1051	1045	1059	1071	1065	1111	983	1064	980	1043	1022	1029	1008	1013	1055	1018	1020	1037	989	992	1036	983	928	1046	987	1045	994	1069	977	1086	994	995	1047	1003
16.2226	1116	1085	1083	1095	1084	1118	997	1076	1037	1028	1067	1065	1025	1006	1012	1065	952	1016	1009	1066	1094	1056	990	1082	1059	1052	1087	998	1043	1023	1012	1006	1087	998	1022	1023	1104	1001	966	1092	1113	1041	1046	988	994	993	1068	1056	989
16.243	1045	1090	1037	1174	1100	1022	1068	1073	1044	1019	1026	1033	1076	1048	1064	1111	1020	1001	992	1043	1026	1109	1080	1074	1031	1070	1040	1036	1043	998	1113	1091	1028	1120	1087	1045	1130	1036	1048	1101	1097	1026	1093	1070	1082	1107	1066	1076	1050
16.2634	1129	1131	1080	1082	1063	1070	1042	1071	999	1083	1050	1039	1032	1057	1069	1022	1046	1057	1012	1033	1071	1051	1062	1045	953	1032	1003	989	1018	1058	1060	998	1045	1051	1075	1134	1117	1075	1014	1062	1039	1014	1049	1049	1072	1017	1057	1044	1082
16.2839	1081	1101	1166	1091	1146	1104	1087	1016	1025	1051	1066	1005	1057	991	1011	1034	987	1059	1019	997	1074	1083	1005	1047	1032	1052	1022	1034	1073	1004	1031	1047	1007	1021	1133	980	936	1062	1040	979	1035	999	1015	1040	1048	978	1009	1054	1017
16.3043	1119	1129	1111	1135	1105	1103	1032	1011	1050	1025	1005	1014	1075	988	1049	1070	974	1037	1026	1006	983	988	1014	982	1045	950	1013	967	949	1005	967	994	995	1030	1045	1001	982	1029	1030	1016	1047	982	952	1015	981	1006	1004	970	976
16.3248	1149	1112	1170	1160	1093	1106	1021	1040	1027	1003	971	1035	1038	1068	1025	1021	1069	989	1059	1041	1028	962	1050	1016	1040	997	985	982	1017	950	964	986	974	983	937	960	997	1009	1012	970	961	992	1040	991	1008	972	951	983	989
16.3452	1088	1112	1156	1096	1065	1116	1076	1032	1036	1045	1006	1046	996	1047	976	1036	1037	1011	985	1011	1036	977	1017	1010	975	970	1023	978	1002	974	985	961	1031	994	994	986	970	987	998	979	968	992	935	1011	1002	960	1003	976	946
16.3657	1051	1068	1097	1104	1064	1134	1097	1025	1046	1034	1048	1019	1019	967	1034	990	1022	996	987	1036	1024	982	1038	979	1010	1006	977	999	998	993	1012	970	1017	966	1046	991	1005	937	983	941	984	998	964	980	967	987	1006	922	994
16.3861	1079	1129	1148	1103	1115	1084	1127	1073	1057	1022	1010	1034	1093	1032	1024	1015	1048	1030	1007	1042	972	1054	1067	993	1041	1022	1001	1038	1016	1007	948	961	1025	1011	1001	1013	969	986	977	997	968	1001	985	923	1027	988	989	993	995
16.4065	1067	1121	1071	1136	1167	1080	1128	1084	957	1083	1029	1057	998	1052	1029	1063	970	1026	1020	1055	1021	997	1043	1021	968	970	1017	982	1034	1021	917	996	960	1025	987	995	981	969	925	1025	948	971	971	964	1007	1032	970	959	977
16.427	1101	1124	1104	1128	1099	1143	1075	1085	977	1056	1005	1000	1058	1065	1029	978	987	1004	964	989	1045	1002	1044	1002	1050	1001	1010	989	1038	987	1004	1018	996	996	1022	995	996	1020	1021	980	936	1050	939	958	993	996	941	985	1041
16.4474	1168	1040	1111	1149	1127	1105	1090	1053	1019	1047	1014	1047	1020	1043	986	1073	1077	969	1077	1053	1007	1049	1002	997	1008	1092	984	1005	969	1041	998	987	942	1004	966	1037	971	1010	1011	944	1044	973	988	1032	989	962	976	969	992
16.4679	1113	1216	1104	1129	1094	1150	1120	1062	1040	1086	1035	986	1119	1069	990	1033	1065	968	1041	1068	1064	1023	1023	1048	1011	1063	1023	989	1050	957	1004	1065	972	1020	1017	1042	1013	979	1007	983	1077	1050	1009	971	984	940	1025	1018	1025
16.4883	1213	1169	1176	1155	1126	1161	1095	1098	1078	1042	978	1010	1061	1027	1017	988	1039	1120	1024	1083	1035	1039	1030	1047	1059	1049	1016	1035	1007	1019	1019	1036	1023	998	1009	1027	1046	1032	984	947	1043	988	1031	1061	970	1023	985	951	981
16.5087	1166	1102	1175	1169	1163	1081	1100	1080	999	1073	1053	1059	1004	1099	1045	1065	1022	1083	1077	1082	1033	983	1058	1016	1111	1043	1034	1017	967	999	1033	1011	972	997	1016	994	985	1016	1024	1046	1041	1000	1013	1017	954	1010	1004	968	1041
16.5292	1125	1177	1191	1133	1109	1086	1122	1028	1017	1068	1041	1042	1026	996	1063	1037	1058	1022	1084	1009	1040	1006	1021	1040	1053	1035	1005	1066	1026	1053	973	1053	1034	1018	1043	1036	1037	965	1041	1029	1054	960	1067	1087	1022	1030	993	1053	984
16.5496	1186	1186	1154	1101	1180	1123	1050	1093	1035	1060	1043	1054	1093	1046	1041	1043	1041	1093	1051	1046	1047	1004	1053	1039	1024	1009	1058	1029	1085	999	1003	950	1016	1023	1005	1031	1026	1017	950	969	1004	1083	1012	993	1005	1025	1057	1003	1047
16.5701	1190	1174	1140	1191	1142	1159	1062	1096	1072	1121	1060	1007	1106	1117	1047	1059	1097	1086	1068	1037	1047	1059	1067	953	1043	973	1013	1020	1029	1011	1026	988	1032	967	1039	979	1060	952	960	957	963	1026	991	1026	1056	1010	1036	1073	996
16.5905	1094	1137	1143	1109	1126	1154	1074	1026	1085	1071	1057	1050	989	1004	1024	1063	1010	1134	976	1069	1085	1029	1122	1067	996	979	969	1006	1032	1061	994	995	1020	1003	1057	929	1019	1038	1002	953	960	1067	992	978	985	990	997	966	1006
16.611	1114	1201	1082	1083	1093	1058	1053	1069	1020	1065	1075	1100	1107	995	1080	1045	1040	994	1038	967	1047	1039	1025	1003	999	1014	968	1028	998	977	1024	1031	997	1001	1037	1036	994	995	1020	1040	981	972	993	1000	1038	1002	992	986	942
16.6314	1154	1134	1222	1105	1104	1106	1068	1014	1022	1073	1002	1039	1029	996	1047	1023	1045	1045	1019	1006	1036	1002	1015	1024	977	962	993	1016	949	980	955	996	1019	935	1000	970	1006	991	972	1039	942	965	989	1042	985	981	943	1055	977
16.6518	1112	1102	1137	1143	1138	1120	1042	1032	1053	1024	1057	1040	1066	1064	1063	996	979	1039	1018	977	1060	1000	1038	1053	946	1041	956	987	990	977	939	1058	1027	1021	1033	1015	968	956	976	973	1014	964	969	960	1049	1021	1066	951	1000
16.6723	1122	1137	1116	1185	1111	1089	1094	1051	1055	1058	1032	1065	1039	1070	1019	1054	1030	1001	1036	1013	1005	1010	1046	1035	976	999	1012	939	1016	973	997	970	975	1004	987	1002	997	917	981	917	1017	987	987	973	995	1016	988	982	1002
16.6927	1111	1119	1135	1178	1080	1054	1024	992	1065	1004	1051	1027	1054	1030	998	996	997	1068	1021	1051	1006	981	994	1012	1055	1023	1005	1005	977	988	985	958	941	1001	1021	969	967	990	1026	947	964	1037	933	956	974	1014	990	966	976
16.7132	1172	1159	1090	1103	1073	1092	1056	1034	1002	1033	1020	993	1056	1030	1080	1069	1070	1049	994	988	1025	967	998	1010	980	990	1031	979	935	947	933	949	995	992	1063	1017	1009	970	999	957	978	983	972	1033	979	986	1039	942	970
16.7336	1135	1126	1135	1193	1073	1111	1077	1036	1014	994	1025	1033	1047	1059	1024	965	1000	1023	1048	987	1091	992	1051	1038	1041	991	960	1040	982	1006	922	985	937	1023	943	972	1038	981	984	1004	980	1012	1010	994	1029	967	989	1064	970
16.7541	1054	1123	1184	1136	1099	1094	1055	1005	1004	1035	1037	1064	1019	998	1018	997	1048	1055	1031	995	970	942	1099	1008	1010	1076	1045	1007	1001	943	950	940	1028	975	964	936	990	1020	1018	991	968	980	964	975	981	933	954	942	1042
16.7745	1166	1131	1106	1157	1099	1123	1084	1042	1007	1020	1024	1066	1038	1035	1004	1051	1049	1034	998	1027	1025	1019	990	998	1002	954	963	1022	969	1020	933	985	1064	1014	978	965	995	974	994	1004	938	1002	999	940	1016	962	1017	955	962
16.7949	1089	1108	1144	1118	1124	1100	1076	1057	1034	986	1056	988	1025	1045	1068	988	1053	991	1038	1022	994	965	1026	1040	1037	963	996	970	940	987	968	920	972	965	999	982	962	992	959	976	1011	940	1028	1009	1011	989	897	956	976
16.8154	1131	1149	1109	1185	1078	1065	1066	1021	1081	1031	1009	1096	1007	929	1033	1056	1002	1034	1057	1076	1018	1034	990	1066	989	984	959	938	950	1040	977	987	955	979	995	967	939	970	1006	980	933	1006	1028	963	1008	992	1005	1038	957
16.8358	1152	1110	1190	1129	1039	1114	1093	1060	991	1050	1079	1022	994	994	1092	1001	965	1000	1015	994	987	1061	1013	1008	961	1013	1020	1014	963	981	942	952	983	973	983	946	933	1015	959	1010	1066	987	1010	973	973	1000	945	994	930
16.8563	1133	1134	1092	1169	1077	1085	1060	1021	1028	1050	1014	998	974	1078	1057	1026	1049	952	1020	963	1001	989	993	1019	965	1010	936	1002	914	1022	977	963	991	991	943	987	1028	992	947	925	977	1046	937	1009	914	1026	1001	932	1017
16.8767	1123	1118	1108	1140	1110	1138	1030	1011	1045	1054	1023	1021	1024	1102	1036	996	1029	985	1011	1027	983	1032	1002	955	1015	1048	990	978	976	995	996	974	994	984	1001	946	997	990	1025	939	999	1010	988	977	983	897	1015	985	945
16.8971	1178	1117	1068	1115	1117	1079	1102	1055	1063	1059	994	1000	951	996	959	1016	983	1042	1042	1013	983	1035	971	969	997	970	998	989	951	991	1025	954	954	968	998	1039	1024	1011	1002	943	961	995	923	964	963	973	962	964	1008
16.9176	1221	1084	1174	1116	1134	1095	1074	1036	1008	993	1054	1073	1024	981	1013	988	1038	1030	1070	1013	968	1002	990	1049	1079	990	955	991	901	978	955	1009	963	988	1095	1011	952	972	1001	1010	952	980	998	949	999	961	988	1020	1063
16.938	1149	1136	1150	1133	1061	1055	1059	1092	1026	994	1041	1061	1038	1031	1009	997	1042	1026	1045	997	992	1020	1018	1005	1027	1008	976	923	1031	955	941	1053	995	969	974	910	970	991	1039	1008	992	957	984	963	1018	993	949	998	999
16.9585	1108	1176	1178	1117	1147	1021	1046	1023	1005	1046	1094	1029	993	1038	1000	1016	997	1022	1043	936	1027	1008	978	995	978	1056	982	1003	1073	989	969	981	936	1006	963	987	1009	1044	1007	945	994	960	966	884	1051	1021	951	977	924
16.9789	1170	1129	1111	1098	1149	1103	1032	1024	1034	1084	1019	1063	970	1019	1025	1028	996	996	1009	1066	1014	1007	1061	1004	1029	950	1029	957	972	990	1005	1018	1017	1004	1008	979	1007	975	935	949	1009	970	979	970	906	943	947	944	977
16.9994	1142	1104	1164	1121	1127	1086	1070	1084	986	1044	1015	1018	1021	1080	1078	996	965	1018	1054	1026	983	1009	1015	1010	918	996	1038	957	987	897	1014	967	1015	1017	1006	1058	976	1011	951	997	971	990	1001	1052	973	965	976	958	1002
17.0198	1139	1155	1115	1139	1164	1065	1066	1031	1023	1083	1041	989	1053	1004	978	1045	1044	1041	1050	973	1058	1011	995	1011	1023	1004	1003	973	975	970	996	1018	975	954	1017	1013	954	997	1003	948	967	940	1055	995	983	1036	966	938	954
17.0402	1159	1133	1119	1126	1132	1087	1049	987	1062	993	1076	1035	1002	985	1033	1033	1034	1032	1019	1045	1040	1055	1076	1019	1042	1018	1021	1005	1009	1001	989	969	963	973	1000	995	1004	1049	988	968	1008	989	981	1018	1005	988	937	965	1036
17.0607	1205	1153	1103	1126	1085	1133	1042	1048	1067	1031	985	1057	1052	986	966	1023	1018	1015	1035	984	994	1107	1016	1022	1010	1057	975	945	1025	962	984	1062	990	974	997	962	965	977	992	1025	956	965	1003	984	991	1020	996	957	996
17.0811	1121	1184	1090	1107	1120	1149	1080	1037	1035	1049	1101	1044	942	1015	1004	1057	993	990	1008	952	1001	1034	1020	963	1031	1025	997	1008	978	1018	987	1024	953	1024	979	1027	978	948	966	895	1016	1008	1045	957	983	969	989	992	973
17.1016	1148	1155	1132	1113	1079	1067	1099	1121	1043	1057	1047	1016	1076	1032	1019	1070	1015	1055	1019	1010	983	1008	1028	1054	995	990	946	986	1004	957	1029	962	1030	984	999	1020	1007	979	1010	1016	936	988	972	1034	999	982	952	983	964
17.122	1152	1088	1091	1123	1084	1136	1056	1065	1084	1050	1066	1031	1002	1010	1024	1045	998	1006	1043	1003	1021	947	1059	998	1032	990	989	1006	1003	997	1013	977	1000	997	1007	944	935	1068	1043	1059	967	928	986	980	983	1030	1002	988	977
17.1425	1153	1152	1125	1058	1056	1116	1081	1047	1055	1044	1070	1064	1073	1034	945	1043	1002	1034	1020	1041	977	991	989	1054	1037	995	1041	989	974	983	1021	1050	963	1016	992	974	984	978	980	1017	1023	1023	955	999	1006	997	997	964	972
17.1629	1152	1142	1084	1123	1097	1070	1080	1099	999	1026	1004	1079	1054	1040	1053	1075	1015	1004	956	1089	1034	1048	998	1002	978	1035	956	1003	1018	1017	995	980	1019	1018	980	1025	980	980	1011	957	1002	1011	961	940	971	986	954	991	927
17.1833	1135	1182	1181	1193	1114	1131	1068	1031	1043	1008	1023	1048	1022	1031	1024	1051	1062	993	979	1032	1031	1006	1016	979	1019	1039	954	975	1023	936	997	1004	949	982	1030	1003	988	977	986	987	1002	938	985	954	953	970	1006	992	1055
17.2038	1137	1149	1154	1099	1173	1157	1030	1065	1036	1032	1040	1006	989	1040	998	1018	1057	1065	1042	1015	1016	969	1057	1052	1053	1069	1016	1014	952	930	1013	1003	978	1028	1046	1027	978	983	921	982	981	996	983	959	972	1020	959	949	974
17.2242	1137	1149	1152	1106	1133	1129	1085	1026	1122	1020	990	1033	1035	1047	1034	1077	1072	1019	1050	1021	995	1024	1062	1020	980	971	1040	1005	983	948	980	963	1013	990	972	990	1010	970	1073	1036	953	935	1032	945	947	946	1016	1012	1000
17.2447	1138	1180	1138	1182	1131	1087	1029	1026	1054	1043	1075	1040	1059	1017	1069	1012	1019	1044	1008	1017	978	1007	1033	1023	1016	1038	987	1059	1045	956	1036	1010	986	981	986	992	950	1005	989	993	995	992	1016	991	943	974	1028	991	1019
17.2651	1145	1164	1054	1131	1152	1115	1122	1042	1047	1017	1078	1122	997	998	1054	995	1026	1030	1005	1064	1024	1019	1061	949	957	1046	1049	989	971	1054	979	1030	956	944	968	994	970	979	975	1067	985	986	1000	1041	963	1028	1000	988	981
17.2855	1177	1140	1151	1213	1131	1124	1102	1048	1004	1051	1071	1046	1049	1019	1073	1047	1059	1048	995	1059	1013	1099	986	990	999	934	998	998	1006	1001	1006	1003	935	1012	979	1018	1032	1049	1061	1078	937	1001	1031	988	1060	1025	1017	1019	989
17.306	1163	1168	1098	1113	1087	1105	1085	1050	1015	1038	1000	1009	977	1069	1044	1041	1063	1059	1089	951	1078	1015	980	1055	979	983	1040	1022	958	1049	987	1014	992	1072	1063	966	1020	966	983	996	969	982	1031	984	986	1031	1031	1030	1017
17.3264	1167	1169	1155	1168	1117	1174	1047	1071	1049	1068	1011	1031	985	1063	1047	1002	1017	1023	1017	1078	1038	1017	1033	979	1027	1035	964	986	1051	956	968	971	1005	965	1038	1001	943	1006	936	989	976	975	1038	975	977	988	944	1012	1000
17.3469	1168	1122	1153	1161	1082	1206	1049	1062	1060	1024	1099	981	1022	1097	1037	1023	1048	1052	1019	1040	1002	967	990	1020	1035	956	968	1007	1010	1030	956	1049	1026	1045	991	980	893	950	943	1001	1015	1004	1042	1015	992	977	958	954	1020
17.3673	1207	1227	1223	1172	1183	1122	1080	1105	1032	1092	1034	1079	1069	1096	1054	1044	1018	987	1044	1019	995	1011	1025	1104	1088	1043	950	979	1011	1003	1033	1007	1077	1023	1037	1057	991	969	1028	990	949	951	972	1004	997	1018	970	984	1006
17.3878	1257	1173	1105	1105	1147	1152	1088	1136	1048	1057	1038	1042	1050	1096	1031	1046	1037	1032	991	1040	984	1050	1078	1026	1015	956	1051	984	1030	961	1016	1020	1020	1009	1069	999	1001	1002	1027	1008	1084	987	981	969	1003	1032	1045	1023	989
17.4082	1172	1154	1159	1153	1148	1063	1135	1104	1060	1104	1045	1066	1030	1010	1043	1086	1046	1046	1046	1042	1010	1025	1021	1020	1012	1047	984	987	963	1044	1017	1038	975	1032	998	990	1020	1041	1004	1032	961	1028	980	963	991	1010	1038	976	983
17.4286	1163	1122	1180	1167	1123	1146	1102	1076	1094	1067	1083	1020	1052	1107	1120	1015	1036	1010	967	1038	1068	1071	1031	1006	999	1039	1023	1028	1013	962	1019	941	982	1037	1045	1059	976	964	1012	994	980	974	985	1007	942	1020	988	1012	1004
17.4491	1148	1137	1129	1164	1099	1128	1016	1087	1119	1043	1028	1036	1039	1010	1081	1062	1021	1013	1028	1008	1029	985	1040	1011	992	974	1023	1051	1061	1022	1027	1048	1004	1032	1046	1009	996	978	1007	962	985	1038	1043	972	999	1011	1000	1060	1040
17.4695	1217	1201	1222	1169	1074	1157	1120	1062	1107	1068	1011	1029	1098	987	1117	1038	1061	969	1039	1006	1037	984	1062	1024	1031	1035	1007	1029	1039	1014	1025	991	976	1011	1031	1031	984	987	1034	1042	968	1018	1025	1018	1016	959	1042	1041	979
17.49	1179	1149	1145	1130	1164	1143	1078	1034	1052	1076	1050	1061	1066	1007	1076	1048	1042	1039	1005	1027	995	1067	1082	1006	1131	1077	1029	1007	963	1002	1057	967	1021	1028	1050	1044	1033	1030	1050	1047	1011	1015	998	979	1032	986	998	934	1034
17.5104	1190	1126	1153	1166	1135	1177	1125	1111	1039	1072	1090	1049	1069	1091	1061	1018	1057	1076	1081	1068	1005	1015	1052	1013	1059	1051	991	1036	1048	980	1027	1016	1033	998	1040	1041	1034	1091	1025	967	1046	1002	998	1041	1022	1024	1001	1000	1018
17.5309	1239	1147	1227	1189	1234	1094	1096	1084	1090	1109	1022	1048	1051	1051	1082	1028	1032	1079	1102	984	1055	1055	1019	1104	1011	1048	1022	1110	1013	1012	1041	1044	1067	1031	1026	1051	985	1057	1038	1007	1030	1064	1080	999	1026	985	1035	995	1057
17.5513	1190	1162	1141	1225	1151	1100	1066	1086	1076	1061	1100	1043	1057	1083	1092	1047	1087	1073	1012	1072	1047	1073	1049	1090	1020	1009	1007	1041	990	1057	1003	1017	1000	1028	973	1043	1056	1048	1035	1051	997	1101	1000	1040	1045	1059	1060	986	994
17.5717	1233	1157	1225	1137	1158	1154	1156	1058	1104	1093	1108	1088	1083	1043	1019	1094	1070	1051	1058	1048	1010	1066	1083	1013	992	1022	1010	1033	1008	992	1040	1022	1037	1039	983	1034	1054	1074	1050	1040	1035	1088	1067	1036	922	1002	1083	1052	993
17.5922	1213	1167	1141	1234	1139	1108	1106	1094	1085	1031	1121	1114	1047	1065	1031	1097	1038	1045	1118	1063	1041	991	1049	1133	1050	1026	959	1028	1052	997	1014	1052	1076	1069	994	1022	991	1075	1010	997	1049	1010	1016	1032	1034	996	1020	968	1009
17.6126	1178	1230	1185	1174	1270	1114	1103	1016	1052	1099	1110	1100	1078	1084	1061	1023	998	1092	1012	1048	1043	1036	986	1101	1100	1057	1084	1090	1039	1052	1073	1030	965	1016	1029	1016	1043	1012	1052	1077	1017	1000	1009	1032	1023	1019	1018	999	1000
17.6331	1213	1189	1190	1189	1217	1161	1107	1166	1151	1081	1087	1079	1076	1071	1087	1031	1066	1069	1050	1086	1061	1044	981	1034	1067	999	1023	1011	1098	1021	1037	1001	1033	1067	1063	1031	1016	1045	1000	994	1009	1043	1024	1079	1054	1048	1030	1133	1017
17.6535	1224	1170	1177	1193	1134	1149	1102	1111	1059	1104	1137	1062	1051	1046	1153	1033	1124	1018	1069	1045	1090	1088	1111	1041	1061	1051	1036	1026	1004	1031	1079	1091	1100	1080	1060	944	1032	1005	1093	1043	1107	1024	1063	1003	1035	1011	984	1002	1020
17.6739	1302	1189	1232	1172	1175	1146	1094	1119	1031	1099	1096	1089	1130	1050	1031	1133	1050	1089	1108	1102	1045	1019	1074	1110	1060	1101	1048	1004	1036	979	1057	983	1022	1038	1074	1052	1071	1078	1005	993	1021	1049	1074	1082	984	1040	1103	1069	1009
17.6944	1236	1280	1205	1209	1157	1210	1170	1068	1114	1080	1061	1130	1073	1095	1044	1106	1061	1094	1104	1110	1091	1078	1114	1087	1056	1018	1075	1104	1065	1025	1058	1017	1074	1043	1071	1021	1078	1049	1057	1050	1057	1067	1053	1018	1028	1089	1034	1049	1092
17.7148	1209	1225	1185	1187	1203	1186	1193	1091	1152	1097	1177	1117	1091	1083	1079	1128	1033	1105	1075	1008	1014	1100	1073	1099	1090	1089	1034	1080	1066	1048	1065	1005	1034	1039	1006	1060	1050	1056	1034	1049	1144	1093	997	997	1072	1029	1047	1052	1054
17.7353	1161	1301	1251	1187	1166	1199	1164	1071	1127	1175	1107	1074	1121	1112	1083	1112	1088	1130	1133	1120	1103	1089	1034	1081	992	1075	1094	1060	1074	1044	1061	1068	1056	1084	1079	1097	1056	1000	1071	1050	1071	1032	1069	993	1075	1038	1054	1061	1058
17.7557	1217	1236	1220	1254	1125	1222	1135	1111	1196	1146	1177	1123	1101	1116	1058	1089	1100	1179	1043	1107	1059	1047	1083	1056	1021	1114	1063	1080	1132	1106	1146	1041	1051	1072	1097	1071	1044	1106	1078	1026	1083	1061	1069	1036	996	1106	1055	1010	1038
17.7762	1236	1198	1190	1230	1223	1243	1184	1183	1113	1128	1171	1102	1140	1165	1117	1072	1098	1133	1041	1116	1073	1051	1101	1134	1098	1005	1083	1086	1069	1106	1071	1105	1130	1086	1027	1122	1099	1096	1050	1040	1074	1105	1046	1030	1120	1073	1046	1079	1115
17.7966	1270	1227	1182	1234	1216	1192	1207	1139	1161	1114	1168	1205	1128	1130	1104	1142	1165	1151	1065	1107	1124	1106	1103	1095	1099	1094	1058	1036	1077	1043	1031	1097	1064	1054	1079	1148	1143	1035	1065	1091	1045	1090	1084	1070	1101	1045	1031	1057	1060
17.817	1246	1279	1288	1181	1205	1246	1153	1153	1093	1164	1144	1104	1115	1088	1155	1150	1107	1112	1102	1129	1172	1130	1126	1160	1108	1019	1085	1037	1023	1055	1107	1048	1028	1062	1164	1103	1072	1044	1104	1054	1087	1082	1107	1089	1043	1071	1014	1080	1103
17.8375	1263	1266	1286	1271	1206	1225	1141	1185	1116	1080	1166	1152	1095	1160	1121	1057	1134	1172	1081	1109	1086	1181	1077	1087	1176	1150	1184	1129	1152	1130	1072	1107	1126	1042	1014	1105	1083	1069	1119	1041	1024	1043	1061	1080	1049	1052	1026	1122	1190
17.8579	1304	1244	1167	1242	1210	1243	1234	1172	1186	1167	1131	1112	1099	1134	1160	1055	1107	1160	1098	1100	1103	1099	1088	1140	1123	1092	1110	1104	1069	1104	1055	1064	1123	1121	1116	1026	1126	1132	1067	1024	1113	1135	1124	1098	1081	1042	1083	1166	1065
17.8784	1255	1245	1207	1295	1213	1246	1229	1175	1159	1170	1162	1234	1139	1151	1134	1167	1184	1141	1118	1144	1176	1191	1147	1135	1119	1158	1152	1111	1085	1129	1114	1106	1126	1099	1055	1142	1094	1048	1109	1056	1063	1147	1136	1075	1083	1079	1105	1110	1059
17.8988	1308	1308	1273	1254	1225	1259	1173	1199	1151	1194	1160	1193	1147	1237	1194	1096	1110	1192	1157	1172	1079	1192	1132	1219	1104	1068	1199	1141	1093	1050	1142	1085	1137	1141	1090	1094	1090	1157	1075	1150	1099	1125	1121	1053	1078	1175	1105	1059	1106
17.9192	1312	1303	1355	1304	1208	1285	1255	1174	1195	1183	1212	1162	1185	1171	1156	1180	1241	1182	1210	1171	1191	1064	1234	1143	1164	1170	1143	1162	1126	1174	1117	1146	1122	1187	1090	1083	1149	1049	1114	1140	1098	1139	1163	1066	1115	1142	1151	1134	1123
17.9397	1329	1399	1349	1334	1276	1245	1242	1225	1207	1201	1265	1194	1222	1192	1141	1199	1191	1183	1119	1125	1193	1152	1225	1239	1130	1120	1154	1140	1118	1106	1060	1122	1171	1122	1183	1097	1109	1117	1150	1089	1205	1117	1165	1158	1147	1065	1141	1140	1116
17.9601	1383	1396	1376	1353	1342	1325	1212	1247	1269	1181	1220	1241	1238	1189	1213	1216	1244	1188	1200	1190	1166	1165	1237	1202	1148	1264	1124	1137	1206	1171	1193	1283	1160	1132	1153	1211	1146	1186	1203	1119	1209	1166	1126	1050	1177	1155	1132	1115	1155
17.9806	1339	1395	1393	1368	1270	1355	1262	1226	1259	1234	1251	1266	1240	1289	1239	1216	1243	1241	1238	1255	1277	1201	1231	1258	1219	1117	1204	1235	1245	1221	1206	1168	1176	1261	1221	1226	1203	1159	1214	1200	1173	1112	1172	1106	1189	1115	1145	1191	1190
18.001	1368	1426	1361	1375	1363	1357	1303	1266	1278	1269	1226	1320	1335	1247	1328	1207	1287	1242	1293	1293	1252	1222	1307	1263	1261	1260	1219	1185	1302	1123	1216	1264	1232	1263	1198	1192	1233	1236	1150	1189	1247	1190	1193	1234	1181	1166	1153	1132	1142
[truncated: 249 more columns]

## Sheet: Figure 5
Fig. 5b			Fig. 5c
Time (h)	ηAdditive / ηBare		ηAdditive / ηBare	Wf Additive / Wf Bare
1400	1.874		0.527	5.032
3800	0.716		0.198	1.96
200	0.65		0.567	2.1
2800	0.886		0.65	3.28
2700	2.98		0.688	1.35
1300	1		0.716	4.04
2000	1.598		0.72	1.6
2500	2.163		0.75	2.38
6500	0.67		0.886	1.71
2000	0.567		1	2.82
2100	0.198		1.094	4.57
5000	0.75		1.25	7.1
2800	1		1.562	2.12
4500	1.094		1.598	4.61
600	1.562		1.66	4.42
2500	1.66		1.667	4.7
2300	1.667		1.874	3.86
3500	3.33		2.163	4.04
4500	1.1		3.3	1.65
4335	0.546
4744	0.527
200	0.65
592	0.688
1000	0.72
8200	1.25

## Sheet: Supplementary Fig. 1
Fig. S1
Zn P63/mmc			Li Im3m
Surface indexes	Surface energy (meV Å-2)		Surface indexes	Surface energy (meV Å-2)
001	21		100	29
100	33		310	31
101	44		110	31
102	44		320	31
212	50		210	32
210	50		221	32
201	51		331	33
221	52		332	33
211	52		311	33
212	56		321	33
110	57		322	33
110	58		211	34
			111	34

## Sheet: Supplementary Fig. 8
Fig. S8 a					Fig. S8 b									Fig. S8 c					Fig. S8 d
0.1M ZS		AT 0.1M ZS			0.1M ZS				15 AT 0.1M ZS					0.1M ZS		15 AT 0.1M ZS			0.1M ZS				15 AT 0.1M ZS
Time (s)	-j (mA cm-2)	Time (s)	-j (mA cm-2)		t/tmax	(j/jmax)2			t/tmax	(j/jmax)2				Time (s)	-j (mA cm-2)	Time (s)	-j (mA cm-2)		t/tmax	(j/jmax)2			t/tmax	(j/jmax)2
0.001	0.000257861	0.001	0.00496		1.67889e-06	2.71699e-07	5.179e-06	3.1663e-17	3.9936e-06	5.54235e-06	1.23193e-05	4.26165e-16		0.001	0.00152	0.0982	2.2204		1.76342e-06	-2.20384e-06	5.43976e-06	3.66901e-17	-1.05245e-06	-3.91971e-06	-3.24658e-06	-7.79999e-18
0.1282	5.10704	0.0982	3.04854		0.000559799	0.000105395	0.00173	1.17376e-09	0.00044452	1.68024e-05	0.00137	5.87704e-10		0.0982	2.89265	0.1062	2.22577		0.000337897	9.98751e-05	0.00104	2.5813e-10	0.000354946	9.07374e-05	0.00109	2.99207e-10
0.1362	4.76081	0.1062	3.04199		0.00112	0.000211642	0.00344	9.34791e-09	0.000885047	6.56026e-05	0.00273	4.63855e-09		0.1062	2.85797	0.1142	2.22931		0.000674031	0.00040791	0.00208	2.04891e-09	0.000710945	6.75029e-05	0.00219	2.40432e-09
0.1442	4.5092	0.1142	3.03421		0.00168	0.000353658	0.00516	3.15017e-08	0.00133	0.000142578	0.00408	1.55845e-08		0.1142	2.82965	0.1222	2.23134		0.00101	0.000742793	0.00311	6.89699e-09	0.00107	9.96661e-05	0.00329	8.12658e-09
0.1522	4.31716	0.1222	3.02433		0.00223	0.000502341	0.00687	7.46143e-08	0.00177	0.00021489	0.00544	3.68576e-08		0.1222	2.80688	0.1302	2.23356		0.00135	0.00137	0.00415	1.6327e-08	0.00142	3.00293e-05	0.00438	1.92772e-08
0.1602	4.15824	0.1302	3.01466		0.00279	0.000719347	0.00858	1.45664e-07	0.00221	0.000277827	0.00679	7.18896e-08		0.1302	2.78789	0.1382	2.2352		0.00168	0.00212	0.00518	3.18635e-08	0.00178	0.000113925	0.00548	3.76674e-08
0.1682	4.02139	0.1382	3.00413		0.00335	0.000909964	0.01029	2.5163e-07	0.00265	0.000342647	0.00814	1.24112e-07		0.1382	2.77344	0.1462	2.2358		0.00202	0.0029	0.00621	5.50312e-08	0.00213	0.000131809	0.00657	6.51084e-08
0.1762	3.89558	0.1462	2.99412		0.00391	0.00112	0.012	3.9949e-07	0.00309	0.00043382	0.00949	1.96957e-07		0.1462	2.76283	0.1542	2.23651		0.00235	0.00385	0.00724	8.73545e-08	0.00249	0.000147854	0.00766	1.03411e-07
0.1842	3.78183	0.1542	2.98311		0.00447	0.00136	0.0137	5.96221e-07	0.00353	0.000604019	0.01084	2.93856e-07		0.1542	2.75477	0.1622	2.23703		0.00269	0.00484	0.00827	1.30358e-07	0.00285	0.000313941	0.00875	1.54387e-07
0.1922	3.67044	0.1622	2.97231		0.00502	0.00161	0.0154	8.48799e-07	0.00397	0.000712245	0.01218	4.18239e-07		0.1622	2.74976	0.1702	2.23616		0.00303	0.00596	0.0093	1.85566e-07	0.0032	0.000271056	0.00984	2.19846e-07
0.2002	3.56558	0.1702	2.96141		0.00558	0.0019	0.0171	1.1642e-06	0.00441	0.000853468	0.01353	5.73538e-07		0.1702	2.74622	0.1782	2.23576		0.00336	0.00712	0.01033	2.54503e-07	0.00356	0.000463955	0.01093	3.016e-07
0.2082	3.4677	0.1782	2.95103		0.00614	0.00218	0.0188	1.5494e-06	0.00485	0.00102	0.01487	7.63183e-07		0.1782	2.7451	0.1862	2.23516		0.0037	0.00841	0.01136	3.38693e-07	0.00391	0.000453234	0.01202	4.0146e-07
0.2162	3.375	0.1862	2.94063		0.0067	0.00249	0.02049	2.01137e-06	0.00529	0.00117	0.01621	9.90604e-07		0.1862	2.74582	0.1942	2.23401		0.00404	0.00972	0.01239	4.3966e-07	0.00427	0.000588937	0.0131	5.21236e-07
0.2542	2.98841	0.1942	2.93076		0.00726	0.00281	0.02218	2.55709e-06	0.00573	0.00136	0.01755	1.25923e-06		0.1942	2.74801	0.2022	2.23361		0.00437	0.01113	0.01341	5.58929e-07	0.00463	0.000772847	0.01419	6.62738e-07
0.2622	2.92096	0.2022	2.9208		0.00782	0.00315	0.02387	3.19352e-06	0.00617	0.00156	0.01889	1.5725e-06		0.2022	2.75039	0.2102	2.23295		0.00471	0.01246	0.01444	6.98024e-07	0.00498	0.000780023	0.01528	8.27778e-07
0.2702	2.8571	0.2102	2.91135		0.00837	0.00349	0.02556	3.92764e-06	0.00661	0.00177	0.02023	1.93383e-06		0.2102	2.75487	0.2182	2.23151		0.00504	0.01391	0.01546	8.58468e-07	0.00534	0.000937141	0.01636	1.01816e-06
0.2782	2.79793	0.2182	2.90223		0.00893	0.00384	0.02724	4.76641e-06	0.00705	0.00196	0.02156	2.34665e-06		0.2182	2.76016	0.2262	2.22978		0.00538	0.01534	0.01648	1.04179e-06	0.00569	0.00107	0.01744	1.23571e-06
0.2862	2.74297	0.2262	2.89316		0.00949	0.00418	0.02893	5.71681e-06	0.00749	0.0022	0.0229	2.8144e-06		0.2262	2.7657	0.2342	2.22913		0.00572	0.0169	0.01751	1.2495e-06	0.00605	0.00118	0.01852	1.48222e-06
0.2942	2.69162	0.2342	2.88419		0.01005	0.00459	0.03061	6.78579e-06	0.00793	0.0024	0.02423	3.34049e-06		0.2342	2.77247	0.2422	2.22649		0.00605	0.01842	0.01853	1.48313e-06	0.00641	0.00131	0.01961	1.75951e-06
0.3022	2.64376	0.2422	2.87623		0.01061	0.00497	0.03228	7.98032e-06	0.00837	0.00266	0.02556	3.92837e-06		0.2422	2.77952	0.2502	2.22581		0.00639	0.02003	0.01955	1.74421e-06	0.00676	0.00147	0.02069	2.06939e-06
0.3102	2.59918	0.2502	2.86793		0.01116	0.00536	0.03396	9.30737e-06	0.00881	0.00295	0.02689	4.58145e-06		0.2502	2.78745	0.2582	2.22383		0.00672	0.02165	0.02057	2.03426e-06	0.00712	0.00159	0.02176	2.41366e-06
0.3182	2.55786	0.2582	2.86004		0.01172	0.00578	0.03563	1.07739e-05	0.00926	0.00318	0.02822	5.30315e-06		0.2582	2.79573	0.2662	2.22265		0.00706	0.02326	0.02159	2.3548e-06	0.00747	0.00181	0.02284	2.79414e-06
0.3262	2.51937	0.2662	2.8528		0.01228	0.0062	0.0373	1.23868e-05	0.0097	0.0035	0.02955	6.09692e-06		0.2662	2.80491	0.2742	2.22048		0.0074	0.02482	0.02261	2.70735e-06	0.00783	0.00192	0.02392	3.21263e-06
0.3342	2.48393	0.2742	2.84562		0.01284	0.00663	0.03897	1.41532e-05	0.01014	0.00376	0.03087	6.96616e-06		0.2742	2.81424	0.2822	2.21927		0.00773	0.02648	0.02362	3.09343e-06	0.00819	0.00209	0.025	3.67095e-06
0.3422	2.45064	0.2822	2.83876		0.0134	0.00707	0.04064	1.60799e-05	0.01058	0.00408	0.0322	7.91431e-06		0.2822	2.82426	0.2902	2.21781		0.00807	0.02816	0.02464	3.51458e-06	0.00854	0.00231	0.02607	4.17089e-06
0.3502	2.41943	0.2902	2.83209		0.01395	0.00753	0.0423	1.81738e-05	0.01102	0.00439	0.03352	8.94479e-06		0.2902	2.83369	0.2982	2.21608		0.00841	0.02973	0.02566	3.9723e-06	0.0089	0.00249	0.02715	4.71428e-06
0.3582	2.39069	0.2982	2.82536		0.01451	0.00798	0.04396	2.04421e-05	0.01146	0.00475	0.03484	1.0061e-05		0.2982	2.84402	0.3062	2.21405		0.00874	0.03146	0.02667	4.46813e-06	0.00925	0.00266	0.02822	5.30292e-06
0.3662	2.36257	0.3062	2.81937		0.01507	0.00839	0.04562	2.28915e-05	0.0119	0.00505	0.03616	1.12664e-05		0.3062	2.85414	0.3142	2.21218		0.00908	0.03315	0.02768	5.00359e-06	0.00961	0.0029	0.02929	5.93861e-06
0.3742	2.33761	0.3142	2.81286		0.01563	0.00888	0.04728	2.5529e-05	0.01234	0.00541	0.03748	1.25644e-05		0.3142	2.86528	0.3222	2.21183		0.00941	0.03489	0.0287	5.58019e-06	0.00997	0.00306	0.03036	6.62317e-06
0.3822	2.31352	0.3222	2.80814		0.01619	0.00935	0.04893	2.83616e-05	0.01278	0.0057	0.03879	1.39584e-05		0.3222	2.87608	0.3302	2.20966		0.00975	0.0366	0.02971	6.19946e-06	0.01032	0.00332	0.03143	7.35839e-06
0.3902	2.29143	0.3302	2.80223		0.01675	0.00983	0.05058	3.13962e-05	0.01322	0.0061	0.04011	1.54519e-05		0.3302	2.88752	0.3382	2.20877		0.01009	0.03831	0.03072	6.86292e-06	0.01068	0.00355	0.0325	8.1461e-06
0.3982	2.27006	0.3382	2.79736		0.0173	0.0103	0.05223	3.46398e-05	0.01366	0.00641	0.04142	1.70482e-05		0.3382	2.89903	0.3462	2.20654		0.01042	0.04007	0.03173	7.57209e-06	0.01103	0.00378	0.03357	8.98808e-06
0.4062	2.25034	0.3462	2.79214		0.01786	0.0108	0.05388	3.80992e-05	0.0141	0.00684	0.04274	1.87507e-05		0.3462	2.91049	0.3542	2.20495		0.01076	0.04174	0.03274	8.3285e-06	0.01139	0.00395	0.03464	9.88616e-06
0.4142	2.2328	0.3542	2.78772		0.01842	0.01128	0.05552	4.17815e-05	0.01454	0.00719	0.04405	2.0563e-05		0.3542	2.92155	0.3622	2.204		0.01109	0.04343	0.03375	9.13365e-06	0.01175	0.00421	0.03571	1.08421e-05
0.4222	2.21546	0.3622	2.78288		0.01898	0.01181	0.05717	4.56935e-05	0.01498	0.00762	0.04536	2.24883e-05		0.3622	2.93338	0.3702	2.20298		0.01143	0.04522	0.03476	9.98909e-06	0.0121	0.00445	0.03677	1.18578e-05
0.4302	2.19961	0.3702	2.77854		0.01954	0.01231	0.05881	4.98421e-05	0.01542	0.00801	0.04666	2.45302e-05		0.3702	2.94531	0.3782	2.2014		0.01177	0.04693	0.03576	1.08963e-05	0.01246	0.00467	0.03784	1.2935e-05
0.4382	2.18491	0.3782	2.77468		0.02009	0.01282	0.06044	5.42343e-05	0.01586	0.0084	0.04797	2.6692e-05		0.3782	2.95649	0.3862	2.20046		0.0121	0.04873	0.03677	1.18568e-05	0.01281	0.00482	0.0389	1.40755e-05
0.4462	2.17108	0.3862	2.77097		0.02065	0.01333	0.06208	5.8877e-05	0.0163	0.00884	0.04927	2.89771e-05		0.3862	2.96879	0.3942	2.19946		0.01244	0.05049	0.03778	1.28722e-05	0.01317	0.00524	0.03996	1.52811e-05
0.4542	2.1581	0.3942	2.76682		0.02121	0.01387	0.06371	6.37771e-05	0.01674	0.00926	0.05058	3.1389e-05		0.3942	2.98077	0.4022	2.19804		0.01277	0.05213	0.03878	1.39439e-05	0.01353	0.00541	0.04103	1.65536e-05
0.4622	2.14574	0.4022	2.76387		0.02177	0.01438	0.06534	6.89415e-05	0.01718	0.00974	0.05188	3.39311e-05		0.4022	2.99317	0.4102	2.19708		0.01311	0.05388	0.03978	1.50735e-05	0.01388	0.0057	0.04209	1.78949e-05
0.4702	2.13528	0.4102	2.76085		0.02233	0.01491	0.06697	7.43772e-05	0.01763	0.01013	0.05318	3.66067e-05		0.4102	3.00532	0.4182	2.19687		0.01345	0.05558	0.04079	1.62625e-05	0.01424	0.00587	0.04315	1.93067e-05
0.4782	2.12595	0.4182	2.75765		0.02288	0.01545	0.0686	8.00909e-05	0.01807	0.0106	0.05448	3.94193e-05		0.4182	3.01747	0.4262	2.19531		0.01378	0.05742	0.04179	1.75124e-05	0.01459	0.00615	0.04421	2.07908e-05
0.4862	2.11627	0.4262	2.75517		0.02344	0.01598	0.07022	8.60897e-05	0.01851	0.01109	0.05578	4.23723e-05		0.4262	3.03	0.4342	2.19475		0.01412	0.05919	0.04279	1.88247e-05	0.01495	0.00646	0.04526	2.23491e-05
0.4942	2.10816	0.4342	2.75258		0.024	0.01654	0.07184	9.23803e-05	0.01895	0.01155	0.05707	4.54691e-05		0.4342	3.04183	0.4422	2.19432		0.01446	0.06085	0.04379	2.0201e-05	0.01531	0.0067	0.04632	2.39832e-05
0.5022	2.10084	0.4422	2.75019		0.02456	0.01709	0.07346	9.89698e-05	0.01939	0.01202	0.05837	4.87131e-05		0.4422	3.05383	0.4502	2.19349		0.01479	0.06257	0.04479	2.16427e-05	0.01566	0.007	0.04738	2.56952e-05
0.5102	2.09444	0.4502	2.74775		0.02512	0.01764	0.07508	0.000105865	0.01983	0.01249	0.05966	5.21077e-05		0.4502	3.06659	0.4582	2.19342		0.01513	0.06429	0.04579	2.31514e-05	0.01602	0.00736	0.04843	2.74866e-05
0.5182	2.08856	0.4582	2.74556		0.02568	0.01821	0.07669	0.000113073	0.02027	0.01297	0.06095	5.56563e-05		0.4582	3.07875	0.4662	2.19329		0.01546	0.0661	0.04679	2.47286e-05	0.01637	0.00758	0.04949	2.93594e-05
0.5262	2.08407	0.4662	2.7436		0.02623	0.01876	0.07831	0.0001206	0.02071	0.0135	0.06224	5.93623e-05		0.4662	3.09155	0.4742	2.19304		0.0158	0.06777	0.04778	2.63758e-05	0.01673	0.00787	0.05054	3.13154e-05
0.5342	2.08041	0.4742	2.74269		0.02679	0.01934	0.07992	0.000128453	0.02115	0.01397	0.06353	6.32291e-05		0.4742	3.10406	0.4822	2.19261		0.01614	0.06944	0.04878	2.80946e-05	0.01709	0.00821	0.05159	3.33562e-05
0.5422	2.07717	0.4822	2.74089		0.02735	0.01992	0.08153	0.00013664	0.02159	0.01454	0.06482	6.72601e-05		0.4822	3.11574	0.4902	2.19228		0.01647	0.07117	0.04977	2.98864e-05	0.01744	0.00844	0.05264	3.54839e-05
0.5502	2.07463	0.4902	2.73989		0.02791	0.02049	0.08313	0.000145166	0.02203	0.01501	0.06611	7.14586e-05		0.4902	3.12819	0.4982	2.19218		0.01681	0.07298	0.05077	3.17527e-05	0.0178	0.00877	0.05369	3.77e-05
0.5582	2.07311	0.4982	2.73903		0.02847	0.02107	0.08473	0.00015404	0.02247	0.01553	0.06739	7.58282e-05		0.4982	3.14022	0.5062	2.19286		0.01714	0.07468	0.05176	3.36951e-05	0.01815	0.00905	0.05474	4.00065e-05
0.5662	2.07222	0.5062	2.73769		0.02902	0.02166	0.08634	0.000163267	0.02291	0.01608	0.06868	8.03721e-05		0.5062	3.15329	0.5142	2.19269		0.01748	0.07643	0.05275	3.57151e-05	0.01851	0.00942	0.05579	4.24051e-05
0.5742	2.07156	0.5142	2.73741		0.02958	0.02223	0.08794	0.000172855	0.02335	0.01669	0.06996	8.50938e-05		0.5142	3.16587	0.5222	2.19292		0.01782	0.07812	0.05375	3.78142e-05	0.01887	0.00977	0.05684	4.48977e-05
0.5822	2.07156	0.5222	2.73655		0.03014	0.02283	0.08953	0.00018281	0.02379	0.01717	0.07124	8.99967e-05		0.5222	3.17769	0.5302	2.19242		0.01815	0.07984	0.05474	3.99939e-05	0.01922	0.01005	0.05789	4.74859e-05
0.5902	2.07259	0.5302	2.73649		0.0307	0.02344	0.09113	0.000193139	0.02423	0.01771	0.07252	9.50841e-05		0.5302	3.18991	0.5382	2.19302		0.01849	0.08157	0.05573	4.22558e-05	0.01958	0.01034	0.05893	5.01717e-05
0.5982	2.07419	0.5382	2.73628		0.03126	0.02403	0.09272	0.00020385	0.02467	0.0183	0.0738	0.000100359		0.5382	3.20214	0.5462	2.19315		0.01883	0.08321	0.05672	4.46013e-05	0.01993	0.01071	0.05998	5.29568e-05
0.6062	2.07659	0.5462	2.73616		0.03181	0.02463	0.09431	0.000214948	0.02511	0.01881	0.07507	0.000105826		0.5462	3.215	0.5542	2.19326		0.01916	0.08493	0.05771	4.70319e-05	0.02029	0.01102	0.06102	5.5843e-05
0.6142	2.07901	0.5542	2.73656		0.03237	0.02527	0.0959	0.000226441	0.02555	0.01943	0.07635	0.000111487		0.5542	3.22692	0.5622	2.19445		0.0195	0.08671	0.05869	4.95492e-05	0.02065	0.01136	0.06206	5.88322e-05
0.6222	2.08224	0.5622	2.7367		0.03293	0.02586	0.09748	0.000238336	0.026	0.02003	0.07762	0.000117347		0.5622	3.23877	0.5702	2.19414		0.01983	0.08836	0.05968	5.21547e-05	0.021	0.01176	0.06311	6.1926e-05
0.6302	2.08561	0.5702	2.73729		0.03349	0.02646	0.09906	0.000250639	0.02644	0.02058	0.07889	0.000123408		0.5702	3.25107	0.5782	2.19552		0.02017	0.0901	0.06067	5.48498e-05	0.02136	0.01213	0.06415	6.51263e-05
0.6382	2.09053	0.5782	2.73821		0.03405	0.0271	0.10065	0.000263357	0.02688	0.02111	0.08016	0.000129673		0.5782	3.26397	0.5862	2.19544		0.02051	0.09177	0.06165	5.76362e-05	0.02171	0.01242	0.06519	6.84349e-05
0.6462	2.09484	0.5862	2.73908		0.03461	0.02774	0.10222	0.000276497	0.02732	0.0217	0.08143	0.000136147		0.5862	3.276	0.5942	2.19641		0.02084	0.09345	0.06264	6.05153e-05	0.02207	0.01287	0.06623	7.18536e-05
0.6542	2.09968	0.5942	2.73983		0.03516	0.02835	0.1038	0.000290066	0.02776	0.02232	0.0827	0.000142833		0.5942	3.28846	0.6022	2.19772		0.02118	0.09506	0.06362	6.34886e-05	0.02243	0.01317	0.06726	7.53842e-05
0.6622	2.10496	0.6022	2.74061		0.03572	0.02899	0.10537	0.00030407	0.0282	0.02291	0.08396	0.000149733		0.6022	3.30047	0.6102	2.19777		0.02151	0.09675	0.0646	6.65576e-05	0.02278	0.01347	0.0683	7.90284e-05
0.6702	2.1106	0.6102	2.7417		0.03628	0.02962	0.10695	0.000318517	0.02864	0.02353	0.08523	0.000156852		0.6102	3.31273	0.6182	2.19889		0.02185	0.09857	0.06558	6.97238e-05	0.02314	0.01385	0.06934	8.2788e-05
0.6782	2.11703	0.6182	2.74374		0.03684	0.03025	0.10852	0.000333413	0.02908	0.02414	0.08649	0.000164193		0.6182	3.32501	0.6262	2.19986		0.02219	0.10017	0.06656	7.29888e-05	0.02349	0.0143	0.07037	8.66649e-05
0.6862	2.12336	0.6262	2.74503		0.0374	0.03091	0.11008	0.000348764	0.02952	0.02472	0.08776	0.000171758		0.6262	3.33665	0.6342	2.20061		0.02252	0.10178	0.06754	7.63541e-05	0.02385	0.01463	0.07141	9.06608e-05
0.6942	2.13015	0.6342	2.74672		0.03795	0.03156	0.11165	0.000364578	0.02996	0.02538	0.08902	0.000179552		0.6342	3.34892	0.6422	2.20154		0.02286	0.10347	0.06852	7.98211e-05	0.02421	0.01501	0.07244	9.47775e-05
0.7022	2.13741	0.6422	2.74877		0.03851	0.0322	0.11321	0.000380861	0.0304	0.02598	0.09028	0.000187578		0.6422	3.36153	0.6502	2.2027		0.02319	0.1051	0.0695	8.33913e-05	0.02456	0.01546	0.07347	9.90169e-05
0.7102	2.14477	0.6502	2.75051		0.03907	0.03288	0.11477	0.000397621	0.03084	0.02664	0.09153	0.000195839		0.6502	3.37327	0.6582	2.20355		0.02353	0.10686	0.07048	8.70664e-05	0.02492	0.01583	0.07451	0.000103381
0.7182	2.15241	0.6582	2.75275		0.03963	0.03353	0.11633	0.000414863	0.03128	0.02727	0.09279	0.000204338		0.6582	3.38565	0.6662	2.20512		0.02387	0.10848	0.07146	9.08477e-05	0.02527	0.01622	0.07554	0.00010787
0.7262	2.15997	0.6662	2.75513		0.04019	0.03422	0.11789	0.000432595	0.03172	0.02789	0.09404	0.000213079		0.6662	3.39751	0.6742	2.20587		0.0242	0.11011	0.07243	9.47368e-05	0.02563	0.01664	0.07657	0.000112488
0.7342	2.16752	0.6742	2.7576		0.04074	0.03488	0.11944	0.000450823	0.03216	0.02851	0.0953	0.000222066		0.6742	3.40948	0.6822	2.20713		0.02454	0.11183	0.07341	9.87351e-05	0.02599	0.01703	0.0776	0.000117236
0.7422	2.17645	0.6822	2.75986		0.0413	0.03555	0.12099	0.000469553	0.0326	0.02918	0.09655	0.000231301		0.6822	3.42092	0.6902	2.20867		0.02488	0.11345	0.07438	0.000102844	0.02634	0.01748	0.07862	0.000122115
0.7502	2.18464	0.6902	2.76282		0.04186	0.03623	0.12254	0.000488794	0.03304	0.02983	0.0978	0.000240788		0.6902	3.4329	0.6982	2.20993		0.02521	0.11514	0.07535	0.000107066	0.0267	0.01785	0.07965	0.000127127
0.7582	2.19317	0.6982	2.76517		0.04242	0.03691	0.12409	0.000508551	0.03348	0.03048	0.09905	0.00025053		0.6982	3.44589	0.7062	2.21118		0.02555	0.11668	0.07633	0.000111401	0.02705	0.01827	0.08068	0.000132275
0.7662	2.20217	0.7062	2.76826		0.04298	0.03758	0.12564	0.000528831	0.03392	0.0311	0.1003	0.000260531		0.7062	3.45723	0.7142	2.21288		0.02588	0.11833	0.0773	0.000115852	0.02741	0.01869	0.0817	0.000137559
0.7742	2.21111	0.7142	2.77166		0.04354	0.03827	0.12718	0.000549641	0.03437	0.03175	0.10155	0.000270793		0.7142	3.46866	0.7222	2.21399		0.02622	0.11995	0.07827	0.000120419	0.02777	0.01906	0.08273	0.000142982
0.7822	2.22038	0.7222	2.77439		0.04409	0.03894	0.12872	0.000570987	0.03481	0.03243	0.10279	0.000281321		0.7222	3.4807	0.7302	2.21586		0.02656	0.12164	0.07924	0.000125104	0.02812	0.01953	0.08375	0.000148546
0.7902	2.22978	0.7302	2.77819		0.04465	0.03966	0.13026	0.000592876	0.03525	0.03309	0.10403	0.000292118		0.7302	3.49228	0.7382	2.21753		0.02689	0.12322	0.08021	0.00012991	0.02848	0.01998	0.08477	0.000154251
0.7982	2.23934	0.7382	2.78128		0.04521	0.04038	0.1318	0.000615315	0.03569	0.03378	0.10528	0.000303186		0.7382	3.50477	0.7462	2.21913		0.02723	0.12479	0.08118	0.000134837	0.02883	0.02044	0.08579	0.000160101
0.8062	2.24885	0.7462	2.78505		0.04577	0.04109	0.13333	0.000638311	0.03613	0.03447	0.10652	0.00031453		0.7462	3.51634	0.7542	2.22038		0.02756	0.12649	0.08215	0.000139886	0.02919	0.02082	0.08681	0.000166096
0.8142	2.2575	0.7542	2.78871		0.04633	0.04176	0.13486	0.000661869	0.03657	0.03515	0.10776	0.000326153		0.7542	3.52793	0.7622	2.22222		0.0279	0.12807	0.08311	0.00014506	0.02955	0.02126	0.08783	0.000172239
0.8222	2.26784	0.7622	2.79293		0.04688	0.04248	0.13639	0.000685997	0.03701	0.03584	0.109	0.000338057		0.7622	3.54011	0.7702	2.22395		0.02824	0.1297	0.08408	0.000150359	0.0299	0.0217	0.08885	0.000178531
0.8302	2.27751	0.7702	2.79642		0.04744	0.04322	0.13792	0.000710702	0.03745	0.03651	0.11023	0.000350247		0.7702	3.55166	0.7782	2.22553		0.02857	0.13136	0.08504	0.000155786	0.03026	0.02218	0.08987	0.000184975
0.8382	2.28763	0.7782	2.80067		0.048	0.04391	0.13945	0.000735989	0.03789	0.03715	0.11147	0.000362725		0.7782	3.56365	0.7862	2.2266		0.02891	0.13292	0.08601	0.000161342	0.03061	0.02267	0.09089	0.000191571
0.8462	2.29717	0.7862	2.80408		0.04856	0.04465	0.14097	0.000761866	0.03833	0.03786	0.1127	0.000375495		0.7862	3.57463	0.7942	2.22954		0.02925	0.1345	0.08697	0.000167028	0.03097	0.02312	0.0919	0.000198322
0.8542	2.30749	0.7942	2.80868		0.04912	0.04539	0.14249	0.000788339	0.03877	0.03858	0.11393	0.00038856		0.7942	3.58633	0.8022	2.2308		0.02958	0.13605	0.08793	0.000172846	0.03133	0.02357	0.09292	0.000205229
0.8622	2.31725	0.8022	2.81231		0.04967	0.04612	0.14401	0.000815415	0.03921	0.03929	0.11517	0.000401924		0.8022	3.59784	0.8102	2.23287		0.02992	0.13765	0.0889	0.000178797	0.03168	0.02408	0.09393	0.000212294
0.8702	2.32807	0.8102	2.81732		0.05023	0.04686	0.14553	0.0008431	0.03965	0.03999	0.1164	0.00041559		0.8102	3.60984	0.8182	2.23409		0.03025	0.13928	0.08986	0.000184882	0.03204	0.02455	0.09495	0.00021952
0.8782	2.33835	0.8182	2.82148		0.05079	0.04759	0.14704	0.000871401	0.04009	0.04067	0.11762	0.00042956		0.8182	3.62112	0.8262	2.23605		0.03059	0.14079	0.09082	0.000191104	0.03239	0.02502	0.09596	0.000226907
0.8862	2.34849	0.8262	2.82642		0.05135	0.04832	0.14855	0.000900325	0.04053	0.04136	0.11885	0.00044384		0.8262	3.63229	0.8342	2.23826		0.03093	0.14235	0.09178	0.000197464	0.03275	0.02546	0.09697	0.000234457
0.8942	2.35877	0.8342	2.831		0.05191	0.04908	0.15007	0.000929877	0.04097	0.04205	0.12008	0.000458431		0.8342	3.64436	0.8422	2.24		0.03126	0.14401	0.09273	0.000203963	0.03311	0.02602	0.09798	0.000242173
0.9022	2.36957	0.8422	2.83547		0.05246	0.04986	0.15157	0.000960066	0.04141	0.04277	0.1213	0.000473337		0.8422	3.6556	0.8502	2.24211		0.0316	0.14546	0.09369	0.000210603	0.03346	0.02654	0.09899	0.000250055
0.9102	2.37985	0.8502	2.84056		0.05302	0.05063	0.15308	0.000990896	0.04185	0.04346	0.12253	0.000488561		0.8502	3.6672	0.8582	2.24469		0.03193	0.14716	0.09465	0.000217385	0.03382	0.02693	0.1	0.000258107
0.9182	2.39039	0.8582	2.84545		0.05358	0.05137	0.15458	0.00102	0.04229	0.0442	0.12375	0.000504107		0.8582	3.67895	0.8662	2.24625		0.03227	0.14875	0.09561	0.00022431	0.03417	0.02745	0.10101	0.000266329
0.9262	2.40101	0.8662	2.85094		0.05414	0.05215	0.15609	0.00105	0.04274	0.04495	0.12497	0.000519978		0.8662	3.69004	0.8742	2.24835		0.03261	0.15021	0.09656	0.000231381	0.03453	0.028	0.10201	0.000274723
0.9342	2.41145	0.8742	2.85547		0.0547	0.05293	0.15759	0.00109	0.04318	0.04563	0.12619	0.000536178		0.8742	3.70127	0.8822	2.25073		0.03294	0.15178	0.09752	0.000238598	0.03489	0.02852	0.10302	0.000283292
0.9422	2.42231	0.8822	2.86081		0.05526	0.05371	0.15908	0.00112	0.04362	0.04631	0.1274	0.000552708		0.8822	3.71234	0.8902	2.25241		0.03328	0.15336	0.09847	0.000245964	0.03524	0.02901	0.10402	0.000292036
0.9502	2.43321	0.8902	2.86642		0.05581	0.05447	0.16058	0.00115	0.04406	0.04708	0.12862	0.000569574		0.8902	3.72368	0.8982	2.25472		0.03362	0.15495	0.09942	0.000253479	0.0356	0.02953	0.10503	0.000300958
0.9582	2.44384	0.8982	2.87174		0.05637	0.05524	0.16207	0.00119	0.0445	0.04779	0.12983	0.000586778		0.8982	3.73526	0.9062	2.25676		0.03395	0.15643	0.10037	0.000261146	0.03595	0.03004	0.10603	0.000310059
0.9662	2.45478	0.9062	2.87714		0.05693	0.05603	0.16356	0.00123	0.04494	0.04849	0.13105	0.000604323		0.9062	3.74602	0.9142	2.25937		0.03429	0.158	0.10133	0.000268965	0.03631	0.03054	0.10703	0.000319341
0.9742	2.46533	0.9142	2.88249		0.05749	0.05684	0.16505	0.00126	0.04538	0.04925	0.13226	0.000622212		0.9142	3.75712	0.9222	2.26184		0.03462	0.15962	0.10228	0.000276938	0.03667	0.03115	0.10804	0.000328806
0.9822	2.47661	0.9222	2.88797		0.05805	0.05764	0.16654	0.0013	0.04582	0.04999	0.13347	0.00064045		0.9222	3.76892	0.9302	2.26389		0.03496	0.16105	0.10323	0.000285067	0.03702	0.03166	0.10904	0.000338456
0.9902	2.48757	0.9302	2.89394		0.0586	0.05843	0.16802	0.00134	0.04626	0.05072	0.13468	0.000659038		0.9302	3.77922	0.9382	2.26595		0.0353	0.16263	0.10417	0.000293352	0.03738	0.03209	0.11004	0.000348292
0.9982	2.49831	0.9382	2.89932		0.05916	0.05926	0.16951	0.00137	0.0467	0.05146	0.13589	0.000677981		0.9382	3.79128	0.9462	2.26858		0.03563	0.16412	0.10512	0.000301797	0.03773	0.03274	0.11103	0.000358316
1.0062	2.50941	0.9462	2.90568		0.05972	0.06004	0.17099	0.00141	0.04714	0.05219	0.1371	0.000697282		0.9462	3.8026	0.9542	2.27076		0.03597	0.16566	0.10607	0.000310401	0.03809	0.03323	0.11203	0.00036853
1.0142	2.52052	0.9542	2.91099		0.06028	0.06088	0.17247	0.00145	0.04758	0.0529	0.1383	0.000716944		0.9542	3.81301	0.9622	2.27317		0.0363	0.16716	0.10702	0.000319167	0.03845	0.03382	0.11303	0.000378936
1.0222	2.53124	0.9622	2.91686		0.06084	0.0617	0.17394	0.00149	0.04802	0.05366	0.1395	0.00073697		0.9622	3.82418	0.9702	2.27608		0.03664	0.16874	0.10796	0.000328096	0.0388	0.03434	0.11403	0.000389535
1.0302	2.54239	0.9702	2.92308		0.06139	0.06252	0.17542	0.00153	0.04846	0.05439	0.14071	0.000757363		0.9702	3.83537	0.9782	2.27871		0.03698	0.17027	0.10891	0.000337189	0.03916	0.03495	0.11502	0.000400329
1.0382	2.55363	0.9782	2.92985		0.06195	0.06333	0.17689	0.00158	0.0489	0.05513	0.14191	0.000778127		0.9782	3.84671	0.9862	2.28074		0.03731	0.17177	0.10985	0.000346448	0.03951	0.03547	0.11601	0.00041132
1.0462	2.56461	0.9862	2.93525		0.06251	0.06417	0.17836	0.00162	0.04934	0.05585	0.14311	0.000799265		0.9862	3.85718	0.9942	2.28395		0.03765	0.17324	0.11079	0.000355875	0.03987	0.03605	0.11701	0.00042251
1.0542	2.57561	0.9942	2.94129		0.06307	0.06499	0.17983	0.00166	0.04978	0.05663	0.14431	0.00082078		0.9942	3.86838	1.0022	2.28613		0.03798	0.1748	0.11174	0.000365471	0.04023	0.03669	0.118	0.0004339
1.0622	2.58742	1.0022	2.94793		0.06363	0.06583	0.18129	0.00171	0.05022	0.05738	0.1455	0.000842676		1.0022	3.87989	1.0102	2.28828		0.03832	0.1763	0.11268	0.000375237	0.04058	0.0371	0.11899	0.000445492
1.0702	2.59816	1.0102	2.95361		0.06419	0.06672	0.18276	0.00175	0.05066	0.05806	0.1467	0.000864955		1.0102	3.89008	1.0182	2.29094		0.03866	0.17774	0.11362	0.000385174	0.04094	0.03776	0.11998	0.000457288
1.0782	2.60897	1.0182	2.96042		0.06474	0.06753	0.18422	0.0018	0.05111	0.0588	0.14789	0.000887621		1.0182	3.90125	1.0262	2.29417		0.03899	0.17921	0.11456	0.000395286	0.04129	0.03831	0.12097	0.000469289
1.0862	2.62069	1.0262	2.96704		0.0653	0.06836	0.18568	0.00184	0.05155	0.05962	0.14909	0.000910677		1.0262	3.91188	1.0342	2.29652		0.03933	0.18078	0.1155	0.000405571	0.04165	0.03895	0.12196	0.000481498
1.0942	2.63225	1.0342	2.97312		0.06586	0.06923	0.18714	0.00189	0.05199	0.06033	0.15028	0.000934127		1.0342	3.92279	1.0422	2.2992		0.03967	0.18225	0.11644	0.000416034	0.04201	0.03952	0.12295	0.000493916
1.1022	2.64305	1.0422	2.97907		0.06642	0.07013	0.18859	0.00194	0.05243	0.06108	0.15147	0.000957973		1.0422	3.9335	1.0502	2.30242		0.04	0.18382	0.11737	0.000426673	0.04236	0.04017	0.12394	0.000506545
1.1102	2.65448	1.0502	2.98553		0.06698	0.07099	0.19004	0.00199	0.05287	0.06184	0.15266	0.000982219		1.0502	3.94473	1.0582	2.30508		0.04034	0.18522	0.11831	0.000437492	0.04272	0.04081	0.12492	0.000519386
1.1182	2.66574	1.0582	2.99236		0.06753	0.07185	0.1915	0.00204	0.05331	0.0626	0.15385	0.00101		1.0582	3.95559	1.0662	2.30783		0.04067	0.18669	0.11925	0.000448492	0.04307	0.04132	0.12591	0.000532442
1.1262	2.67696	1.0662	2.99875		0.06809	0.07266	0.19295	0.00209	0.05375	0.06329	0.15503	0.00103		1.0662	3.96623	1.0742	2.31085		0.04101	0.18812	0.12018	0.000459674	0.04343	0.04197	0.12689	0.000545713
1.1342	2.68853	1.0742	3.00557		0.06865	0.07356	0.19439	0.00214	0.05419	0.06411	0.15622	0.00106		1.0742	3.97673	1.0822	2.31365		0.04135	0.1897	0.12112	0.000471039	0.04379	0.04258	0.12787	0.000559202
1.1422	2.70004	1.0822	3.01224		0.06921	0.07448	0.19584	0.00219	0.05463	0.06482	0.1574	0.00108		1.0822	3.98776	1.0902	2.31686		0.04168	0.19112	0.12205	0.00048259	0.04414	0.04329	0.12886	0.000572911
1.1502	2.71127	1.0902	3.01857		0.06977	0.07535	0.19728	0.00225	0.05507	0.06562	0.15859	0.00111		1.0902	3.99846	1.0982	2.31945		0.04202	0.19254	0.12298	0.000494327	0.0445	0.04384	0.12984	0.000586841
1.1582	2.72305	1.0982	3.0257		0.07032	0.0762	0.19872	0.0023	0.05551	0.06637	0.15977	0.00114		1.0982	4.00869	1.1062	2.32245		0.04235	0.19403	0.12391	0.000506252	0.04485	0.04447	0.13082	0.000600994
1.1662	2.7343	1.1062	3.03218		0.07088	0.07713	0.20016	0.00236	0.05595	0.06716	0.16095	0.00116		1.1062	4.01919	1.1142	2.32548		0.04269	0.19553	0.12484	0.000518366	0.04521	0.04498	0.1318	0.000615371
1.1742	2.74616	1.1142	3.03932		0.07144	0.07802	0.2016	0.00241	0.05639	0.0679	0.16212	0.00119		1.1142	4.03034	1.1222	2.32808		0.04303	0.19705	0.12577	0.000530672	0.04557	0.04571	0.13278	0.000629975
1.1822	2.75762	1.1222	3.04615		0.072	0.07896	0.20303	0.00247	0.05683	0.06861	0.1633	0.00122		1.1222	4.04076	1.1302	2.33146		0.04336	0.19841	0.1267	0.000543169	0.04592	0.04636	0.13376	0.000644807
1.1902	2.7691	1.1302	3.05283		0.07256	0.07986	0.20446	0.00252	0.05727	0.0694	0.16448	0.00125		1.1302	4.05194	1.1382	2.33467		0.0437	0.19993	0.12763	0.000555861	0.04628	0.04699	0.13473	0.000659869
1.1982	2.78059	1.1382	3.05952		0.07312	0.08079	0.20589	0.00258	0.05771	0.07017	0.16565	0.00128		1.1382	4.06189	1.1462	2.33793		0.04404	0.20136	0.12856	0.000568748	0.04663	0.04765	0.13571	0.000675162
1.2062	2.79216	1.1462	3.06669		0.07367	0.0817	0.20732	0.00264	0.05815	0.07099	0.16683	0.00131		1.1462	4.0723	1.1542	2.34066		0.04437	0.20282	0.12949	0.000581831	0.04699	0.04828	0.13669	0.000690689
1.2142	2.80348	1.1542	3.07367		0.07423	0.08257	0.20875	0.0027	0.05859	0.07171	0.168	0.00134		1.1542	4.08252	1.1622	2.34375		0.04471	0.20427	0.13041	0.000595113	0.04735	0.04889	0.13766	0.000706451
1.2222	2.81513	1.1622	3.08054		0.07479	0.0835	0.21017	0.00276	0.05903	0.07248	0.16917	0.00137		1.1622	4.09372	1.1702	2.34691		0.04504	0.20577	0.13134	0.000608594	0.0477	0.04961	0.13863	0.000722449
1.2302	2.82635	1.1702	3.08711		0.07535	0.08443	0.2116	0.00282	0.05948	0.07321	0.17034	0.0014		1.1702	4.10382	1.1782	2.35037		0.04538	0.20716	0.13226	0.000622277	0.04806	0.05016	0.13961	0.000738686
1.2382	2.83846	1.1782	3.09407		0.07591	0.08538	0.21302	0.00289	0.05992	0.07403	0.17151	0.00143		1.1782	4.11391	1.1862	2.35386		0.04572	0.20859	0.13319	0.000636162	0.04841	0.05093	0.14058	0.000755163
1.2462	2.85034	1.1862	3.10124		0.07646	0.08625	0.21443	0.00295	0.06036	0.07475	0.17267	0.00146		1.1862	4.12447	1.1942	2.35708		0.04605	0.21004	0.13411	0.000650251	0.04877	0.05155	0.14155	0.000771882
1.2542	2.86214	1.1942	3.1082		0.07702	0.08723	0.21585	0.00302	0.0608	0.07555	0.17384	0.00149		1.1942	4.13514	1.2022	2.36022		0.04639	0.21155	0.13503	0.000664545	0.04913	0.05224	0.14252	0.000788844
1.2622	2.87322	1.2022	3.11553		0.07758	0.08815	0.21726	0.00308	0.06124	0.07631	0.175	0.00152		1.2022	4.14597	1.2102	2.36389		0.04672	0.21293	0.13596	0.000679047	0.04948	0.053	0.14349	0.000806052
1.2702	2.88508	1.2102	3.12277		0.07814	0.08912	0.21868	0.00315	0.06168	0.07703	0.17616	0.00156		1.2102	4.15562	1.2182	2.36724		0.04706	0.21441	0.13688	0.000693756	0.04984	0.05361	0.14446	0.000823506
1.2782	2.89726	1.2182	3.12988		0.0787	0.09007	0.22009	0.00321	0.06212	0.07786	0.17733	0.00159		1.2182	4.16648	1.2262	2.37059		0.0474	0.21576	0.1378	0.000708676	0.05019	0.05428	0.14542	0.00084121
1.2862	2.90845	1.2262	3.13712		0.07925	0.091	0.2215	0.00328	0.06256	0.07857	0.17849	0.00162		1.2262	4.17662	1.2342	2.37369		0.04773	0.21718	0.13872	0.000723807	0.05055	0.055	0.14639	0.000859164
1.2942	2.92043	1.2342	3.14416		0.07981	0.09197	0.2229	0.00335	0.063	0.07938	0.17964	0.00166		1.2342	4.18701	1.2422	2.37773		0.04807	0.21861	0.13963	0.00073915	0.05091	0.05559	0.14736	0.000877369
1.3022	2.93246	1.2422	3.15084		0.08037	0.09292	0.22431	0.00342	0.06344	0.08013	0.1808	0.00169		1.2422	4.19734	1.2502	2.3814		0.04841	0.22009	0.14055	0.000754708	0.05126	0.05635	0.14832	0.000895829
1.3102	2.94427	1.2502	3.15818		0.08093	0.09386	0.22571	0.00349	0.06388	0.0809	0.18196	0.00173		1.2502	4.20795	1.2582	2.38419		0.04874	0.22148	0.14147	0.000770481	0.05162	0.05713	0.14929	0.000914544
1.3182	2.956	1.2582	3.16574		0.08149	0.09487	0.22711	0.00356	0.06432	0.08169	0.18311	0.00176		1.2582	4.21786	1.2662	2.38794		0.04908	0.223	0.14239	0.000786471	0.05197	0.05772	0.15025	0.000933517
1.3262	2.96767	1.2662	3.17301		0.08205	0.09582	0.2285	0.00364	0.06476	0.08241	0.18427	0.0018		1.2662	4.22799	1.2742	2.39185		0.04941	0.22435	0.1433	0.00080268	0.05233	0.05847	0.15121	0.000952748
1.3342	2.97931	1.2742	3.18026		0.0826	0.09682	0.2299	0.00371	0.0652	0.08322	0.18542	0.00184		1.2742	4.23836	1.2822	2.39552		0.04975	0.22576	0.14421	0.000819108	0.05269	0.0592	0.15217	0.00097224
1.3422	2.99134	1.2822	3.18728		0.08316	0.09777	0.23129	0.00379	0.06564	0.084	0.18657	0.00187		1.2822	4.24908	1.2902	2.399		0.05009	0.22718	0.14513	0.000835758	0.05304	0.05987	0.15313	0.000991994
1.3502	3.00375	1.2902	3.19443		0.08372	0.09873	0.23269	0.00386	0.06608	0.08476	0.18772	0.00191		1.2902	4.25891	1.2982	2.40272		0.05042	0.22861	0.14604	0.000852631	0.0534	0.06065	0.15409	0.00101
1.3582	3.01584	1.2982	3.20153		0.08428	0.09974	0.23408	0.00394	0.06652	0.08556	0.18887	0.00195		1.2982	4.26936	1.3062	2.40636		0.05076	0.22997	0.14695	0.000869728	0.05375	0.06135	0.15505	0.00103
1.3662	3.02743	1.3062	3.20887		0.08484	0.10077	0.23546	0.00402	0.06696	0.08631	0.19001	0.00199		1.3062	4.27896	1.3142	2.40992		0.05109	0.23134	0.14787	0.00088705	0.05411	0.06209	0.15601	0.00105
1.3742	3.03957	1.3142	3.21589		0.08539	0.10172	0.23685	0.0041	0.0674	0.0871	0.19116	0.00203		1.3142	4.28905	1.3222	2.41428		0.05143	0.23274	0.14878	0.0009046	0.05447	0.06268	0.15697	0.00107
1.3822	3.0518	1.3222	3.22348		0.08595	0.10273	0.23823	0.00418	0.06785	0.08787	0.1923	0.00207		1.3222	4.29924	1.3302	2.41791		0.05177	0.23407	0.14969	0.000922378	0.05482	0.06348	0.15792	0.00109
1.3902	3.06375	1.3302	3.23113		0.08651	0.10373	0.23962	0.00426	0.06829	0.08866	0.19345	0.00211		1.3302	4.30977	1.3382	2.42099		0.0521	0.23552	0.15059	0.000940386	0.05518	0.06425	0.15888	0.00112
1.3982	3.07548	1.3382	3.23804		0.08707	0.10472	0.241	0.00434	0.06873	0.08943	0.19459	0.00215		1.3382	4.31966	1.3462	2.42563		0.05244	0.23692	0.1515	0.000958626	0.05553	0.065	0.15983	0.00114
1.4062	3.08739	1.3462	3.24492		0.08763	0.10571	0.24237	0.00442	0.06917	0.0902	0.19573	0.00219		1.3462	4.33047	1.3542	2.42913		0.05277	0.23833	0.15241	0.000977098	0.05589	0.06576	0.16079	0.00116
1.4142	3.09942	1.3542	3.25262		0.08818	0.10676	0.24375	0.00451	0.06961	0.09096	0.19687	0.00223		1.3542	4.34008	1.3622	2.43337		0.05311	0.23976	0.15332	0.000995804	0.05625	0.06646	0.16174	0.00118
1.4222	3.11176	1.3622	3.25984		0.08874	0.10777	0.24512	0.00459	0.07005	0.09174	0.19801	0.00227		1.3622	4.35005	1.3702	2.43703		0.05345	0.24107	0.15422	0.00101	0.0566	0.06718	0.16269	0.0012
1.4302	3.12399	1.3702	3.26686		0.0893	0.10878	0.2465	0.00468	0.07049	0.09254	0.19914	0.00232		1.3702	4.36017	1.3782	2.44141		0.05378	0.24251	0.15513	0.00103	0.05696	0.06788	0.16364	0.00123
1.4382	3.13587	1.3782	3.27449		0.08986	0.10983	0.24787	0.00476	0.07093	0.0933	0.20028	0.00236		1.3782	4.37034	1.3862	2.44511		0.05412	0.2439	0.15603	0.00105	0.05731	0.06873	0.16459	0.00125
1.4462	3.14837	1.3862	3.28191		0.09042	0.11084	0.24923	0.00485	0.07137	0.09407	0.20141	0.0024		1.3862	4.37999	1.3942	2.4492		0.05446	0.24528	0.15694	0.00107	0.05767	0.06948	0.16554	0.00127
1.4542	3.16011	1.3942	3.28915		0.09098	0.11186	0.2506	0.00494	0.07181	0.09487	0.20254	0.00245		1.3942	4.38976	1.4022	2.45383		0.05479	0.24669	0.15784	0.00109	0.05803	0.07026	0.16649	0.0013
1.4622	3.1727	1.4022	3.2966		0.09153	0.11288	0.25196	0.00503	0.07225	0.09561	0.20368	0.00249		1.4022	4.3997	1.4102	2.45673		0.05513	0.24801	0.15874	0.00111	0.05838	0.07087	0.16744	0.00132
1.4702	3.18487	1.4102	3.30385		0.09209	0.11396	0.25333	0.00512	0.07269	0.09644	0.20481	0.00254		1.4102	4.40918	1.4182	2.46145		0.05546	0.24941	0.15964	0.00113	0.05874	0.07179	0.16838	0.00135
1.4782	3.19698	1.4182	3.31086		0.09265	0.11494	0.25469	0.00522	0.07313	0.09715	0.20594	0.00258		1.4182	4.41945	1.4262	2.46537		0.0558	0.25079	0.16054	0.00115	0.05909	0.07251	0.16933	0.00137
1.4862	3.20904	1.4262	3.31841		0.09321	0.11601	0.25604	0.00531	0.07357	0.09795	0.20706	0.00263		1.4262	4.42939	1.4342	2.46993		0.05614	0.25215	0.16144	0.00117	0.05945	0.07328	0.17027	0.00139
1.4942	3.22135	1.4342	3.32562		0.09377	0.11706	0.2574	0.0054	0.07401	0.09874	0.20819	0.00268		1.4342	4.43946	1.4422	2.47401		0.05647	0.25356	0.16234	0.0012	0.05981	0.07402	0.17122	0.00142
1.5022	3.23336	1.4422	3.33288		0.09432	0.11813	0.25875	0.0055	0.07445	0.09959	0.20931	0.00273		1.4422	4.44964	1.4502	2.4786		0.05681	0.25487	0.16324	0.00122	0.06016	0.07485	0.17216	0.00144
1.5102	3.24566	1.4502	3.33998		0.09488	0.11916	0.26011	0.0056	0.07489	0.10031	0.21044	0.00277		1.4502	4.4589	1.4582	2.48319		0.05714	0.25635	0.16414	0.00124	0.06052	0.07562	0.1731	0.00147
1.5182	3.25855	1.4582	3.34764		0.09544	0.12024	0.26146	0.00569	0.07533	0.10107	0.21156	0.00282		1.4582	4.46913	1.4662	2.48683		0.05748	0.2577	0.16503	0.00126	0.06087	0.07635	0.17404	0.0015
1.5262	3.27034	1.4662	3.35501		0.096	0.1213	0.26281	0.00579	0.07577	0.10185	0.21268	0.00287		1.4662	4.47906	1.4742	2.49141		0.05782	0.25902	0.16593	0.00128	0.06123	0.07717	0.17498	0.00152
1.5342	3.28237	1.4742	3.36169		0.09656	0.12235	0.26415	0.00589	0.07622	0.10256	0.2138	0.00292		1.4742	4.48886	1.4822	2.49578		0.05815	0.26044	0.16682	0.00131	0.06159	0.07795	0.17592	0.00155
1.5422	3.29491	1.4822	3.36884		0.09711	0.12342	0.2655	0.00599	0.07666	0.10342	0.21492	0.00297		1.4822	4.49891	1.4902	2.50084		0.05849	0.26179	0.16772	0.00133	0.06194	0.07882	0.17686	0.00158
1.5502	3.30778	1.4902	3.37683		0.09767	0.1245	0.26684	0.0061	0.0771	0.10418	0.21604	0.00302		1.4902	4.50828	1.4982	2.50479		0.05883	0.26312	0.16861	0.00135	0.0623	0.07952	0.1778	0.0016
1.5582	3.32002	1.4982	3.38374		0.09823	0.12554	0.26818	0.0062	0.07754	0.105	0.21715	0.00308		1.4982	4.51825	1.5062	2.50927		0.05916	0.26447	0.1695	0.00137	0.06265	0.08026	0.17874	0.00163
1.5662	3.33223	1.5062	3.39104		0.09879	0.12662	0.26952	0.00631	0.07798	0.10572	0.21827	0.00313		1.5062	4.52804	1.5142	2.51293		0.0595	0.26579	0.1704	0.0014	0.06301	0.08112	0.17967	0.00166
1.5742	3.34372	1.5142	3.39835		0.09935	0.12771	0.27085	0.00641	0.07842	0.1065	0.21938	0.00318		1.5142	4.53771	1.5222	2.51807		0.05983	0.26711	0.17129	0.00142	0.06337	0.08193	0.18061	0.00169
1.5822	3.35646	1.5222	3.40567		0.09991	0.1288	0.27219	0.00652	0.07886	0.10733	0.22049	0.00323		1.5222	4.54773	1.5302	2.52272		0.06017	0.26856	0.17218	0.00145	0.06372	0.08271	0.18154	0.00171
1.5902	3.36946	1.5302	3.41234		0.10046	0.12983	0.27352	0.00663	0.0793	0.10805	0.22161	0.00329		1.5302	4.55705	1.5382	2.52724		0.06051	0.26995	0.17307	0.00147	0.06408	0.08354	0.18248	0.00174
1.5982	3.3816	1.5382	3.42027		0.10102	0.13096	0.27485	0.00674	0.07974	0.10888	0.22272	0.00334		1.5382	4.56753	1.5462	2.53195		0.06084	0.27127	0.17396	0.00149	0.06443	0.08442	0.18341	0.00177
1.6062	3.39348	1.5462	3.42707		0.10158	0.13207	0.27618	0.00685	0.08018	0.10965	0.22382	0.0034		1.5462	4.57714	1.5542	2.53645		0.06118	0.27257	0.17484	0.00152	0.06479	0.08521	0.18434	0.0018
1.6142	3.40642	1.5542	3.4347		0.10214	0.13312	0.27751	0.00696	0.08062	0.11038	0.22493	0.00345		1.5542	4.58652	1.5622	2.54081		0.06151	0.27393	0.17573	0.00154	0.06515	0.08593	0.18527	0.00183
1.6222	3.41886	1.5622	3.44183		0.1027	0.13425	0.27883	0.00707	0.08106	0.1112	0.22604	0.00351		1.5622	4.5966	1.5702	2.54593		0.06185	0.27523	0.17662	0.00157	0.0655	0.08681	0.1862	0.00186
1.6302	3.4318	1.5702	3.44943		0.10325	0.13533	0.28016	0.00718	0.0815	0.11193	0.22714	0.00357		1.5702	4.60626	1.5782	2.54985		0.06219	0.27657	0.1775	0.00159	0.06586	0.08759	0.18713	0.00189
1.6382	3.44413	1.5782	3.45645		0.10381	0.13647	0.28148	0.0073	0.08194	0.11278	0.22825	0.00362		1.5782	4.61568	1.5862	2.55533		0.06252	0.27794	0.17839	0.00162	0.06621	0.08852	0.18806	0.00192
1.6462	3.45692	1.5862	3.46317		0.10437	0.13755	0.2828	0.00742	0.08238	0.11354	0.22935	0.00368		1.5862	4.62525	1.5942	2.55974		0.06286	0.27929	0.17927	0.00165	0.06657	0.0893	0.18899	0.00195
1.6542	3.46932	1.5942	3.47063		0.10493	0.13867	0.28411	0.00753	0.08282	0.11435	0.23045	0.00374		1.5942	4.63469	1.6022	2.56465		0.06319	0.2807	0.18016	0.00167	0.06693	0.09012	0.18992	0.00198
1.6622	3.48117	1.6022	3.4779		0.10549	0.13976	0.28543	0.00765	0.08326	0.11513	0.23155	0.0038		1.6022	4.64407	1.6102	2.57009		0.06353	0.28191	0.18104	0.0017	0.06728	0.09091	0.19084	0.00202
1.6702	3.49382	1.6102	3.48566		0.10604	0.14087	0.28674	0.00777	0.0837	0.11588	0.23265	0.00386		1.6102	4.65438	1.6182	2.57439		0.06387	0.28328	0.18192	0.00173	0.06764	0.09169	0.19177	0.00205
1.6782	3.50649	1.6182	3.49245		0.1066	0.142	0.28805	0.00789	0.08414	0.11667	0.23375	0.00392		1.6182	4.66425	1.6262	2.57922		0.0642	0.28462	0.1828	0.00175	0.06799	0.09252	0.19269	0.00208
1.6862	3.51929	1.6262	3.49965		0.10716	0.14308	0.28936	0.00802	0.08459	0.11741	0.23484	0.00398		1.6262	4.67362	1.6342	2.58434		0.06454	0.2859	0.18368	0.00178	0.06835	0.0934	0.19362	0.00211
1.6942	3.53094	1.6342	3.50653		0.10772	0.14422	0.29067	0.00814	0.08503	0.11827	0.23594	0.00404		1.6342	4.68285	1.6422	2.58851		0.06488	0.28729	0.18456	0.00181	0.06871	0.09428	0.19454	0.00215
1.7022	3.544	1.6422	3.51419		0.10828	0.1454	0.29198	0.00826	0.08547	0.11901	0.23703	0.00411		1.6422	4.69253	1.6502	2.59394		0.06521	0.28863	0.18544	0.00184	0.06906	0.09502	0.19546	0.00218
1.7102	3.5563	1.6502	3.52089		0.10884	0.14651	0.29328	0.00839	0.08591	0.11984	0.23812	0.00417		1.6502	4.70181	1.6582	2.5995		0.06555	0.28988	0.18632	0.00187	0.06942	0.09591	0.19638	0.00221
1.7182	3.56912	1.6582	3.52838		0.10939	0.14763	0.29458	0.00852	0.08635	0.1206	0.23921	0.00423		1.6582	4.71127	1.6662	2.60371		0.06588	0.29135	0.1872	0.00189	0.06977	0.0968	0.1973	0.00225
1.7262	3.58174	1.6662	3.53545		0.10995	0.14873	0.29588	0.00865	0.08679	0.12131	0.2403	0.0043		1.6662	4.72101	1.6742	2.6091		0.06622	0.29256	0.18808	0.00192	0.07013	0.09757	0.19822	0.00228
1.7342	3.59397	1.6742	3.54206		0.11051	0.14993	0.29718	0.00878	0.08723	0.12215	0.24139	0.00436		1.6742	4.73062	1.6822	2.61429		0.06656	0.29387	0.18895	0.00195	0.07049	0.09847	0.19914	0.00232
1.7422	3.60678	1.6822	3.54973		0.11107	0.15106	0.29848	0.00891	0.08767	0.12293	0.24248	0.00443		1.6822	4.74069	1.6902	2.61904		0.06689	0.29519	0.18983	0.00198	0.07084	0.09927	0.20006	0.00235
1.7502	3.61919	1.6902	3.55635		0.11163	0.15219	0.29977	0.00904	0.08811	0.12371	0.24356	0.00449		1.6902	4.7493	1.6982	2.62464		0.06723	0.2965	0.1907	0.00201	0.0712	0.10014	0.20097	0.00239
1.7582	3.63144	1.6982	3.56383		0.11218	0.15333	0.30107	0.00917	0.08855	0.1245	0.24465	0.00456		1.6982	4.75897	1.7062	2.62961		0.06756	0.2978	0.19157	0.00204	0.07155	0.10113	0.20189	0.00242
1.7662	3.64458	1.7062	3.5707		0.11274	0.15449	0.30236	0.00931	0.08899	0.12528	0.24573	0.00463		1.7062	4.76852	1.7142	2.63487		0.0679	0.29919	0.19245	0.00207	0.07191	0.10186	0.2028	0.00246
1.7742	3.657	1.7142	3.57779		0.1133	0.15562	0.30365	0.00944	0.08943	0.12605	0.24682	0.0047		1.7142	4.77761	1.7222	2.63908		0.06824	0.30039	0.19332	0.0021	0.07227	0.1027	0.20372	0.00249
1.7822	3.66991	1.7222	3.58506		0.11386	0.15679	0.30493	0.00958	0.08987	0.12684	0.2479	0.00477		1.7222	4.78748	1.7302	2.6448		0.06857	0.30172	0.19419	0.00213	0.07262	0.10355	0.20463	0.00253
1.7902	3.6821	1.7302	3.59156		0.11442	0.1579	0.30622	0.00972	0.09031	0.12757	0.24898	0.00484		1.7302	4.79706	1.7382	2.65029		0.06891	0.30297	0.19506	0.00217	0.07298	0.10444	0.20554	0.00257
1.7982	3.69436	1.7382	3.599		0.11497	0.15915	0.3075	0.00986	0.09075	0.12841	0.25005	0.00491		1.7382	4.80591	1.7462	2.65565		0.06925	0.30432	0.19593	0.0022	0.07333	0.1053	0.20646	0.00261
1.8062	3.70735	1.7462	3.60612		0.11553	0.16021	0.30878	0.01	0.09119	0.12915	0.25113	0.00498		1.7462	4.81639	1.7542	2.66103		0.06958	0.30563	0.1968	0.00223	0.07369	0.10626	0.20737	0.00264
1.8142	3.72048	1.7542	3.613		0.11609	0.16138	0.31006	0.01014	0.09163	0.12994	0.25221	0.00505		1.7542	4.825	1.7622	2.66603		0.06992	0.30695	0.19767	0.00226	0.07405	0.10702	0.20828	0.00268
1.8222	3.73248	1.7622	3.62029		0.11665	0.16258	0.31134	0.01029	0.09207	0.13073	0.25328	0.00512		1.7622	4.83428	1.7702	2.67118		0.07025	0.30819	0.19854	0.00229	0.0744	0.10789	0.20919	0.00272
1.8302	3.74532	1.7702	3.6271		0.11721	0.16372	0.31261	0.01043	0.09251	0.13151	0.25436	0.00519		1.7702	4.84366	1.7782	2.67614		0.07059	0.30946	0.1994	0.00233	0.07476	0.10881	0.21009	0.00276
1.8382	3.75797	1.7782	3.6342		0.11777	0.16485	0.31389	0.01058	0.09296	0.13228	0.25543	0.00527		1.7782	4.85302	1.7862	2.68223		0.07093	0.31094	0.20027	0.00236	0.07511	0.1097	0.211	0.0028
1.8462	3.77038	1.7862	3.64117		0.11832	0.16606	0.31516	0.01073	0.0934	0.13307	0.2565	0.00534		1.7862	4.86226	1.7942	2.68759		0.07126	0.31222	0.20114	0.00239	0.07547	0.11057	0.21191	0.00284
1.8542	3.78283	1.7942	3.64833		0.11888	0.16719	0.31643	0.01088	0.09384	0.13385	0.25757	0.00542		1.7942	4.87208	1.8022	2.6931		0.0716	0.31346	0.202	0.00243	0.07583	0.11146	0.21281	0.00288
1.8622	3.79591	1.8022	3.65523		0.11944	0.16837	0.3177	0.01103	0.09428	0.13466	0.25864	0.00549		1.8022	4.88067	1.8102	2.69752		0.07193	0.3148	0.20286	0.00246	0.07618	0.11235	0.21372	0.00292
1.8702	3.80849	1.8102	3.66217		0.12	0.16957	0.31897	0.01118	0.09472	0.13548	0.25971	0.00557		1.8102	4.89012	1.8182	2.70406		0.07227	0.31601	0.20373	0.0025	0.07654	0.1132	0.21462	0.00296
1.8782	3.82101	1.8182	3.66894		0.12056	0.17073	0.32023	0.01133	0.09516	0.13622	0.26077	0.00564		1.8182	4.89898	1.8262	2.70917		0.07261	0.31731	0.20459	0.00253	0.07689	0.11406	0.21553	0.003
1.8862	3.83396	1.8262	3.67591		0.12111	0.17194	0.32149	0.01149	0.0956	0.13706	0.26184	0.00572		1.8262	4.90859	1.8342	2.71468		0.07294	0.31862	0.20545	0.00256	0.07725	0.11503	0.21643	0.00304
1.8942	3.84642	1.8342	3.68307		0.12167	0.17311	0.32275	0.01164	0.09604	0.13777	0.2629	0.0058		1.8342	4.91786	1.8422	2.71991		0.07328	0.31984	0.20631	0.0026	0.07761	0.11589	0.21733	0.00308
1.9022	3.85895	1.8422	3.68978		0.12223	0.1743	0.32401	0.0118	0.09648	0.13855	0.26397	0.00588		1.8422	4.92729	1.8502	2.72585		0.07362	0.32116	0.20717	0.00264	0.07796	0.11676	0.21823	0.00313
1.9102	3.87152	1.8502	3.69669		0.12279	0.17548	0.32527	0.01196	0.09692	0.13935	0.26503	0.00596		1.8502	4.93611	1.8582	2.73137		0.07395	0.32248	0.20803	0.00267	0.07832	0.11752	0.21913	0.00317
1.9182	3.8847	1.8582	3.70377		0.12335	0.17671	0.32652	0.01212	0.09736	0.14011	0.26609	0.00604		1.8582	4.94516	1.8662	2.73654		0.07429	0.32378	0.20889	0.00271	0.07867	0.11859	0.22003	0.00321
1.9262	3.89664	1.8662	3.71027		0.1239	0.17784	0.32778	0.01228	0.0978	0.14089	0.26715	0.00612		1.8662	4.95566	1.8742	2.7424		0.07462	0.32501	0.20975	0.00274	0.07903	0.11956	0.22093	0.00325
1.9342	3.90955	1.8742	3.71763		0.12446	0.17904	0.32903	0.01244	0.09824	0.14172	0.2682	0.0062		1.8742	4.96471	1.8822	2.74799		0.07496	0.32628	0.21061	0.00278	0.07939	0.12043	0.22183	0.0033
1.9422	3.92231	1.8822	3.72389		0.12502	0.1803	0.33028	0.01261	0.09868	0.14251	0.26926	0.00629		1.8822	4.97356	1.8902	2.75415		0.0753	0.32759	0.21146	0.00282	0.07974	0.1214	0.22272	0.00334
1.9502	3.9351	1.8902	3.73097		0.12558	0.18148	0.33153	0.01277	0.09912	0.14325	0.27032	0.00637		1.8902	4.98311	1.8982	2.75913		0.07563	0.32884	0.21232	0.00286	0.0801	0.1223	0.22362	0.00339
1.9582	3.94752	1.8982	3.73789		0.12614	0.18269	0.33277	0.01294	0.09956	0.14404	0.27137	0.00645		1.8982	4.99165	1.9062	2.76445		0.07597	0.33006	0.21317	0.00289	0.08045	0.12318	0.22452	0.00343
1.9662	3.9604	1.9062	3.74536		0.1267	0.18386	0.33402	0.01311	0.1	0.14481	0.27242	0.00654		1.9062	5.0009	1.9142	2.77057		0.0763	0.3315	0.21403	0.00293	0.08081	0.12413	0.22541	0.00348
1.9742	3.97303	1.9142	3.75164		0.12725	0.18507	0.33526	0.01328	0.10044	0.14557	0.27348	0.00662		1.9142	5.01025	1.9222	2.77635		0.07664	0.33267	0.21488	0.00297	0.08117	0.12502	0.2263	0.00352
1.9822	3.98556	1.9222	3.75831		0.12781	0.18626	0.3365	0.01345	0.10088	0.14641	0.27453	0.00671		1.9222	5.01889	1.9302	2.78188		0.07698	0.33388	0.21573	0.00301	0.08152	0.12587	0.2272	0.00357
1.9902	3.99821	1.9302	3.76513		0.12837	0.1875	0.33774	0.01362	0.10133	0.14713	0.27558	0.0068		1.9302	5.02831	1.9382	2.78784		0.07731	0.33518	0.21659	0.00305	0.08188	0.1268	0.22809	0.00362
1.9982	4.01104	1.9382	3.7713		0.12893	0.18866	0.33898	0.01379	0.10177	0.14797	0.27662	0.00688		1.9382	5.03766	1.9462	2.7941		0.07765	0.33644	0.21744	0.00309	0.08223	0.12772	0.22898	0.00366
2.0062	4.02333	1.9462	3.77874		0.12949	0.18993	0.34021	0.01397	0.10221	0.14875	0.27767	0.00697		1.9462	5.04693	1.9542	2.7997		0.07798	0.33777	0.21829	0.00313	0.08259	0.12865	0.22987	0.00371
2.0142	4.03599	1.9542	3.78536		0.13004	0.1911	0.34145	0.01415	0.10265	0.14953	0.27872	0.00706		1.9542	5.0557	1.9622	2.80487		0.07832	0.33898	0.21914	0.00317	0.08295	0.12956	0.23076	0.00376
2.0222	4.04869	1.9622	3.79244		0.1306	0.19234	0.34268	0.01432	0.10309	0.15023	0.27976	0.00715		1.9622	5.06468	1.9702	2.8111		0.07866	0.34022	0.21999	0.00321	0.0833	0.13048	0.23165	0.00381
2.0302	4.06141	1.9702	3.79871		0.13116	0.19355	0.34391	0.0145	0.10353	0.15107	0.2808	0.00724		1.9702	5.07404	1.9782	2.81667		0.07899	0.34148	0.22084	0.00325	0.08366	0.13142	0.23253	0.00385
2.0382	4.07347	1.9782	3.80548		0.13172	0.19479	0.34514	0.01468	0.10397	0.1519	0.28185	0.00733		1.9782	5.08292	1.9862	2.82329		0.07933	0.34277	0.22168	0.00329	0.08401	0.13233	0.23342	0.0039
2.0462	4.08657	1.9862	3.81264		0.13228	0.19596	0.34636	0.01487	0.10441	0.15272	0.28289	0.00742		1.9862	5.09158	1.9942	2.82886		0.07967	0.34396	0.22253	0.00333	0.08437	0.13309	0.23431	0.00395
2.0542	4.09934	1.9942	3.81877		0.13283	0.19719	0.34759	0.01505	0.10485	0.15344	0.28393	0.00752		1.9942	5.10181	2.0022	2.83474		0.08	0.34525	0.22338	0.00338	0.08473	0.13407	0.23519	0.004
2.0622	4.11151	2.0022	3.82592		0.13339	0.19841	0.34881	0.01524	0.10529	0.1542	0.28497	0.00761		2.0022	5.11014	2.0102	2.84035		0.08034	0.34642	0.22422	0.00342	0.08508	0.13499	0.23608	0.00405
2.0702	4.12447	2.0102	3.8325		0.13395	0.1996	0.35003	0.01542	0.10573	0.15499	0.286	0.0077		2.0102	5.1187	2.0182	2.84594		0.08067	0.34771	0.22507	0.00346	0.08544	0.13588	0.23696	0.0041
2.0782	4.13686	2.0182	3.83876		0.13451	0.20088	0.35125	0.01561	0.10617	0.15573	0.28704	0.0078		2.0182	5.12798	2.0262	2.85184		0.08101	0.34899	0.22591	0.0035	0.08579	0.1368	0.23784	0.00415
2.0862	4.14994	2.0262	3.84581		0.13507	0.20205	0.35247	0.0158	0.10661	0.15656	0.28808	0.0079		2.0262	5.13691	2.0342	2.85813		0.08135	0.35027	0.22675	0.00355	0.08615	0.13777	0.23873	0.0042
2.0942	4.16224	2.0342	3.85197		0.13562	0.20329	0.35368	0.01599	0.10705	0.15734	0.28911	0.00799		2.0342	5.14636	2.0422	2.8644		0.08168	0.3514	0.2276	0.00359	0.08651	0.13864	0.23961	0.00426
2.1022	4.17491	2.0422	3.85928		0.13618	0.20452	0.35489	0.01618	0.10749	0.1582	0.29014	0.00809		2.0422	5.15496	2.0502	2.8697		0.08202	0.35265	0.22844	0.00363	0.08686	0.1396	0.24049	0.00431
2.1102	4.18727	2.0502	3.86573		0.13674	0.20582	0.35611	0.01638	0.10793	0.1589	0.29117	0.00819		2.0502	5.16377	2.0582	2.87603		0.08235	0.35388	0.22928	0.00368	0.08722	0.14048	0.24137	0.00436
2.1182	4.19975	2.0582	3.8726		0.1373	0.20701	0.35732	0.01657	0.10837	0.15964	0.2922	0.00829		2.0582	5.17277	2.0662	2.88234		0.08269	0.35521	0.23012	0.00372	0.08757	0.14142	0.24225	0.00441
2.1262	4.21253	2.0662	3.87921		0.13786	0.20824	0.35852	0.01677	0.10881	0.16046	0.29323	0.00839		2.0662	5.1819	2.0742	2.88784		0.08303	0.35639	0.23096	0.00377	0.08793	0.14231	0.24312	0.00447
2.1342	4.22465	2.0742	3.88556		0.13842	0.20946	0.35973	0.01697	0.10925	0.16126	0.29426	0.00849		2.0742	5.19038	2.0822	2.89423		0.08336	0.35766	0.2318	0.00381	0.08829	0.14318	0.244	0.00452
2.1422	4.23737	2.0822	3.89221		0.13897	0.21072	0.36094	0.01717	0.1097	0.16199	0.29529	0.00859		2.0822	5.19953	2.0902	2.89998		0.0837	0.35897	0.23264	0.00386	0.08864	0.14417	0.24488	0.00458
2.1502	4.25054	2.0902	3.89841		0.13953	0.21193	0.36214	0.01737	0.11014	0.16274	0.29631	0.00869		2.0902	5.2079	2.0982	2.90617		0.08404	0.36009	0.23347	0.00391	0.089	0.14509	0.24575	0.00463
2.1582	4.26281	2.0982	3.90571		0.14009	0.21317	0.36334	0.01757	0.11058	0.16358	0.29734	0.00879		2.0982	5.21704	2.1062	2.9132		0.08437	0.36133	0.23431	0.00395	0.08935	0.14603	0.24663	0.00469
2.1662	4.27527	2.1062	3.91186		0.14065	0.21442	0.36454	0.01778	0.11102	0.16435	0.29836	0.0089		2.1062	5.22617	2.1142	2.91841		0.08471	0.3625	0.23515	0.004	0.08971	0.14703	0.2475	0.00474
2.1742	4.28741	2.1142	3.91883		0.14121	0.2157	0.36574	0.01798	0.11146	0.1651	0.29938	0.009		2.1142	5.23527	2.1222	2.92439		0.08504	0.36375	0.23598	0.00405	0.09007	0.14783	0.24837	0.0048
2.1822	4.3007	2.1222	3.92524		0.14176	0.21695	0.36693	0.01819	0.1119	0.166	0.3004	0.0091		2.1222	5.24332	2.1302	2.93047		0.08538	0.36499	0.23681	0.00409	0.09042	0.1488	0.24925	0.00485
2.1902	4.31305	2.1302	3.93111		0.14232	0.2182	0.36813	0.0184	0.11234	0.16671	0.30142	0.00921		2.1302	5.2522	2.1382	2.93685		0.08572	0.36613	0.23765	0.00414	0.09078	0.1497	0.25012	0.00491
2.1982	4.32547	2.1382	3.93819		0.14288	0.21944	0.36932	0.01861	0.11278	0.16754	0.30244	0.00932		2.1382	5.26092	2.1462	2.94298		0.08605	0.36745	0.23848	0.00419	0.09113	0.15065	0.25099	0.00497
2.2062	4.33798	2.1462	3.94466		0.14344	0.22066	0.37051	0.01882	0.11322	0.16835	0.30346	0.00942		2.1462	5.27034	2.1542	2.94977		0.08639	0.36874	0.23931	0.00424	0.09149	0.15155	0.25186	0.00502
2.2142	4.35061	2.1542	3.95113		0.144	0.22194	0.3717	0.01904	0.11366	0.16902	0.30448	0.00953		2.1542	5.27876	2.1622	2.95523		0.08672	0.36988	0.24015	0.00429	0.09185	0.15256	0.25273	0.00508
2.2222	4.36281	2.1622	3.95766		0.14455	0.22322	0.37289	0.01925	0.1141	0.16993	0.30549	0.00964		2.1622	5.28779	2.1702	2.9614		0.08706	0.3711	0.24098	0.00434	0.0922	0.15342	0.2536	0.00514
2.2302	4.37548	2.1702	3.96418		0.14511	0.22446	0.37407	0.01947	0.11454	0.17061	0.3065	0.00975		2.1702	5.29712	2.1782	2.96796		0.0874	0.37226	0.24181	0.00439	0.09256	0.15437	0.25446	0.0052
2.2382	4.38747	2.1782	3.97055		0.14567	0.22573	0.37525	0.01969	0.11498	0.17146	0.30752	0.00986		2.1782	5.30504	2.1862	2.97431		0.08773	0.37346	0.24264	0.00444	0.09291	0.15523	0.25533	0.00526
2.2462	4.40097	2.1862	3.97709		0.14623	0.22695	0.37644	0.01991	0.11542	0.17225	0.30853	0.00997		2.1862	5.31385	2.1942	2.98057		0.08807	0.37466	0.24346	0.00449	0.09327	0.15629	0.2562	0.00532
2.2542	4.41233	2.1942	3.98311		0.14679	0.22819	0.37762	0.02013	0.11586	0.17301	0.30954	0.01009		2.1942	5.32221	2.2022	2.98689		0.0884	0.37599	0.24429	0.00454	0.09363	0.15719	0.25706	0.00538
2.2622	4.42494	2.2022	3.98997		0.14735	0.22941	0.37879	0.02035	0.1163	0.17377	0.31055	0.0102		2.2022	5.33107	2.2102	2.99321		0.08874	0.37718	0.24512	0.00459	0.09398	0.15807	0.25793	0.00544
2.2702	4.43769	2.2102	3.99612		0.1479	0.2307	0.37997	0.02057	0.11674	0.17457	0.31156	0.01031		2.2102	5.3399	2.2182	2.99927		0.08908	0.3784	0.24595	0.00464	0.09434	0.15904	0.25879	0.0055
2.2782	4.44986	2.2182	4.00255		0.14846	0.232	0.38115	0.0208	0.11718	0.17536	0.31256	0.01043		2.2182	5.34798	2.2262	3.00543		0.08941	0.37965	0.24677	0.00469	0.09469	0.15998	0.25965	0.00556
2.2862	4.46187	2.2262	4.00904		0.14902	0.23321	0.38232	0.02103	0.11762	0.17621	0.31357	0.01054		2.2262	5.35739	2.2342	3.01233		0.08975	0.38079	0.2476	0.00475	0.09505	0.16081	0.26051	0.00563
2.2942	4.47468	2.2342	4.01546		0.14958	0.23448	0.38349	0.02126	0.11807	0.17691	0.31457	0.01066		2.2342	5.36657	2.2422	3.01848		0.09009	0.38198	0.24842	0.0048	0.09541	0.16173	0.26138	0.00569
2.3022	4.48667	2.2422	4.02173		0.15014	0.23573	0.38466	0.02149	0.11851	0.17774	0.31558	0.01078		2.2422	5.37464	2.2502	3.02468		0.09042	0.38317	0.24925	0.00485	0.09576	0.16279	0.26224	0.00575
2.3102	4.49909	2.2502	4.02816		0.15069	0.23701	0.38583	0.02172	0.11895	0.17845	0.31658	0.01089		2.2502	5.38336	2.2582	3.03012		0.09076	0.3843	0.25007	0.00491	0.09612	0.16362	0.2631	0.00581
2.3182	4.51162	2.2582	4.03449		0.15125	0.23825	0.38699	0.02195	0.11939	0.17928	0.31758	0.01101		2.2582	5.39161	2.2662	3.03769		0.09109	0.38556	0.25089	0.00496	0.09647	0.16465	0.26395	0.00588
2.3262	4.52382	2.2662	4.04112		0.15181	0.23959	0.38816	0.02219	0.11983	0.18013	0.31858	0.01113		2.2662	5.4001	2.2742	3.04462		0.09143	0.38678	0.25171	0.00502	0.09683	0.16551	0.26481	0.00594
2.3342	4.53647	2.2742	4.04773		0.15237	0.24081	0.38932	0.02242	0.12027	0.18085	0.31958	0.01125		2.2742	5.40865	2.2822	3.05086		0.09177	0.38796	0.25253	0.00507	0.09719	0.16649	0.26567	0.00601
2.3422	4.54865	2.2822	4.05372		0.15293	0.24209	0.39048	0.02266	0.12071	0.18168	0.32058	0.01137		2.2822	5.41811	2.2902	3.05776		0.0921	0.3892	0.25335	0.00513	0.09754	0.16735	0.26653	0.00607
2.3502	4.56102	2.2902	4.06052		0.15348	0.24331	0.39164	0.0229	0.12115	0.18247	0.32157	0.0115		2.2902	5.42656	2.2982	3.06415		0.09244	0.39027	0.25417	0.00518	0.0979	0.16832	0.26738	0.00614
2.3582	4.57324	2.2982	4.06626		0.15404	0.2446	0.3928	0.02314	0.12159	0.18321	0.32257	0.01162		2.2982	5.43525	2.3062	3.07042		0.09277	0.39151	0.25499	0.00524	0.09825	0.16928	0.26824	0.00621
2.3662	4.58595	2.3062	4.07261		0.1546	0.24589	0.39395	0.02339	0.12203	0.18407	0.32356	0.01174		2.3062	5.44414	2.3142	3.07724		0.09311	0.39262	0.25581	0.00529	0.09861	0.17026	0.26909	0.00627
2.3742	4.59761	2.3142	4.079		0.15516	0.24713	0.39511	0.02363	0.12247	0.18483	0.32455	0.01187		2.3142	5.45225	2.3222	3.08355		0.09345	0.39385	0.25663	0.00535	0.09897	0.17112	0.26994	0.00634
2.3822	4.60996	2.3222	4.08511		0.15572	0.24845	0.39626	0.02388	0.12291	0.18555	0.32555	0.01199		2.3222	5.46068	2.3302	3.0896		0.09378	0.39505	0.25744	0.00541	0.09932	0.17211	0.2708	0.00641
2.3902	4.6229	2.3302	4.09138		0.15628	0.24975	0.39741	0.02413	0.12335	0.18643	0.32654	0.01212		2.3302	5.46913	2.3382	3.09623		0.09412	0.39621	0.25826	0.00546	0.09968	0.17306	0.27165	0.00647
2.3982	4.63488	2.3382	4.09802		0.15683	0.25096	0.39856	0.02438	0.12379	0.18718	0.32753	0.01225		2.3382	5.4772	2.3462	3.10279		0.09446	0.39745	0.25907	0.00552	0.10003	0.17399	0.2725	0.00654
2.4062	4.64722	2.3462	4.10435		0.15739	0.25233	0.39971	0.02463	0.12423	0.18796	0.32851	0.01238		2.3462	5.48613	2.3542	3.10941		0.09479	0.3985	0.25989	0.00558	0.10039	0.1749	0.27335	0.00661
2.4142	4.65916	2.3542	4.11031		0.15795	0.25357	0.40085	0.02488	0.12467	0.18875	0.3295	0.0125		2.3542	5.49484	2.3622	3.11594		0.09513	0.39967	0.2607	0.00564	0.10075	0.17587	0.2742	0.00668
2.4222	4.67141	2.3622	4.11657		0.15851	0.25485	0.402	0.02513	0.12511	0.18952	0.33049	0.01263		2.3622	5.50318	2.3702	3.1225		0.09546	0.40094	0.26151	0.0057	0.1011	0.17675	0.27505	0.00675
2.4302	4.6835	2.3702	4.12277		0.15907	0.25611	0.40314	0.02539	0.12555	0.19037	0.33147	0.01277		2.3702	5.51204	2.3782	3.12915		0.0958	0.40209	0.26233	0.00576	0.10146	0.17768	0.27589	0.00682
2.4382	4.69604	2.3782	4.12878		0.15962	0.25739	0.40428	0.02565	0.12599	0.19118	0.33246	0.0129		2.3782	5.51964	2.3862	3.13569		0.09614	0.40323	0.26314	0.00582	0.10181	0.1786	0.27674	0.00689
2.4462	4.70766	2.3862	4.13549		0.16018	0.25863	0.40542	0.02591	0.12644	0.19197	0.33344	0.01303		2.3862	5.5284	2.3942	3.14108		0.09647	0.4044	0.26395	0.00588	0.10217	0.17959	0.27759	0.00696
2.4542	4.7204	2.3942	4.14115		0.16074	0.25995	0.40655	0.02617	0.12688	0.1927	0.33442	0.01316		2.3942	5.53636	2.4022	3.14805		0.09681	0.40553	0.26476	0.00594	0.10253	0.18042	0.27843	0.00704
2.4622	4.73219	2.4022	4.14786		0.1613	0.26125	0.40769	0.02643	0.12732	0.19345	0.3354	0.0133		2.4022	5.54509	2.4102	3.1546		0.09714	0.40667	0.26557	0.006	0.10288	0.18144	0.27928	0.00711
2.4702	4.7445	2.4102	4.15396		0.16186	0.26252	0.40882	0.02669	0.12776	0.19429	0.33638	0.01343		2.4102	5.55361	2.4182	3.16096		0.09748	0.40785	0.26638	0.00606	0.10324	0.18242	0.28012	0.00718
2.4782	4.75663	2.4182	4.16015		0.16241	0.26379	0.40995	0.02696	0.1282	0.19506	0.33736	0.01357		2.4182	5.56186	2.4262	3.16755		0.09782	0.40901	0.26718	0.00612	0.10359	0.18333	0.28096	0.00725
2.4862	4.76894	2.4262	4.16571		0.16297	0.26506	0.41108	0.02723	0.12864	0.19593	0.33834	0.0137		2.4262	5.57065	2.4342	3.17444		0.09815	0.41025	0.26799	0.00619	0.10395	0.18421	0.28181	0.00733
2.4942	4.78049	2.4342	4.17231		0.16353	0.26639	0.41221	0.0275	0.12908	0.19675	0.33931	0.01384		2.4342	5.57815	2.4422	3.18069		0.09849	0.41138	0.2688	0.00625	0.10431	0.18517	0.28265	0.0074
2.5022	4.79265	2.4422	4.17879		0.16409	0.2676	0.41334	0.02777	0.12952	0.19743	0.34029	0.01398		2.4422	5.58642	2.4502	3.1875		0.09883	0.41244	0.2696	0.00631	0.10466	0.1862	0.28349	0.00748
2.5102	4.80468	2.4502	4.18522		0.16465	0.269	0.41447	0.02804	0.12996	0.19823	0.34126	0.01412		2.4502	5.59549	2.4582	3.19375		0.09916	0.41373	0.27041	0.00638	0.10502	0.18702	0.28433	0.00755
2.5182	4.8164	2.4582	4.19088		0.16521	0.2702	0.41559	0.02831	0.1304	0.19896	0.34223	0.01426		2.4582	5.60368	2.4662	3.20046		0.0995	0.41476	0.27121	0.00644	0.10537	0.18801	0.28517	0.00763
2.5262	4.829	2.4662	4.19685		0.16576	0.27155	0.41671	0.02859	0.13084	0.19989	0.3432	0.0144		2.4662	5.61173	2.4742	3.20684		0.09983	0.41589	0.27202	0.0065	0.10573	0.18897	0.286	0.0077
2.5342	4.84041	2.4742	4.203		0.16632	0.27283	0.41783	0.02887	0.13128	0.20062	0.34417	0.01454		2.4742	5.6201	2.4822	3.21299		0.10017	0.41711	0.27282	0.00657	0.10609	0.18986	0.28684	0.00778
2.5422	4.85251	2.4822	4.20878		0.16688	0.27417	0.41895	0.02915	0.13172	0.20141	0.34514	0.01469		2.4822	5.62809	2.4902	3.22006		0.10051	0.41823	0.27362	0.00663	0.10644	0.19081	0.28768	0.00786
2.5502	4.86449	2.4902	4.21527		0.16744	0.27543	0.42007	0.02943	0.13216	0.20221	0.34611	0.01483		2.4902	5.63621	2.4982	3.22666		0.10084	0.41936	0.27442	0.0067	0.1068	0.19176	0.28851	0.00794
2.5582	4.87713	2.4982	4.22132		0.168	0.2767	0.42118	0.02971	0.1326	0.203	0.34708	0.01497		2.4982	5.64461	2.5062	3.23334		0.10118	0.42044	0.27523	0.00677	0.10715	0.1927	0.28935	0.00801
2.5662	4.88873	2.5062	4.22802		0.16855	0.27797	0.42229	0.02999	0.13304	0.20381	0.34804	0.01512		2.5062	5.65286	2.5142	3.2405		0.10151	0.42168	0.27603	0.00683	0.10751	0.1936	0.29018	0.00809
2.5742	4.90061	2.5142	4.23348		0.16911	0.27924	0.42341	0.03028	0.13348	0.20457	0.34901	0.01527		2.5142	5.66166	2.5222	3.24617		0.10185	0.42284	0.27683	0.0069	0.10787	0.19457	0.29102	0.00817
2.5822	4.91238	2.5222	4.2392		0.16967	0.2805	0.42452	0.03057	0.13392	0.20537	0.34997	0.01541		2.5222	5.66967	2.5302	3.25312		0.10219	0.42388	0.27762	0.00697	0.10822	0.1955	0.29185	0.00825
2.5902	4.92454	2.5302	4.24555		0.17023	0.28188	0.42562	0.03086	0.13436	0.2062	0.35093	0.01556		2.5302	5.6772	2.5382	3.25952		0.10252	0.42504	0.27842	0.00704	0.10858	0.19641	0.29268	0.00833
2.5982	4.93606	2.5382	4.25169		0.17079	0.28311	0.42673	0.03115	0.13481	0.20696	0.3519	0.01571		2.5382	5.68638	2.5462	3.26631		0.10286	0.42607	0.27922	0.0071	0.10893	0.19737	0.29351	0.00841
2.6062	4.94803	2.5462	4.25734		0.17134	0.2844	0.42784	0.03144	0.13525	0.20784	0.35286	0.01586		2.5462	5.69374	2.5542	3.27268		0.10319	0.42729	0.28002	0.00717	0.10929	0.19832	0.29434	0.00849
2.6142	4.95988	2.5542	4.26315		0.1719	0.28566	0.42894	0.03173	0.13569	0.20859	0.35381	0.01601		2.5542	5.70176	2.5622	3.27989		0.10353	0.42846	0.28081	0.00724	0.10965	0.19922	0.29517	0.00858
2.6222	4.97211	2.5622	4.26956		0.17246	0.28705	0.43004	0.03203	0.13613	0.2093	0.35477	0.01617		2.5622	5.71039	2.5702	3.28603		0.10387	0.42949	0.28161	0.00731	0.11	0.20018	0.296	0.00866
2.6302	4.98404	2.5702	4.27555		0.17302	0.2883	0.43114	0.03233	0.13657	0.21017	0.35573	0.01632		2.5702	5.7184	2.5782	3.2928		0.1042	0.43064	0.2824	0.00738	0.11036	0.2011	0.29683	0.00874
2.6382	4.99592	2.5782	4.28127		0.17358	0.28957	0.43224	0.03263	0.13701	0.21086	0.35668	0.01647		2.5782	5.7264	2.5862	3.29897		0.10454	0.43175	0.2832	0.00745	0.11071	0.20204	0.29766	0.00882
2.6462	5.00764	2.5862	4.28813		0.17414	0.29088	0.43334	0.03293	0.13745	0.21167	0.35764	0.01663		2.5862	5.73409	2.5942	3.30653		0.10488	0.43289	0.28399	0.00752	0.11107	0.20293	0.29849	0.00891
2.6542	5.01914	2.5942	4.29356		0.17469	0.29222	0.43443	0.03323	0.13789	0.21251	0.35859	0.01678		2.5942	5.74294	2.6022	3.31292		0.10521	0.43403	0.28478	0.00759	0.11143	0.20401	0.29931	0.00899
2.6622	5.03122	2.6022	4.29995		0.17525	0.29351	0.43553	0.03353	0.13833	0.21319	0.35954	0.01694		2.6022	5.75117	2.6102	3.31916		0.10555	0.43507	0.28557	0.00767	0.11178	0.20485	0.30014	0.00908
2.6702	5.04318	2.6102	4.30611		0.17581	0.29478	0.43662	0.03384	0.13877	0.21412	0.3605	0.0171		2.6102	5.75857	2.6182	3.3261		0.10588	0.43626	0.28637	0.00774	0.11214	0.20579	0.30096	0.00916
2.6782	5.0548	2.6182	4.31122		0.17637	0.29621	0.43771	0.03415	0.13921	0.2149	0.36145	0.01725		2.6182	5.76677	2.6262	3.33282		0.10622	0.43739	0.28716	0.00781	0.11249	0.2067	0.30178	0.00925
2.6862	5.06671	2.6262	4.31813		0.17693	0.29743	0.4388	0.03446	0.13965	0.21571	0.3624	0.01741		2.6262	5.7741	2.6342	3.33874		0.10656	0.43853	0.28795	0.00788	0.11285	0.20762	0.30261	0.00933
2.6942	5.07812	2.6342	4.32328		0.17748	0.29868	0.43989	0.03477	0.14009	0.21653	0.36334	0.01757		2.6342	5.78279	2.6422	3.34526		0.10689	0.43955	0.28873	0.00796	0.11321	0.20859	0.30343	0.00942
2.7022	5.08966	2.6422	4.32979		0.17804	0.30002	0.44097	0.03508	0.14053	0.21731	0.36429	0.01774		2.6422	5.79111	2.6502	3.35282		0.10723	0.4406	0.28952	0.00803	0.11356	0.20954	0.30425	0.00951
2.7102	5.10098	2.6502	4.33572		0.1786	0.3013	0.44205	0.0354	0.14097	0.21817	0.36524	0.0179		2.6502	5.79845	2.6582	3.35873		0.10756	0.4417	0.29031	0.00811	0.11392	0.21044	0.30507	0.0096
2.7182	5.11289	2.6582	4.34148		0.17916	0.3026	0.44314	0.03571	0.14141	0.21886	0.36618	0.01806		2.6582	5.80664	2.6662	3.36611		0.1079	0.44282	0.2911	0.00818	0.11427	0.21139	0.30589	0.00969
2.7262	5.12498	2.6662	4.34728		0.17972	0.3039	0.44422	0.03603	0.14185	0.21971	0.36712	0.01822		2.6662	5.81447	2.6742	3.3722		0.10824	0.444	0.29188	0.00826	0.11463	0.21231	0.30671	0.00977
2.7342	5.13614	2.6742	4.35329		0.18027	0.30525	0.4453	0.03635	0.14229	0.22047	0.36807	0.01839		2.6742	5.82261	2.6822	3.37921		0.10857	0.44501	0.29267	0.00833	0.11499	0.21329	0.30753	0.00986
2.7422	5.14786	2.6822	4.35927		0.18083	0.30647	0.44637	0.03667	0.14273	0.22125	0.36901	0.01856		2.6822	5.83069	2.6902	3.38535		0.10891	0.44609	0.29345	0.00841	0.11534	0.21419	0.30835	0.00995
2.7502	5.15929	2.6902	4.36565		0.18139	0.30784	0.44745	0.037	0.14318	0.22209	0.36995	0.01872		2.6902	5.83814	2.6982	3.39229		0.10925	0.44723	0.29424	0.00848	0.1157	0.21512	0.30916	0.01004
2.7582	5.17099	2.6982	4.37088		0.18195	0.30916	0.44852	0.03732	0.14362	0.22279	0.37089	0.01889		2.6982	5.84657	2.7062	3.39909		0.10958	0.44826	0.29502	0.00856	0.11605	0.21606	0.30998	0.01014
2.7662	5.18239	2.7062	4.37713		0.18251	0.31043	0.4496	0.03765	0.14406	0.22368	0.37182	0.01906		2.7062	5.85458	2.7142	3.40613		0.10992	0.4495	0.29581	0.00864	0.11641	0.21696	0.31079	0.01023
2.7742	5.19456	2.7142	4.38248		0.18307	0.31168	0.45067	0.03798	0.1445	0.22447	0.37276	0.01923		2.7142	5.8627	2.7222	3.4122		0.11025	0.4505	0.29659	0.00872	0.11677	0.21793	0.31161	0.01032
2.7822	5.20567	2.7222	4.38869		0.18362	0.313	0.45174	0.03831	0.14494	0.22528	0.3737	0.0194		2.7222	5.86996	2.7302	3.41929		0.11059	0.45162	0.29737	0.0088	0.11712	0.21889	0.31242	0.01041
2.7902	5.21729	2.7302	4.39501		0.18418	0.31432	0.4528	0.03864	0.14538	0.22599	0.37463	0.01957		2.7302	5.87743	2.7382	3.42608		0.11093	0.45269	0.29815	0.00887	0.11748	0.21982	0.31323	0.0105
2.7982	5.22838	2.7382	4.40042		0.18474	0.3156	0.45387	0.03897	0.14582	0.22686	0.37557	0.01974		2.7382	5.88527	2.7462	3.43272		0.11126	0.45381	0.29893	0.00895	0.11783	0.22068	0.31405	0.0106
2.8062	5.24007	2.7462	4.40658		0.1853	0.3168	0.45493	0.03931	0.14626	0.22765	0.3765	0.01992		2.7462	5.89318	2.7542	3.43915		0.1116	0.4549	0.29971	0.00903	0.11819	0.2216	0.31486	0.01069
2.8142	5.25165	2.7542	4.41243		0.18586	0.31822	0.456	0.03965	0.1467	0.2285	0.37743	0.02009		2.7542	5.90157	2.7622	3.44612		0.11193	0.45591	0.30049	0.00911	0.11855	0.22258	0.31567	0.01079
2.8222	5.26281	2.7622	4.41795		0.18641	0.31951	0.45706	0.03998	0.14714	0.2293	0.37836	0.02027		2.7622	5.9088	2.7702	3.45237		0.11227	0.45702	0.30127	0.00919	0.1189	0.22359	0.31648	0.01088
2.8302	5.2747	2.7702	4.42434		0.18697	0.32082	0.45812	0.04033	0.14758	0.23008	0.37929	0.02044		2.7702	5.91645	2.7782	3.45898		0.11261	0.45807	0.30204	0.00928	0.11926	0.22443	0.31729	0.01098
2.8382	5.28636	2.7782	4.42999		0.18753	0.32205	0.45918	0.04067	0.14802	0.23085	0.38022	0.02062		2.7782	5.92459	2.7862	3.46553		0.11294	0.45909	0.30282	0.00936	0.11961	0.22538	0.3181	0.01108
2.8462	5.2972	2.7862	4.43533		0.18809	0.32339	0.46023	0.04101	0.14846	0.23168	0.38114	0.0208		2.7862	5.93186	2.7942	3.47262		0.11328	0.46027	0.3036	0.00944	0.11997	0.2263	0.3189	0.01117
2.8542	5.30942	2.7942	4.44181		0.18865	0.32471	0.46129	0.04136	0.1489	0.23246	0.38207	0.02098		2.7942	5.94071	2.8022	3.47854		0.11362	0.46129	0.30437	0.00952	0.12033	0.22715	0.31971	0.01127
2.8622	5.32042	2.8022	4.44737		0.1892	0.32598	0.46234	0.04171	0.14934	0.2332	0.383	0.02116		2.8022	5.94778	2.8102	3.48579		0.11395	0.46245	0.30515	0.0096	0.12068	0.22814	0.32052	0.01137
2.8702	5.3318	2.8102	4.45311		0.18976	0.3273	0.46339	0.04206	0.14978	0.2341	0.38392	0.02134		2.8102	5.95575	2.8182	3.4928		0.11429	0.4634	0.30592	0.00969	0.12104	0.22899	0.32132	0.01147
2.8782	5.34299	2.8182	4.45891		0.19032	0.3286	0.46444	0.04241	0.15022	0.2349	0.38484	0.02152		2.8182	5.96338	2.8262	3.49928		0.11462	0.46449	0.30669	0.00977	0.12139	0.23006	0.32213	0.01157
2.8862	5.35432	2.8262	4.46464		0.19088	0.32988	0.46549	0.04276	0.15066	0.23566	0.38576	0.02171		2.8262	5.9713	2.8342	3.50557		0.11496	0.46555	0.30747	0.00986	0.12175	0.2308	0.32293	0.01167
2.8942	5.36527	2.8342	4.47089		0.19144	0.33116	0.46654	0.04312	0.1511	0.23635	0.38668	0.02189		2.8342	5.9791	2.8422	3.51238		0.1153	0.46662	0.30824	0.00994	0.12211	0.23191	0.32373	0.01177
2.9022	5.37694	2.8422	4.47683		0.192	0.33245	0.46758	0.04347	0.15155	0.23726	0.3876	0.02208		2.8422	5.98626	2.8502	3.51977		0.11563	0.46763	0.30901	0.01003	0.12246	0.23288	0.32454	0.01187
2.9102	5.38834	2.8502	4.48258		0.19255	0.33375	0.46863	0.04383	0.15199	0.23801	0.38852	0.02226		2.8502	5.99414	2.8582	3.52559		0.11597	0.46868	0.30978	0.01011	0.12282	0.23373	0.32534	0.01197
2.9182	5.39952	2.8582	4.48793		0.19311	0.335	0.46967	0.04419	0.15243	0.23896	0.38944	0.02245		2.8582	6.0016	2.8662	3.53264		0.1163	0.46966	0.31055	0.0102	0.12317	0.23462	0.32614	0.01207
2.9262	5.41064	2.8662	4.49339		0.19367	0.33636	0.47071	0.04455	0.15287	0.23962	0.39036	0.02264		2.8662	6.0089	2.8742	3.53949		0.11664	0.47078	0.31132	0.01029	0.12353	0.2355	0.32694	0.01217
2.9342	5.4217	2.8742	4.49956		0.19423	0.33765	0.47175	0.04492	0.15331	0.24042	0.39127	0.02283		2.8742	6.01727	2.8822	3.5458		0.11698	0.47184	0.31209	0.01037	0.12389	0.23646	0.32774	0.01228
2.9422	5.43335	2.8822	4.50515		0.19479	0.33895	0.47279	0.04528	0.15375	0.24121	0.39219	0.02302		2.8822	6.02452	2.8902	3.55264		0.11731	0.47291	0.31286	0.01046	0.12424	0.23738	0.32854	0.01238
2.9502	5.44385	2.8902	4.51147		0.19534	0.34015	0.47382	0.04565	0.15419	0.24202	0.3931	0.02321		2.8902	6.03273	2.8982	3.55936		0.11765	0.474	0.31362	0.01055	0.1246	0.23836	0.32933	0.01248
2.9582	5.45598	2.8982	4.51748		0.1959	0.34151	0.47486	0.04602	0.15463	0.24286	0.39401	0.0234		2.8982	6.0395	2.9062	3.5661		0.11798	0.475	0.31439	0.01064	0.12495	0.23939	0.33013	0.01259
2.9662	5.46643	2.9062	4.52237		0.19646	0.3428	0.47589	0.04639	0.15507	0.24369	0.39492	0.02359		2.9062	6.04726	2.9142	3.57251		0.11832	0.47602	0.31516	0.01073	0.12531	0.24018	0.33093	0.01269
2.9742	5.4781	2.9142	4.52823		0.19702	0.34405	0.47692	0.04676	0.15551	0.24451	0.39583	0.02379		2.9142	6.05481	2.9222	3.57941		0.11866	0.47712	0.31592	0.01082	0.12567	0.24108	0.33172	0.0128
2.9822	5.48913	2.9222	4.53347		0.19758	0.3453	0.47795	0.04714	0.15595	0.24529	0.39674	0.02398		2.9222	6.06241	2.9302	3.58604		0.11899	0.47809	0.31668	0.01091	0.12602	0.24201	0.33252	0.01291
2.9902	5.50067	2.9302	4.54024		0.19813	0.34666	0.47898	0.04751	0.15639	0.24607	0.39765	0.02418		2.9302	6.06959	2.9382	3.59254		0.11933	0.47917	0.31745	0.011	0.12638	0.24295	0.33331	0.01301
2.9982	5.51149	2.9382	4.54548		0.19869	0.34793	0.48	0.04789	0.15683	0.24687	0.39856	0.02437		2.9382	6.07705	2.9462	3.59938		0.11967	0.48023	0.31821	0.01109	0.12673	0.24378	0.33411	0.01312
3.0062	5.52241	2.9462	4.55118		0.19925	0.3493	0.48103	0.04827	0.15727	0.24774	0.39946	0.02457		2.9462	6.084	2.9542	3.60615		0.12	0.48121	0.31897	0.01118	0.12709	0.24485	0.3349	0.01323
3.0142	5.53331	2.9542	4.55694		0.19981	0.35057	0.48205	0.04865	0.15771	0.24843	0.40037	0.02477		2.9542	6.09198	2.9622	3.61254		0.12034	0.48223	0.31974	0.01127	0.12745	0.24568	0.33569	0.01334
3.0222	5.5441	2.9622	4.56262		0.20037	0.35185	0.48307	0.04904	0.15815	0.24929	0.40127	0.02497		2.9622	6.09952	2.9702	3.61939		0.12067	0.48323	0.3205	0.01137	0.1278	0.24672	0.33648	0.01345
3.0302	5.55488	2.9702	4.56845		0.20093	0.35312	0.48409	0.04942	0.15859	0.25009	0.40217	0.02517		2.9702	6.10712	2.9782	3.626		0.12101	0.48435	0.32126	0.01146	0.12816	0.24759	0.33727	0.01356
[truncated: 23,367 more rows]

## Sheet: Supplementary Fig. 9
Fig. S9a															Fig. S9															Fig. S9b
LW															HW																			LW		HW
[truncated: 26,063 more rows]

## Sheet: Supplementary Fig. 16
Fig. S16
LW		HW
[truncated: 6 more rows]

## Sheet: Supplementary Fig. 17
Fig. S17a						Fig. S17b
[truncated: 754 more rows]

## Sheet: Supplementary Fig. 18
Fig. S18
[truncated: 18,004 more rows]
[truncated: 14 more columns]

[truncated: 17 more sheets: Supplementary Fig. 19, Supplementary Fig. 20, Supplementary Fig. 21, Supplementary Fig. 23, Supplementary Fig. 24, Supplementary Fig. 25, Supplementary Fig. 26, Supplementary Fig. 27, Supplementary Fig. 28, Supplementary Fig. 30, Supplementary Fig. 31, Supplementary Fig. 32, Supplementary Fig. 33, Supplementary Fig. 34, Supplementary Fig. 36, Supplementary Fig. 37, Supplementary Fig. 38]
